# Supplementary material for: Comparative genomics analysis of three conserved plasmid families in the Western Hemisphere soft tick-borne relapsing fever borreliae provides insight into variation in genome structure and antigenic variation systems
Source: Microbiol Spectr. 2023 Sep 22;11(5):e00895-23. doi: 10.1128/spectrum.00895-23 (PMC10580987; doi:10.1128/spectrum.00895-23)
Supplement: Supplemental file 1 — This file contains a sheet for each of the 5 repetitive blocks. The sheets contain the gene loci found in each of the 5 repetitive blocks for all the isolates analyzed. [file spectrum.00895-23-s0002.xlsx]

## Sheet: README
S1:Analysis of megaplasmid repetitive blocks
This file contains a sheet for each of the 5 repetitive blocks. The sheets contain the gene loci found in each of the 5 repetitive blocks for all the isolates analyzed.

## Sheet: Block A
Block A	locus	PFAM/SSF Designation by InterProScan	Description
B. anserina BA2	baBA2_000918	PF05714	Borrelia Bbcrasp-1 domain containing protein
	baBA2_000919	PF05714	Borrelia Bbcrasp-1 domain containing protein
	baBA2_000920	PF05714	Borrelia Bbcrasp-1 domain containing protein
	baBA2_000921	PF05714	Borrelia Bbcrasp-1 domain containing protein
	baBA2_000922	PF05714	Borrelia Bbcrasp-1 domain containing protein
	baBA2_000923	PF05714	Borrelia Bbcrasp-1 domain containing protein
B. hermsii DAH	bhDAH_001156	PF05714	Borrelia Bbcrasp-1 domain containing protein
	bhDAH_001157	PF05714	Borrelia Bbcrasp-1 domain containing protein
	bhDAH_001158	PF05714	Borrelia Bbcrasp-1 domain containing protein
	bhDAH_001159	PF05714	Borrelia Bbcrasp-1 domain containing protein
	bhDAH_001160	PF05714	Borrelia Bbcrasp-1 domain containing protein
	bhDAH_001161	PF05714	Borrelia Bbcrasp-1 domain containing protein
	bhDAH_001162	PF05714	Borrelia Bbcrasp-1 domain containing protein
	bhDAH_001163	PF05714	Borrelia Bbcrasp-1 domain containing protein
	bhDAH_001164	PF05714	Borrelia Bbcrasp-1 domain containing protein
	bhDAH_001165	PF05714	Borrelia Bbcrasp-1 domain containing protein
	bhDAH_001166	PF05714	Borrelia Bbcrasp-1 domain containing protein
	bhDAH_001167	PF05714	Borrelia Bbcrasp-1 domain containing protein
	bhDAH_001168	not classified by interproscan
	bhDAH_001169	PF05714	Borrelia Bbcrasp-1 domain containing protein
	bhDAH_001170	PF05714	Borrelia Bbcrasp-1 domain containing protein
	bhDAH_001171	PF05714	Borrelia Bbcrasp-1 domain containing protein
	bhDAH_001172	PF05714	Borrelia Bbcrasp-1 domain containing protein
	bhDAH_001173	PF05714	Borrelia Bbcrasp-1 domain containing protein
	bhDAH_001174	PF05714	Borrelia Bbcrasp-1 domain containing protein
	bhDAH_001175	PF05714	Borrelia Bbcrasp-1 domain containing protein
	bhDAH_001176	PF05714	Borrelia Bbcrasp-1 domain containing protein
	bhDAH_001177	PF05714	Borrelia Bbcrasp-1 domain containing protein
	bhDAH_001178	PF05714	Borrelia Bbcrasp-1 domain containing protein
	bhDAH_001179	PF05714	Borrelia Bbcrasp-1 domain containing protein
	bhDAH_001180	PF05714	Borrelia Bbcrasp-1 domain containing protein
	bhDAH_001181	PF05714	Borrelia Bbcrasp-1 domain containing protein
B. hermsii YOR	bhYOR_001068	PF05714	Borrelia Bbcrasp-1 domain containing protein
	bhYOR_001069	PF05714	Borrelia Bbcrasp-1 domain containing protein
	bhYOR_001070	PF05714	Borrelia Bbcrasp-1 domain containing protein
	bhYOR_001071	PF05714	Borrelia Bbcrasp-1 domain containing protein
	bhYOR_001072	PF05714	Borrelia Bbcrasp-1 domain containing protein
	bhYOR_001073	PF05714	Borrelia Bbcrasp-1 domain containing protein
	bhYOR_001074	PF05714	Borrelia Bbcrasp-1 domain containing protein
	bhYOR_001075	PF05714	Borrelia Bbcrasp-1 domain containing protein
	bhYOR_001076	not classified by interproscan
	bhYOR_001077	not classified by interproscan
	bhYOR_001078	PF05714	Borrelia Bbcrasp-1 domain containing protein
	bhYOR_001079	not classified by interproscan
	bhYOR_001080	not classified by interproscan
	bhYOR_001081	PF05714	Borrelia Bbcrasp-1 domain containing protein
	bhYOR_001082	PF05714	Borrelia Bbcrasp-1 domain containing protein
	bhYOR_001083	PF05714	Borrelia Bbcrasp-1 domain containing protein
	bhYOR_001084	PF05714	Borrelia Bbcrasp-1 domain containing protein
	bhYOR_001085	PF05714	Borrelia Bbcrasp-1 domain containing protein
	bhYOR_001086	PF05714	Borrelia Bbcrasp-1 domain containing protein
	bhYOR_001087	SSF51126	pectin lyase-like fold
	bhYOR_001088	PF05714	Borrelia Bbcrasp-1 domain containing protein
	bhYOR_001089	not classified by interproscan
	bhYOR_001090	not classified by interproscan
	bhYOR_001091	PF05714	Borrelia Bbcrasp-1 domain containing protein
	bhYOR_001092	not classified by interproscan
	bhYOR_001093	PF05714	Borrelia Bbcrasp-1 domain containing protein
	bhYOR_001094	PF05714	Borrelia Bbcrasp-1 domain containing protein
	bhYOR_001095	PF05714	Borrelia Bbcrasp-1 domain containing protein
	bhYOR_001096	PF05714	Borrelia Bbcrasp-1 domain containing protein
	bhYOR_001097	PF05714	Borrelia Bbcrasp-1 domain containing protein
	bhYOR_001098	PF05714	Borrelia Bbcrasp-1 domain containing protein
	bhYOR_001099	PF05714	Borrelia Bbcrasp-1 domain containing protein
	bhYOR_001100	PF05714	Borrelia Bbcrasp-1 domain containing protein
	bhYOR_001101	PF05714	Borrelia Bbcrasp-1 domain containing protein
	bhYOR_001102	PF05714	Borrelia Bbcrasp-1 domain containing protein
	bhYOR_001103	PF05714	Borrelia Bbcrasp-1 domain containing protein
	bhYOR_001104	PF05714	Borrelia Bbcrasp-1 domain containing protein
	bhYOR_001105	PF05714	Borrelia Bbcrasp-1 domain containing protein
B. coriaceae Co53	bcCo53_001122	PF05714	Borrelia Bbcrasp-1 domain containing protein
	bcCo53_001123	PF05714	Borrelia Bbcrasp-1 domain containing protein
	bcCo53_001124	PF05714	Borrelia Bbcrasp-1 domain containing protein
	bcCo53_001125	PF05714	Borrelia Bbcrasp-1 domain containing protein
	bcCo53_001126	PF05714	Borrelia Bbcrasp-1 domain containing protein
	bcCo53_001127	PF05714	Borrelia Bbcrasp-1 domain containing protein
	bcCo53_001128	PF05714	Borrelia Bbcrasp-1 domain containing protein
	bcCo53_001129	not classified by interproscan
	bcCo53_001130	PF05714	Borrelia Bbcrasp-1 domain containing protein
	bcCo53_001131	PF05714	Borrelia Bbcrasp-1 domain containing protein
	bcCo53_001132	PF05714	Borrelia Bbcrasp-1 domain containing protein
	bcCo53_001133	PF05714	Borrelia Bbcrasp-1 domain containing protein
	bcCo53_001134	PF05714	Borrelia Bbcrasp-1 domain containing protein
	bcCo53_001135	PF05714	Borrelia Bbcrasp-1 domain containing protein
	bcCo53_001136	PF05714	Borrelia Bbcrasp-1 domain containing protein
B. puertoricensis SUM	bpuSUM_001474	PF05714	Borrelia Bbcrasp-1 domain containing protein
	bpuSUM_001475	PF05714	Borrelia Bbcrasp-1 domain containing protein
	bpuSUM_001476	PF05714	Borrelia Bbcrasp-1 domain containing protein
	bpuSUM_001477	PF05714	Borrelia Bbcrasp-1 domain containing protein
	bpuSUM_001478	PF05714	Borrelia Bbcrasp-1 domain containing protein
	bpuSUM_001479	PF05714	Borrelia Bbcrasp-1 domain containing protein
	bpuSUM_001480	PF05714	Borrelia Bbcrasp-1 domain containing protein
	bpuSUM_001481	PF05714	Borrelia Bbcrasp-1 domain containing protein
	bpuSUM_001482	PF05714	Borrelia Bbcrasp-1 domain containing protein
	bpuSUM_001483	PF05714	Borrelia Bbcrasp-1 domain containing protein
	bpuSUM_001484	PF05714	Borrelia Bbcrasp-1 domain containing protein
	bpuSUM_001485	PF05714	Borrelia Bbcrasp-1 domain containing protein
	bpuSUM_001486	PF05714	Borrelia Bbcrasp-1 domain containing protein
	bpuSUM_001487	PF05714	Borrelia Bbcrasp-1 domain containing protein
	bpuSUM_001488	PF05714	Borrelia Bbcrasp-1 domain containing protein
B. parkeri SLO	bpSLO_001051	PF05714	Borrelia Bbcrasp-1 domain containing protein
	bpSLO_001052	PF05714	Borrelia Bbcrasp-1 domain containing protein
	bpSLO_001053	PF05714	Borrelia Bbcrasp-1 domain containing protein
	bpSLO_001054	PF05714	Borrelia Bbcrasp-1 domain containing protein
	bpSLO_001055	not classified by interproscan
	bpSLO_001056	PF05714	Borrelia Bbcrasp-1 domain containing protein
	bpSLO_001057	PF05714	Borrelia Bbcrasp-1 domain containing protein
	bpSLO_001058	PF05714	Borrelia Bbcrasp-1 domain containing protein
	bpSLO_001059	PF05714	Borrelia Bbcrasp-1 domain containing protein
	bpSLO_001060	PF05714	Borrelia Bbcrasp-1 domain containing protein
	bpSLO_001061	PF05714	Borrelia Bbcrasp-1 domain containing protein
	bpSLO_001062	PF05714	Borrelia Bbcrasp-1 domain containing protein
	bpSLO_001063	PF05714	Borrelia Bbcrasp-1 domain containing protein
	bpSLO_001064	PF05714	Borrelia Bbcrasp-1 domain containing protein
	bpSLO_001065	PF05714	Borrelia Bbcrasp-1 domain containing protein
B. venezuelensis RMA01	bvRMA01_000926	PF05714	Borrelia Bbcrasp-1 domain containing protein
	bvRMA01_000927	PF05714	Borrelia Bbcrasp-1 domain containing protein
	bvRMA01_000928	PF05714	Borrelia Bbcrasp-1 domain containing protein
	bvRMA01_000929	PF05714	Borrelia Bbcrasp-1 domain containing protein
	bvRMA01_000930	not classified by interproscan
	bvRMA01_000931	PF05714	Borrelia Bbcrasp-1 domain containing protein
	bvRMA01_000932	PF05714	Borrelia Bbcrasp-1 domain containing protein
	bvRMA01_000933	PF05714	Borrelia Bbcrasp-1 domain containing protein
	bvRMA01_000934	PF05714	Borrelia Bbcrasp-1 domain containing protein
	bvRMA01_000935	PF05714	Borrelia Bbcrasp-1 domain containing protein
	bvRMA01_000936	PF05714	Borrelia Bbcrasp-1 domain containing protein
	bvRMA01_000937	PF05714	Borrelia Bbcrasp-1 domain containing protein
B. turicatae 91E135	bt91E135_001096	PF05714	Borrelia Bbcrasp-1 domain containing protein
	bt91E135_001097	PF05714	Borrelia Bbcrasp-1 domain containing protein
	bt91E135_001098	PF05714	Borrelia Bbcrasp-1 domain containing protein
	bt91E135_001099	PF05714	Borrelia Bbcrasp-1 domain containing protein
	bt91E135_001100	not classified by interproscan
	bt91E135_001101	PF05714	Borrelia Bbcrasp-1 domain containing protein
	bt91E135_001102	PF05714	Borrelia Bbcrasp-1 domain containing protein
	bt91E135_001103	PF05714	Borrelia Bbcrasp-1 domain containing protein
	bt91E135_001104	PF05714	Borrelia Bbcrasp-1 domain containing protein
	bt91E135_001105	PF05714	Borrelia Bbcrasp-1 domain containing protein
	bt91E135_001106	PF05714	Borrelia Bbcrasp-1 domain containing protein
	bt91E135_001107	PF05714	Borrelia Bbcrasp-1 domain containing protein
	bt91E135_001108	PF05714	Borrelia Bbcrasp-1 domain containing protein
	bt91E135_001109	PF05714	Borrelia Bbcrasp-1 domain containing protein
	bt91E135_001110	PF05714	Borrelia Bbcrasp-1 domain containing protein
B. turicatae BTE5EL	btBTE5EL_001107	PF05714	Borrelia Bbcrasp-1 domain containing protein
	btBTE5EL_001108	PF05714	Borrelia Bbcrasp-1 domain containing protein
	btBTE5EL_001109	PF05714	Borrelia Bbcrasp-1 domain containing protein
	btBTE5EL_001110	PF05714	Borrelia Bbcrasp-1 domain containing protein
	btBTE5EL_001111	not classified by interproscan
	btBTE5EL_001112	PF05714	Borrelia Bbcrasp-1 domain containing protein
	btBTE5EL_001113	PF05714	Borrelia Bbcrasp-1 domain containing protein
	btBTE5EL_001114	PF05714	Borrelia Bbcrasp-1 domain containing protein
	btBTE5EL_001115	PF05714	Borrelia Bbcrasp-1 domain containing protein
	btBTE5EL_001116	PF05714	Borrelia Bbcrasp-1 domain containing protein
	btBTE5EL_001117	PF05714	Borrelia Bbcrasp-1 domain containing protein
	btBTE5EL_001118	PF05714	Borrelia Bbcrasp-1 domain containing protein
	btBTE5EL_001119	PF05714	Borrelia Bbcrasp-1 domain containing protein
	btBTE5EL_001120	PF05714	Borrelia Bbcrasp-1 domain containing protein
	btBTE5EL_001121	PF05714	Borrelia Bbcrasp-1 domain containing protein

## Sheet: Block B
Block B	locus	PFAM/SSF Designation by InterProScan	Description
B. anserina BA2	baBA2_000925	not classified by interproscan
	baBA2_000926	not classified by interproscan
	baBA2_000927	not classified by interproscan
	baBA2_000928	not classified by interproscan
	baBA2_000929	not classified by interproscan
	baBA2_000930	not classified by interproscan
	baBA2_000931	not classified by interproscan
	baBA2_000932	not classified by interproscan
	baBA2_000933	not classified by interproscan
	baBA2_000934	not classified by interproscan
	baBA2_000935	not classified by interproscan
	baBA2_000936	not classified by interproscan
	baBA2_000937	not classified by interproscan
B. hermsii DAH	bhDAH_001186	PF12815	Spt5 C-terminal nonapeptide repeat binding Spt4
	bhDAH_001187	not classified by interproscan
	bhDAH_001188	cd03796	GT4_PIG-A-like
	bhDAH_001189	not classified by interproscan
	bhDAH_001190	not classified by interproscan
	bhDAH_001191	not classified by interproscan
	bhDAH_001192	not classified by interproscan
	bhDAH_001193	not classified by interproscan
	bhDAH_001194	not classified by interproscan
	bhDAH_001195	not classified by interproscan
	bhDAH_001196	not classified by interproscan
	bhDAH_001197	not classified by interproscan
	bhDAH_001198	not classified by interproscan
	bhDAH_001199	not classified by interproscan
	bhDAH_001200	not classified by interproscan
	bhDAH_001201	not classified by interproscan
	bhDAH_001202	not classified by interproscan
	bhDAH_001203	not classified by interproscan
	bhDAH_001204	not classified by interproscan
	bhDAH_001205	not classified by interproscan
	bhDAH_001206	PIN_VapC-like	cd18707
	bhDAH_001207	not classified by interproscan
	bhDAH_001208	not classified by interproscan
	bhDAH_001209	not classified by interproscan
	bhDAH_001210	not classified by interproscan
	bhDAH_001211	not classified by interproscan
	bhDAH_001212	not classified by interproscan
	bhDAH_001213	not classified by interproscan
	bhDAH_001214	not classified by interproscan
	bhDAH_001215	not classified by interproscan
B. hermsii YOR	bhYOR_001110	not classified by interproscan
	bhYOR_001111	not classified by interproscan
	bhYOR_001112	not classified by interproscan
	bhYOR_001113	cd03796	GT4_PIG-A-like
	bhYOR_001114	not classified by interproscan
	bhYOR_001115	not classified by interproscan
	bhYOR_001116	not classified by interproscan
	bhYOR_001117	not classified by interproscan
	bhYOR_001118	not classified by interproscan
	bhYOR_001119	not classified by interproscan
	bhYOR_001120	not classified by interproscan
	bhYOR_001121	not classified by interproscan
	bhYOR_001122	not classified by interproscan
	bhYOR_001123	not classified by interproscan
	bhYOR_001124	not classified by interproscan
	bhYOR_001125	not classified by interproscan
	bhYOR_001126	not classified by interproscan
	bhYOR_001127	not classified by interproscan
	bhYOR_001128	not classified by interproscan
	bhYOR_001129	not classified by interproscan
	bhYOR_001130	not classified by interproscan
	bhYOR_001131	not classified by interproscan
	bhYOR_001132	not classified by interproscan
	bhYOR_001133	not classified by interproscan
	bhYOR_001134	not classified by interproscan
	bhYOR_001135	not classified by interproscan
	bhYOR_001136	not classified by interproscan
	bhYOR_001137	not classified by interproscan
	bhYOR_001138	not classified by interproscan
	bhYOR_001139	not classified by interproscan
B. coriaceae Co53	bcCo53_001141	not classified by interproscan
	bcCo53_001142	not classified by interproscan
	bcCo53_001143	not classified by interproscan
	bcCo53_001144	not classified by interproscan
	bcCo53_001145	not classified by interproscan
	bcCo53_001146	not classified by interproscan
	bcCo53_001147	not classified by interproscan
	bcCo53_001148	not classified by interproscan
	bcCo53_001149	not classified by interproscan
	bcCo53_001150	not classified by interproscan
	bcCo53_001151	not classified by interproscan
	bcCo53_001152	not classified by interproscan
	bcCo53_001153	not classified by interproscan
	bcCo53_001154	not classified by interproscan
	bcCo53_001155	not classified by interproscan
	bcCo53_001156	not classified by interproscan
	bcCo53_001157	not classified by interproscan
	bcCo53_001158	not classified by interproscan
	bcCo53_001159	not classified by interproscan
	bcCo53_001160	not classified by interproscan
	bcCo53_001161	not classified by interproscan
	bcCo53_001162	not classified by interproscan
	bcCo53_001163	not classified by interproscan
B. puertoricensis SUM	bpuSUM_001492	not classified by interproscan
	bpuSUM_001493	not classified by interproscan
	bpuSUM_001494	PF05714	Borrelia Bbcrasp-1 domain containing protein
	bpuSUM_001495	PF01391	Collagen triple helix repeat (20 copies)
	bpuSUM_001496	PF01391	Collagen triple helix repeat (20 copies)
	bpuSUM_001497	not classified by interproscan
	bpuSUM_001498	not classified by interproscan
	bpuSUM_001499	not classified by interproscan
	bpuSUM_001500	not classified by interproscan
	bpuSUM_001501	not classified by interproscan
	bpuSUM_001502	not classified by interproscan
	bpuSUM_001503	not classified by interproscan
	bpuSUM_001504	not classified by interproscan
	bpuSUM_001505	not classified by interproscan
	bpuSUM_001506	not classified by interproscan
	bpuSUM_001507	not classified by interproscan
	bpuSUM_001508	not classified by interproscan
	bpuSUM_001509	not classified by interproscan
B. parkeri SLO	bpSLO_001069	not classified by interproscan
	bpSLO_001070	not classified by interproscan
	bpSLO_001071	not classified by interproscan
	bpSLO_001072	PF05714	Borrelia Bbcrasp-1 domain containing protein
	bpSLO_001073	PF01391	Collagen triple helix repeat (20 copies)
	bpSLO_001074	not classified by interproscan
	bpSLO_001075	not classified by interproscan
	bpSLO_001076	not classified by interproscan
	bpSLO_001077	not classified by interproscan
	bpSLO_001078	not classified by interproscan
	bpSLO_001079	not classified by interproscan
	bpSLO_001080	not classified by interproscan
	bpSLO_001081	not classified by interproscan
	bpSLO_001082	not classified by interproscan
	bpSLO_001083	not classified by interproscan
	bpSLO_001084	PF05714	Borrelia Bbcrasp-1 domain containing protein
	bpSLO_001085	not classified by interproscan
	bpSLO_001086	not classified by interproscan
	bpSLO_001087	not classified by interproscan
	bpSLO_001088	PF05714	Borrelia Bbcrasp-1 domain containing protein
	bpSLO_001089	not classified by interproscan
	bpSLO_001090	not classified by interproscan
	bpSLO_001091	not classified by interproscan
	bpSLO_001092	not classified by interproscan
B. venezuelensis RMA01	bvRMA01_000941	not classified by interproscan
	bvRMA01_000942	not classified by interproscan
	bvRMA01_000943	not classified by interproscan
	bvRMA01_000944	PF05714	Borrelia Bbcrasp-1 domain containing protein
	bvRMA01_000945	PF01391	Collagen triple helix repeat (20 copies)
	bvRMA01_000946	not classified by interproscan
	bvRMA01_000947	not classified by interproscan
	bvRMA01_000948	not classified by interproscan
	bvRMA01_000949	not classified by interproscan
	bvRMA01_000950	not classified by interproscan
	bvRMA01_000951	not classified by interproscan
	bvRMA01_000952	not classified by interproscan
	bvRMA01_000953	not classified by interproscan
	bvRMA01_000954	not classified by interproscan
	bvRMA01_000955	not classified by interproscan
	bvRMA01_000956	not classified by interproscan
	bvRMA01_000957	not classified by interproscan
	bvRMA01_000958	not classified by interproscan
	bvRMA01_000959	not classified by interproscan
	bvRMA01_000960	not classified by interproscan
	bvRMA01_000961	PF05714	Borrelia Bbcrasp-1 domain containing protein
	bvRMA01_000962	not classified by interproscan
	bvRMA01_000963	not classified by interproscan
	bvRMA01_000964	not classified by interproscan
	bvRMA01_000965	not classified by interproscan
	bvRMA01_000966	not classified by interproscan
	bvRMA01_000967	not classified by interproscan
B. turicatae 91E135	bt91E135_001114	not classified by interproscan
	bt91E135_001115	not classified by interproscan
	bt91E135_001116	not classified by interproscan
	bt91E135_001117	not classified by interproscan
	bt91E135_001118	PF01391	Collagen triple helix repeat (20 copies)
	bt91E135_001119	not classified by interproscan
	bt91E135_001120	not classified by interproscan
	bt91E135_001121	not classified by interproscan
	bt91E135_001122	not classified by interproscan
	bt91E135_001123	not classified by interproscan
	bt91E135_001124	not classified by interproscan
	bt91E135_001125	not classified by interproscan
	bt91E135_001126	not classified by interproscan
	bt91E135_001127	not classified by interproscan
	bt91E135_001128	not classified by interproscan
	bt91E135_001129	not classified by interproscan
	bt91E135_001130	not classified by interproscan
	bt91E135_001131	not classified by interproscan
	bt91E135_001132	not classified by interproscan
	bt91E135_001133	PF05714	Borrelia Bbcrasp-1 domain containing protein
	bt91E135_001134	not classified by interproscan
	bt91E135_001135	not classified by interproscan
	bt91E135_001136	not classified by interproscan
	bt91E135_001137	not classified by interproscan
B. turicatae BTE5EL	btBTE5EL_001125	not classified by interproscan
	btBTE5EL_001126	not classified by interproscan
	btBTE5EL_001127	not classified by interproscan
	btBTE5EL_001128	not classified by interproscan
	btBTE5EL_001129	PF01391	Collagen triple helix repeat (20 copies)
	btBTE5EL_001130	not classified by interproscan
	btBTE5EL_001131	not classified by interproscan
	btBTE5EL_001132	not classified by interproscan
	btBTE5EL_001133	not classified by interproscan
	btBTE5EL_001134	not classified by interproscan
	btBTE5EL_001135	not classified by interproscan
	btBTE5EL_001136	not classified by interproscan
	btBTE5EL_001137	not classified by interproscan
	btBTE5EL_001138	not classified by interproscan
	btBTE5EL_001139	not classified by interproscan
	btBTE5EL_001140	not classified by interproscan
	btBTE5EL_001141	not classified by interproscan
	btBTE5EL_001142	not classified by interproscan
	btBTE5EL_001143	not classified by interproscan
	btBTE5EL_001144	PF05714	Borrelia Bbcrasp-1 domain containing protein
	btBTE5EL_001145	not classified by interproscan
	btBTE5EL_001146	not classified by interproscan
	btBTE5EL_001147	not classified by interproscan
	btBTE5EL_001148	not classified by interproscan

## Sheet: Block C
Block C	locus	PFAM/SSF Designation by InterProScan	Description
B. anserina BA2	baBA2_000961	not classified by interproscan
	baBA2_000962	PF17044	Borrelial persistence in ticks protein A
	baBA2_000963	not classified by interproscan
B. hermsii DAH	bhDAH_001244	not classified by interproscan
	bhDAH_001245	PF17044	Borrelial persistence in ticks protein A
	bhDAH_001246	PF17044	Borrelial persistence in ticks protein A
	bhDAH_001247	not classified by interproscan	not classified by interproscan
	bhDAH_001248	PF17044	Borrelial persistence in ticks protein A
	bhDAH_001249	PF17044	Borrelial persistence in ticks protein A
	bhDAH_001250	not classified by interproscan
	bhDAH_001251	PF17044	Borrelial persistence in ticks protein A
	bhDAH_001252	not classified by interproscan
	bhDAH_001253	PF17044	Borrelial persistence in ticks protein A
	bhDAH_001254	not classified by interproscan
	bhDAH_001255	PF17044	Borrelial persistence in ticks protein A
	bhDAH_001256	not classified by interproscan
	bhDAH_001257	PF17044	Borrelial persistence in ticks protein A
	bhDAH_001258	not classified by interproscan
	bhDAH_001259	PF17044	Borrelial persistence in ticks protein A
	bhDAH_001260	not classified by interproscan
	bhDAH_001261	not classified by interproscan
	bhDAH_001262	not classified by interproscan
	bhDAH_001263	PF17044	Borrelial persistence in ticks protein A
	bhDAH_001264	not classified by interproscan
	bhDAH_001265	PF02524	KID repeat
	bhDAH_001266	PF17044	Borrelial persistence in ticks protein A
	bhDAH_001267	not classified by interproscan
	bhDAH_001268	PF17044	Borrelial persistence in ticks protein A
	bhDAH_001269	not classified by interproscan
B. hermsii YOR	bhYOR_001168	not classified by interproscan
	bhYOR_001169	PF17044	Borrelial persistence in ticks protein A
	bhYOR_001170	not classified by interproscan
	bhYOR_001171	PF17044	Borrelial persistence in ticks protein A
	bhYOR_001172	not classified by interproscan
	bhYOR_001173	PF17044	Borrelial persistence in ticks protein A
	bhYOR_001174	not classified by interproscan
	bhYOR_001175	PF17044	Borrelial persistence in ticks protein A
	bhYOR_001176	not classified by interproscan
	bhYOR_001177	PF17044	Borrelial persistence in ticks protein A
	bhYOR_001178	not classified by interproscan
	bhYOR_001179	PF17044	Borrelial persistence in ticks protein A
	bhYOR_001180	not classified by interproscan
	bhYOR_001181	not classified by interproscan
	bhYOR_001182	not classified by interproscan
	bhYOR_001183	not classified by interproscan
	bhYOR_001184	PF17044	Borrelial persistence in ticks protein A
	bhYOR_001185	not classified by interproscan
	bhYOR_001186	SSF58113	Apolipoprotein A-I
	bhYOR_001187	PF17044	Borrelial persistence in ticks protein A
	bhYOR_001188	not classified by interproscan
	bhYOR_001189	PF17044	Borrelial persistence in ticks protein A
	bhYOR_001190	not classified by interproscan
B. coriaceae Co53	bcCo53_001189	not classified by interproscan
	bcCo53_001190	not classified by interproscan
	bcCo53_001191	PF17044	Borrelial persistence in ticks protein A
	bcCo53_001192	not classified by interproscan
	bcCo53_001193	PF17044	Borrelial persistence in ticks protein A
	bcCo53_001194	not classified by interproscan
	bcCo53_001195	PF17044	Borrelial persistence in ticks protein A
	bcCo53_001196	not classified by interproscan
	bcCo53_001197	PF17044	Borrelial persistence in ticks protein A
	bcCo53_001198	not classified by interproscan
	bcCo53_001199	PF17044	Borrelial persistence in ticks protein A
	bcCo53_001200	not classified by interproscan
	bcCo53_001201	PF17044	Borrelial persistence in ticks protein A
	bcCo53_001202	not classified by interproscan
	bcCo53_001203	PF17044	Borrelial persistence in ticks protein A
	bcCo53_001204	not classified by interproscan
	bcCo53_001205	PF17044	Borrelial persistence in ticks protein A
	bcCo53_001206	PF17044	Borrelial persistence in ticks protein A
	bcCo53_001207	PF17044	Borrelial persistence in ticks protein A
	bcCo53_001208	not classified by interproscan
B. puertoricensis SUM	bpuSUM_001533	PF17044	Borrelial persistence in ticks protein A
	bpuSUM_001534	PF17044	Borrelial persistence in ticks protein A
	bpuSUM_001535	not classified by interproscan
B. parkeri SLO	bpSLO_001117	PF17044	Borrelial persistence in ticks protein A
	bpSLO_001118	not classified by interproscan
	bpSLO_001119	PF17044	Borrelial persistence in ticks protein A
	bpSLO_001120	PF17044	Borrelial persistence in ticks protein A
	bpSLO_001121	PF17044	Borrelial persistence in ticks protein A
	bpSLO_001122	not classified by interproscan
	bpSLO_001123	PF17044	Borrelial persistence in ticks protein A
	bpSLO_001124	PF17044	Borrelial persistence in ticks protein A
	bpSLO_001125	not classified by interproscan
	bpSLO_001126	not classified by interproscan
	bpSLO_001127	not classified by interproscan
	bpSLO_001128	PF17044	Borrelial persistence in ticks protein A
	bpSLO_001129	not classified by interproscan
B. venezuelensis RMA01	bvRMA01_000992	PF17044	Borrelial persistence in ticks protein A
	bvRMA01_000993	PF17044	Borrelial persistence in ticks protein A
	bvRMA01_000994	not classified by interproscan
	bvRMA01_000995	not classified by interproscan
B. turicatae 91E135	bt91E135_001162	not classified by interproscan
	bt91E135_001163	not classified by interproscan
	bt91E135_001164	PF17044	Borrelial persistence in ticks protein A
	bt91E135_001165	PF17044	Borrelial persistence in ticks protein A
	bt91E135_001166	PF17044	Borrelial persistence in ticks protein A
	bt91E135_001167	not classified by interproscan
	bt91E135_001168	PF17044	Borrelial persistence in ticks protein A
	bt91E135_001169	not classified by interproscan
	bt91E135_001170	PF17044	Borrelial persistence in ticks protein A
	bt91E135_001171	not classified by interproscan
	bt91E135_001172	not classified by interproscan
	bt91E135_001173	not classified by interproscan
	bt91E135_001174	not classified by interproscan
	bt91E135_001175	not classified by interproscan
	bt91E135_001176	PF17044	Borrelial persistence in ticks protein A
	bt91E135_001177	not classified by interproscan
B. turicatae BTE5EL	btBTE5EL_001173	not classified by interproscan
	btBTE5EL_001174	not classified by interproscan
	btBTE5EL_001175	PF17044	Borrelial persistence in ticks protein A
	btBTE5EL_001176	PF17044	Borrelial persistence in ticks protein A
	btBTE5EL_001177	PF17044	Borrelial persistence in ticks protein A
	btBTE5EL_001178	not classified by interproscan
	btBTE5EL_001179	PF17044	Borrelial persistence in ticks protein A
	btBTE5EL_001180	not classified by interproscan
	btBTE5EL_001181	PF17044	Borrelial persistence in ticks protein A
	btBTE5EL_001182	not classified by interproscan
	btBTE5EL_001183	not classified by interproscan
	btBTE5EL_001184	not classified by interproscan
	btBTE5EL_001185	not classified by interproscan
	btBTE5EL_001186	PF17044	Borrelial persistence in ticks protein A
	btBTE5EL_001187	not classified by interproscan

## Sheet: Block D
Block D	locus	PFAM/SSF Designation by InterProScan	Description
B. anserina BA2	baBA2_000981	not classified by interproscan
	baBA2_000982	not classified by interproscan
	baBA2_000983	not classified by interproscan
	baBA2_000984	not classified by interproscan
	baBA2_000985	not classified by interproscan
	baBA2_000986	not classified by interproscan
	baBA2_000987	not classified by interproscan
	baBA2_000988	not classified by interproscan
	baBA2_000989	not classified by interproscan
	baBA2_000990	SSF69349	Phage fibre proteins
B. hermsii DAH	bhDAH_001291	not classified by interproscan
	bhDAH_001292	not classified by interproscan
	bhDAH_001293	not classified by interproscan
	bhDAH_001294	not classified by interproscan
	bhDAH_001295	not classified by interproscan
	bhDAH_001296	not classified by interproscan
	bhDAH_001297	not classified by interproscan
	bhDAH_001298	not classified by interproscan
	bhDAH_001299	not classified by interproscan
	bhDAH_001300	not classified by interproscan
	bhDAH_001301	not classified by interproscan
	bhDAH_001302	not classified by interproscan
	bhDAH_001303	not classified by interproscan
	bhDAH_001304	not classified by interproscan
	bhDAH_001305	not classified by interproscan
	bhDAH_001306	not classified by interproscan
	bhDAH_001307	not classified by interproscan
	bhDAH_001308	not classified by interproscan
	bhDAH_001309	not classified by interproscan
B. hermsii YOR	bhYOR_001214	not classified by interproscan
	bhYOR_001215	not classified by interproscan
	bhYOR_001216	not classified by interproscan
	bhYOR_001217	not classified by interproscan
	bhYOR_001218	not classified by interproscan
	bhYOR_001219	not classified by interproscan
	bhYOR_001220	not classified by interproscan
	bhYOR_001221	not classified by interproscan
	bhYOR_001222	not classified by interproscan
	bhYOR_001223	not classified by interproscan
	bhYOR_001224	not classified by interproscan
	bhYOR_001225	not classified by interproscan
	bhYOR_001226	not classified by interproscan
	bhYOR_001227	not classified by interproscan
	bhYOR_001228	not classified by interproscan
	bhYOR_001229	not classified by interproscan
	bhYOR_001230	not classified by interproscan
	bhYOR_001231	not classified by interproscan
	bhYOR_001232	not classified by interproscan
	bcCo53_001231	not classified by interproscan
B. coriaceae Co53	bcCo53_001232	not classified by interproscan
	bcCo53_001233	not classified by interproscan
	bcCo53_001234	not classified by interproscan
	bcCo53_001235	not classified by interproscan
	bcCo53_001236	not classified by interproscan
	bcCo53_001237	not classified by interproscan
	bcCo53_001238	not classified by interproscan
	bcCo53_001239	not classified by interproscan
	bcCo53_001240	not classified by interproscan
	bcCo53_001241	not classified by interproscan
	bcCo53_001242	not classified by interproscan
	bcCo53_001243	not classified by interproscan
	bcCo53_001244	not classified by interproscan
	bcCo53_001245	not classified by interproscan
	bcCo53_001246	not classified by interproscan
	bcCo53_001247	not classified by interproscan
	bcCo53_001248	not classified by interproscan
	bcCo53_001249	not classified by interproscan
	bcCo53_001250	not classified by interproscan
	bcCo53_001251	not classified by interproscan
	bcCo53_001252	not classified by interproscan
	bcCo53_001253	not classified by interproscan
	bcCo53_001254	not classified by interproscan
	bcCo53_001255	not classified by interproscan
	bcCo53_001256	not classified by interproscan
	bcCo53_001257	not classified by interproscan
	bcCo53_001258	not classified by interproscan
	bcCo53_001259	not classified by interproscan
	bcCo53_001260	not classified by interproscan
	bcCo53_001261	not classified by interproscan
B. puertoricensis SUM	none
B. parkeri SLO	bpSLO_001155	not classified by interproscan
	bpSLO_001156	not classified by interproscan
	bpSLO_001157	not classified by interproscan
	bpSLO_001158	not classified by interproscan
	bpSLO_001159	PF07761	Protein of unknown function (DUF1617)
	bpSLO_001160	not classified by interproscan
	bpSLO_001161	not classified by interproscan
	bpSLO_001162	PF01391	Collagen triple helix repeat (20 copies)
	bpSLO_001163	not classified by interproscan
	bpSLO_001164	not classified by interproscan
	bpSLO_001165	not classified by interproscan
	bpSLO_001166	not classified by interproscan
	bpSLO_001167	not classified by interproscan
	bpSLO_001168	not classified by interproscan
	bpSLO_001169	not classified by interproscan
	bpSLO_001170	not classified by interproscan
	bpSLO_001171	not classified by interproscan
	bpSLO_001172	not classified by interproscan
	bpSLO_001173	SSF51161	Trimeric LpxA-like enzymes
	bpSLO_001174	not classified by interproscan
	bpSLO_001175	not classified by interproscan
	bpSLO_001176	not classified by interproscan
	bpSLO_001177	not classified by interproscan
	bpSLO_001178	not classified by interproscan
	bpSLO_001179	not classified by interproscan
	bpSLO_001180	not classified by interproscan
	bpSLO_001181	not classified by interproscan
B. venezuelensis RMA01	bvRMA01_001022	not classified by interproscan
	bvRMA01_001023	not classified by interproscan
	bvRMA01_001024	not classified by interproscan
	bvRMA01_001025	not classified by interproscan
	bvRMA01_001026	not classified by interproscan
	bvRMA01_001027	not classified by interproscan
	bvRMA01_001028	not classified by interproscan
	bvRMA01_001029	not classified by interproscan
	bvRMA01_001030	not classified by interproscan
	bvRMA01_001031	not classified by interproscan
	bvRMA01_001032	not classified by interproscan
	bvRMA01_001033	not classified by interproscan
	bvRMA01_001034	not classified by interproscan
	bvRMA01_001035	not classified by interproscan
	bvRMA01_001036	not classified by interproscan
	bvRMA01_001037	cd00139	PIPKc
	bvRMA01_001038	not classified by interproscan
	bvRMA01_001039	not classified by interproscan
	bvRMA01_001040	not classified by interproscan
B. turicatae 91E135	bt91E135_001201	not classified by interproscan
	bt91E135_001202	not classified by interproscan
	bt91E135_001203	not classified by interproscan
	bt91E135_001204	not classified by interproscan
	bt91E135_001205	not classified by interproscan
	bt91E135_001206	PF07761	Protein of unknown function (DUF1617)
	bt91E135_001207	not classified by interproscan
	bt91E135_001208	not classified by interproscan
	bt91E135_001209	not classified by interproscan
	bt91E135_001210	not classified by interproscan
	bt91E135_001211	not classified by interproscan
	bt91E135_001212	not classified by interproscan
	bt91E135_001213	PF07761	Protein of unknown function (DUF1617)
	bt91E135_001214	not classified by interproscan
	bt91E135_001215	not classified by interproscan
	bt91E135_001216	not classified by interproscan
	bt91E135_001217	not classified by interproscan
	bt91E135_001218	not classified by interproscan
	bt91E135_001219	not classified by interproscan
	bt91E135_001220	not classified by interproscan
	bt91E135_001221	not classified by interproscan
	bt91E135_001222	not classified by interproscan
	bt91E135_001223	not classified by interproscan
	bt91E135_001224	not classified by interproscan
	bt91E135_001225	not classified by interproscan
	bt91E135_001226	not classified by interproscan
	bt91E135_001227	not classified by interproscan
	bt91E135_001228	not classified by interproscan
B. turicatae BTE5EL	btBTE5EL_001211	not classified by interproscan
	btBTE5EL_001212	not classified by interproscan
	btBTE5EL_001213	not classified by interproscan
	btBTE5EL_001214	not classified by interproscan
	btBTE5EL_001215	not classified by interproscan
	btBTE5EL_001216	PF07761	Protein of unknown function (DUF1617)
	btBTE5EL_001217	not classified by interproscan
	btBTE5EL_001218	not classified by interproscan
	btBTE5EL_001219	not classified by interproscan
	btBTE5EL_001220	not classified by interproscan
	btBTE5EL_001221	not classified by interproscan
	btBTE5EL_001222	not classified by interproscan
	btBTE5EL_001223	PF07761	Protein of unknown function (DUF1617)
	btBTE5EL_001224	not classified by interproscan
	btBTE5EL_001225	not classified by interproscan
	btBTE5EL_001226	not classified by interproscan
	btBTE5EL_001227	not classified by interproscan
	btBTE5EL_001228	not classified by interproscan
	btBTE5EL_001229	not classified by interproscan
	btBTE5EL_001230	not classified by interproscan
	btBTE5EL_001231	not classified by interproscan
	btBTE5EL_001232	not classified by interproscan
	btBTE5EL_001233	not classified by interproscan
	btBTE5EL_001234	not classified by interproscan
	btBTE5EL_001235	not classified by interproscan
	btBTE5EL_001236	not classified by interproscan
	btBTE5EL_001237	not classified by interproscan
	btBTE5EL_001238	not classified by interproscan
	btBTE5EL_001239	not classified by interproscan
	btBTE5EL_001240	not classified by interproscan

## Sheet: Block E
Block E	locus	PFAM/SSF Designation by InterProScan	Description
B. anserina BA2	none
B. hermsii DAH	bhDAH_001311	not classified by interproscan
B. hermsii YOR	none
B. coriaceae Co53	none
B. puertoricensis SUM	none
B. parkeri SLO	none
B. venezuelensis RMA01	none
B. turicatae 91E135	none
B. turicatae BTE5EL	none
