# Supplementary material for: Comparative genomics analysis of three conserved plasmid families in the Western Hemisphere soft tick-borne relapsing fever borreliae provides insight into variation in genome structure and antigenic variation systems
Source: Microbiol Spectr. 2023 Sep 22;11(5):e00895-23. doi: 10.1128/spectrum.00895-23 (PMC10580987; doi:10.1128/spectrum.00895-23)
Supplement: Supplemental file 2 — bptA gene analysis. [file spectrum.00895-23-s0003.xlsx]

## Sheet: Sheet1
S2:bptA gene analysis
Genes Whose Proteins were Classified as "Borrelial persistence in ticks protein A" by InterProScan
Borrelia anserina BA2	Gene or Pseudogene	Database	Start Location	Stop Location	Score	Signature Description
gene-baBA2_000962_orf21554	gene	Pfam	24	198	8.3e-28	Target=null 24 198;ID=match$1465_24_198;signature_desc=Borrelial persistence in ticks protein A;Name=PF17044;status=T;Dbxref="InterPro:IPR031471"
gene-baBA2_000965_orf21610	gene	Pfam	50	215	1.8e-29	Target=null 50 215;ID=match$387_50_215;signature_desc=Borrelial persistence in ticks protein A;Name=PF17044;status=T;Dbxref="InterPro:IPR031471"
Borrelia hermsii DAH
gene-bhDAH_001245_orf25941	gene	Pfam	6	66	1.1e-11	Target=null 6 66;ID=match$56_6_66;signature_desc=Borrelial persistence in ticks protein A;Name=PF17044;status=T;Dbxref="InterPro:IPR031471"
gene-bhDAH_001246_orf25949	gene	Pfam	36	106	6.3e-08	Target=null 36 106;ID=match$906_36_106;signature_desc=Borrelial persistence in ticks protein A;Name=PF17044;status=T;Dbxref="InterPro:IPR031471"
gene-bhDAH_001248_orf25970	gene	Pfam	6	66	2.6e-12	Target=null 6 66;ID=match$1225_6_66;signature_desc=Borrelial persistence in ticks protein A;Name=PF17044;status=T;Dbxref="InterPro:IPR031471"
gene-bhDAH_001249_orf25977	gene	Pfam	36	106	3.1e-08	Target=null 36 106;ID=match$60_36_106;signature_desc=Borrelial persistence in ticks protein A;Name=PF17044;status=T;Dbxref="InterPro:IPR031471"
gene-bhDAH_001251_orf26003	gene	Pfam	35	194	5.7e-27	Target=null 35 194;ID=match$757_35_194;signature_desc=Borrelial persistence in ticks protein A;Name=PF17044;status=T;Dbxref="InterPro:IPR031471"
gene-bhDAH_001253_orf26034	gene	Pfam	32	196	2.6e-29	Target=null 32 196;ID=match$1378_32_196;signature_desc=Borrelial persistence in ticks protein A;Name=PF17044;status=T;Dbxref="InterPro:IPR031471"
gene-bhDAH_001255_orf26065	gene	Pfam	36	205	1.2e-31	Target=null 36 205;ID=match$2471_36_205;signature_desc=Borrelial persistence in ticks protein A;Name=PF17044;status=T;Dbxref="InterPro:IPR031471"
gene-bhDAH_001257_orf26094	gene	Pfam	33	199	1.5e-30	Target=null 33 199;ID=match$762_33_199;signature_desc=Borrelial persistence in ticks protein A;Name=PF17044;status=T;Dbxref="InterPro:IPR031471"
gene-bhDAH_001259_orf26124	gene	Pfam	33	199	1.6e-31	Target=null 33 199;ID=match$2174_33_199;signature_desc=Borrelial persistence in ticks protein A;Name=PF17044;status=T;Dbxref="InterPro:IPR031471"
gene-bhDAH_001263_orf26173	gene	Pfam	32	195	7.9e-31	Target=null 32 195;ID=match$78_32_195;signature_desc=Borrelial persistence in ticks protein A;Name=PF17044;status=T;Dbxref="InterPro:IPR031471"
gene-bhDAH_001266_orf26205	gene	Pfam	29	199	1.2e-31	Target=null 29 199;ID=match$452_29_199;signature_desc=Borrelial persistence in ticks protein A;Name=PF17044;status=T;Dbxref="InterPro:IPR031471"
gene-bhDAH_001268_orf26230	gene	Pfam	29	199	2.4e-33	Target=null 29 199;ID=match$67_29_199;signature_desc=Borrelial persistence in ticks protein A;Name=PF17044;status=T;Dbxref="InterPro:IPR031471"
gene-bhDAH_001273_orf26340	gene	Pfam	37	213	1.5e-34	Target=null 37 213;ID=match$2091_37_213;signature_desc=Borrelial persistence in ticks protein A;Name=PF17044;status=T;Dbxref="InterPro:IPR031471"
Borrelia hermsii YOR
gene-bhYOR_001169_orf24828	gene	Pfam	40	197	5e-25	Target=null 40 197;ID=match$552_40_197;signature_desc=Borrelial persistence in ticks protein A;Name=PF17044;status=T;Dbxref="InterPro:IPR031471"
gene-bhYOR_001171_orf24860	gene	Pfam	38	197	7.8e-26	Target=null 38 197;ID=match$1041_38_197;signature_desc=Borrelial persistence in ticks protein A;Name=PF17044;status=T;Dbxref="InterPro:IPR031471"
gene-bhYOR_001173_orf24894	gene	Pfam	34	199	5.7e-28	Target=null 34 199;ID=match$114_34_199;signature_desc=Borrelial persistence in ticks protein A;Name=PF17044;status=T;Dbxref="InterPro:IPR031471"
gene-bhYOR_001175_orf24926	gene	Pfam	36	210	1.4e-30	Target=null 36 210;ID=match$3282_36_210;signature_desc=Borrelial persistence in ticks protein A;Name=PF17044;status=T;Dbxref="InterPro:IPR031471"
gene-bhYOR_001177_orf24953	gene	Pfam	28	199	3.8e-30	Target=null 28 199;ID=match$257_28_199;signature_desc=Borrelial persistence in ticks protein A;Name=PF17044;status=T;Dbxref="InterPro:IPR031471"
gene-bhYOR_001179_orf24984	gene	Pfam	29	199	1.7e-31	Target=null 29 199;ID=match$3170_29_199;signature_desc=Borrelial persistence in ticks protein A;Name=PF17044;status=T;Dbxref="InterPro:IPR031471"
gene-bhYOR_001184_orf25033	gene	Pfam	32	194	2.4e-29	Target=null 32 194;ID=match$943_32_194;signature_desc=Borrelial persistence in ticks protein A;Name=PF17044;status=T;Dbxref="InterPro:IPR031471"
gene-bhYOR_001187_orf25074	gene	Pfam	29	199	1.2e-31	Target=null 29 199;ID=match$1559_29_199;signature_desc=Borrelial persistence in ticks protein A;Name=PF17044;status=T;Dbxref="InterPro:IPR031471"
gene-bhYOR_001189_orf25100	gene	Pfam	32	199	1.4e-32	Target=null 32 199;ID=match$788_32_199;signature_desc=Borrelial persistence in ticks protein A;Name=PF17044;status=T;Dbxref="InterPro:IPR031471"
gene-bhYOR_001195_orf25241	gene	Pfam	37	212	9.5e-35	Target=null 37 212;ID=match$1586_37_212;signature_desc=Borrelial persistence in ticks protein A;Name=PF17044;status=T;Dbxref="InterPro:IPR031471"
Borrelia coriaceae Co53
gene-bcCo53_001191_orf24686	gene	Pfam	34	203	5.1e-26	Target=null 34 203;ID=match$1867_34_203;signature_desc=Borrelial persistence in ticks protein A;Name=PF17044;status=T;Dbxref="InterPro:IPR031471"
gene-bcCo53_001193_orf24710	gene	Pfam	27	191	1.7e-26	Target=null 27 191;ID=match$484_27_191;signature_desc=Borrelial persistence in ticks protein A;Name=PF17044;status=T;Dbxref="InterPro:IPR031471"
gene-bcCo53_001195_orf24734	gene	Pfam	35	201	4.4e-23	Target=null 35 201;ID=match$291_35_201;signature_desc=Borrelial persistence in ticks protein A;Name=PF17044;status=T;Dbxref="InterPro:IPR031471"
gene-bcCo53_001197_orf24760	gene	Pfam	35	197	1e-23	Target=null 35 197;ID=match$125_35_197;signature_desc=Borrelial persistence in ticks protein A;Name=PF17044;status=T;Dbxref="InterPro:IPR031471"
gene-bcCo53_001199_orf24787	gene	Pfam	30	202	1.6e-15	Target=null 30 202;ID=match$955_30_202;signature_desc=Borrelial persistence in ticks protein A;Name=PF17044;status=T;Dbxref="InterPro:IPR031471"
gene-bcCo53_001201_orf24816	gene	Pfam	35	201	1e-27	Target=null 35 201;ID=match$1375_35_201;signature_desc=Borrelial persistence in ticks protein A;Name=PF17044;status=T;Dbxref="InterPro:IPR031471"
gene-bcCo53_001203_orf24845	gene	Pfam	32	200	3.4e-27	Target=null 32 200;ID=match$997_32_200;signature_desc=Borrelial persistence in ticks protein A;Name=PF17044;status=T;Dbxref="InterPro:IPR031471"
gene-bcCo53_001205_orf24873	gene	Pfam	31	200	3.7e-29	Target=null 31 200;ID=match$2307_31_200;signature_desc=Borrelial persistence in ticks protein A;Name=PF17044;status=T;Dbxref="InterPro:IPR031471"
gene-bcCo53_001206_orf24888	gene	Pfam	31	198	8.7e-23	Target=null 31 198;ID=match$2765_31_198;signature_desc=Borrelial persistence in ticks protein A;Name=PF17044;status=T;Dbxref="InterPro:IPR031471"
gene-bcCo53_001207_orf24903	gene	Pfam	31	205	1.3e-31	Target=null 31 205;ID=match$1891_31_205;signature_desc=Borrelial persistence in ticks protein A;Name=PF17044;status=T;Dbxref="InterPro:IPR031471"
gene-bcCo53_001212_orf25026	gene	Pfam	17	184	1.1e-31	Target=null 17 184;ID=match$142_17_184;signature_desc=Borrelial persistence in ticks protein A;Name=PF17044;status=T;Dbxref="InterPro:IPR031471"
Borrelia puertoricensis SUM
gene-bpuSUM_001533_orf29709	gene	Pfam	38	211	3.1e-21	Target=null 38 211;ID=match$295_38_211;signature_desc=Borrelial persistence in ticks protein A;Name=PF17044;status=T;Dbxref="InterPro:IPR031471"
gene-bpuSUM_001534_orf29731	gene	Pfam	224	388	3.8e-27	Target=null 224 388;ID=match$3369_224_388;signature_desc=Borrelial persistence in ticks protein A;Name=PF17044;status=T;Dbxref="InterPro:IPR031471"
gene-bpuSUM_001540_orf29870	gene	Pfam	50	212	3.1e-31	Target=null 50 212;ID=match$2318_50_212;signature_desc=Borrelial persistence in ticks protein A;Name=PF17044;status=T;Dbxref="InterPro:IPR031471"
Borrelia parkeri SLO
gene-bpSLO_001117_orf23803	gene	Pfam	35	202	8.3e-24	Target=null 35 202;ID=match$766_35_202;signature_desc=Borrelial persistence in ticks protein A;Name=PF17044;status=T;Dbxref="InterPro:IPR031471"
gene-bpSLO_001119_orf23829	gene	Pfam	35	202	9.9e-25	Target=null 35 202;ID=match$1925_35_202;signature_desc=Borrelial persistence in ticks protein A;Name=PF17044;status=T;Dbxref="InterPro:IPR031471"
gene-bpSLO_001120_orf23842	gene	Pfam	35	203	4.3e-30	Target=null 35 203;ID=match$549_35_203;signature_desc=Borrelial persistence in ticks protein A;Name=PF17044;status=T;Dbxref="InterPro:IPR031471"
gene-bpSLO_001121_orf23862	gene	Pfam	205	370	5.7e-26	Target=null 205 370;ID=match$1131_205_370;signature_desc=Borrelial persistence in ticks protein A;Name=PF17044;status=T;Dbxref="InterPro:IPR031471"
gene-bpSLO_001123_orf23898	gene	Pfam	35	207	2e-21	Target=null 35 207;ID=match$233_35_207;signature_desc=Borrelial persistence in ticks protein A;Name=PF17044;status=T;Dbxref="InterPro:IPR031471"
gene-bpSLO_001125_orf23927	gene	Pfam	36	211	1.6e-32	Target=null 36 211;ID=match$2635_36_211;signature_desc=Borrelial persistence in ticks protein A;Name=PF17044;status=T;Dbxref="InterPro:IPR031471"
gene-bpSLO_001128_orf23967	gene	Pfam	12	185	1e-27	Target=null 12 185;ID=match$3146_12_185;signature_desc=Borrelial persistence in ticks protein A;Name=PF17044;status=T;Dbxref="InterPro:IPR031471"
gene-bpSLO_001135_orf24124	gene	Pfam	53	212	5e-29	Target=null 53 212;ID=match$594_53_212;signature_desc=Borrelial persistence in ticks protein A;Name=PF17044;status=T;Dbxref="InterPro:IPR031471"
Borrelia venezuelensis RMA01
gene-bvRMA01_000992_orf22101	gene	Pfam	2	66	4.4e-10	Target=null 2 66;ID=match$2634_2_66;signature_desc=Borrelial persistence in ticks protein A;Name=PF17044;status=T;Dbxref="InterPro:IPR031471"
gene-bvRMA01_000993_orf22108	gene	Pfam	34	115	3.2e-07	Target=null 34 115;ID=match$2640_34_115;signature_desc=Borrelial persistence in ticks protein A;Name=PF17044;status=T;Dbxref="InterPro:IPR031471"
gene-bvRMA01_001002_orf22225	gene	Pfam	46	212	2e-29	Target=null 46 212;ID=match$1139_46_212;signature_desc=Borrelial persistence in ticks protein A;Name=PF17044;status=T;Dbxref="InterPro:IPR031471"
Borrelia turicatae 91E135
gene-bt91E135_001164_orf24394	gene	Pfam	36	202	4.5e-22	Target=null 36 202;ID=match$1617_36_202;signature_desc=Borrelial persistence in ticks protein A;Name=PF17044;status=T;Dbxref="InterPro:IPR031471"
gene-bt91E135_001165_orf24409	gene	Pfam	34	203	1.4e-28	Target=null 34 203;ID=match$464_34_203;signature_desc=Borrelial persistence in ticks protein A;Name=PF17044;status=T;Dbxref="InterPro:IPR031471"
gene-bt91E135_001166_orf24430	gene	Pfam	206	370	1.7e-23	Target=null 206 370;ID=match$196_206_370;signature_desc=Borrelial persistence in ticks protein A;Name=PF17044;status=T;Dbxref="InterPro:IPR031471"
gene-bt91E135_001168_orf24466	gene	Pfam	36	207	8.3e-24	Target=null 36 207;ID=match$2567_36_207;signature_desc=Borrelial persistence in ticks protein A;Name=PF17044;status=T;Dbxref="InterPro:IPR031471"
gene-bt91E135_001170_orf24501	gene	Pfam	39	215	1.4e-30	Target=null 39 215;ID=match$2452_39_215;signature_desc=Borrelial persistence in ticks protein A;Name=PF17044;status=T;Dbxref="InterPro:IPR031471"
gene-bt91E135_001176_orf24565	gene	Pfam	31	201	4.5e-27	Target=null 31 201;ID=match$717_31_201;signature_desc=Borrelial persistence in ticks protein A;Name=PF17044;status=T;Dbxref="InterPro:IPR031471"
gene-bt91E135_001182_orf24694	gene	Pfam	46	212	1.8e-29	Target=null 46 212;ID=match$1459_46_212;signature_desc=Borrelial persistence in ticks protein A;Name=PF17044;status=T;Dbxref="InterPro:IPR031471"
Borrelia turicatae BTE5EL
gene-btBTE5EL_001175_orf24641	gene	Pfam	36	202	4.5e-22	Target=null 36 202;ID=match$1663_36_202;signature_desc=Borrelial persistence in ticks protein A;Name=PF17044;status=T;Dbxref="InterPro:IPR031471"
gene-btBTE5EL_001176_orf24656	gene	Pfam	34	203	1.4e-28	Target=null 34 203;ID=match$486_34_203;signature_desc=Borrelial persistence in ticks protein A;Name=PF17044;status=T;Dbxref="InterPro:IPR031471"
gene-btBTE5EL_001177_orf24677	gene	Pfam	206	370	1.4e-23	Target=null 206 370;ID=match$1547_206_370;signature_desc=Borrelial persistence in ticks protein A;Name=PF17044;status=T;Dbxref="InterPro:IPR031471"
gene-btBTE5EL_001179_orf24713	gene	Pfam	36	207	8.3e-24	Target=null 36 207;ID=match$2692_36_207;signature_desc=Borrelial persistence in ticks protein A;Name=PF17044;status=T;Dbxref="InterPro:IPR031471"
gene-btBTE5EL_001181_orf24748	gene	Pfam	39	215	1.4e-30	Target=null 39 215;ID=match$2530_39_215;signature_desc=Borrelial persistence in ticks protein A;Name=PF17044;status=T;Dbxref="InterPro:IPR031471"
gene-btBTE5EL_001186_orf24802	gene	Pfam	31	201	4.5e-27	Target=null 31 201;ID=match$749_31_201;signature_desc=Borrelial persistence in ticks protein A;Name=PF17044;status=T;Dbxref="InterPro:IPR031471"
gene-btBTE5EL_001192_orf24933	gene	Pfam	46	212	1.8e-29	Target=null 46 212;ID=match$1479_46_212;signature_desc=Borrelial persistence in ticks protein A;Name=PF17044;status=T;Dbxref="InterPro:IPR031471"
likely a pseudogene due to gene truncation
bbj47-like gene
