# Supplementary material for: Comparative genomics analysis of three conserved plasmid families in the Western Hemisphere soft tick-borne relapsing fever borreliae provides insight into variation in genome structure and antigenic variation systems
Source: Microbiol Spectr. 2023 Sep 22;11(5):e00895-23. doi: 10.1128/spectrum.00895-23 (PMC10580987; doi:10.1128/spectrum.00895-23)
Supplement: Supplemental file 3 — Example bioinformatic commands. [file spectrum.00895-23-s0004.txt]

S3:Example bioinformatic commands
##example commands

##Last aligner (v1418), self-dot plot of megaplasmid sequences. A fasta file for each megaplasmid was used for self-dot plot analysis.
#make a database using lastdb, a prefix for the sample, and the megaplasmid sequence to be analyzed.
lastdb database_prefix megaplasmid.fasta
#align the same megaplasmid sequence against itself with only significant alignments reported in the megaplasmid.maf file
lastal -E0.05 database megaplasmid.fasta > megaplasmid.maf
#generate dotplot with forward alignments as black and reverse alignments as red. Outputs the dot plot as a png file.
last-dotplot -c black -r red megaplasmid.maf megaplasmid.png

##Flexidot (v1.06) dot plot analysis of the F27 plasmid.
python flexidot_v1.06.py -i /path/to/sequences/ -p 0 -D y -f 1 -k 20 -r y -x n -m 3 -P 15

##Read length analysis
#basecall POD5 files with Guppy (v6.5.7)
guppy_basecaller --input_path /path/to/fast5_files --save_path basecalled_data --config dna_r10.4.1_e8.2_400bps_hac.cfg (for MinKNOW v22.12.7) or dna_r10.4.1_e8.2_400bps_5khz_hac.cfg (for MinKNOW v23.04.3)  -x 'auto' -r --detect_mid_strand_adapter --min_qscore 10
#demultiplex fastq files using Guppy (v6.5.7)
guppy_barcoder -i /path/to/basecalled_data/pass -s demultiplexed_data --barcode_kits "SQK-NBD114.24" -x 'auto' --detect_mid_strand_barcodes
#reads were first trimmed with chopper (v0.5.0) to remove reads less than 700 bases using this for-loop to iterate through subdirectories containing the demultiplexed read data
for dir in /path/to/demultiplexed/read/data/*;do cd "$dir"; files=(*.fastq); cat "${files[@]}" > "${PWD##*/}_total_reads.fq"; cat *_total_reads.fq | chopper --minlength 700 > "${PWD##*/}_filtered_reads.fq"; gzip *_filtered_reads.fq; done
#extracting read lengths to specific replicons
#reads were mapped to their respective RefSeq genomes using minimap2 (v2.24-r1122) using this for-loop to iteratre through the subdirectories containing the filtered read data for each isolate
for dir in /path/to/read/data/for/isolate/*;do cd "$dir"; files=(*_filtered_reads.fq.gz); minimap2 -ax map-ont /path/to/refseq/genome/fasta "${files[@]}" > "${PWD##*/}_filt_reads_mapped_refseq.sam"; cd ..; done
#the mapped SAM file is then converted to a BAM file and the primary reads mapping to the refseq replicon sequence are extracted into a BAM file and converted to a FASTA file all using samtools (v1.11) 
for dir in /path/to/directory/containing/subdirectories/with/${PWD##*/}_filt_reads_mapped_refseq.sam/files; do 
    cd "$dir" 
    samtools view -Sb *filt_reads_mapped_refseq.sam > "${PWD##*/}_filt_reads_mapped_refseq.bam"
    samtools sort "${PWD##*/}_filt_reads_mapped_refseq.bam" > "${PWD##*/}_filt_reads_mapped_refseq_sorted.bam"
    samtools index "${PWD##*/}_filt_reads_mapped_refseq_sorted.bam"
    samtools view -SbF 0x104 "${PWD##*/}_filt_reads_mapped_refseq_sorted.bam" <refseq accession number here> > "${PWD##*/}_sorted_primary_filt_reads_mapped_f27.bam"
    samtools fasta "${PWD##*/}_sorted_primary_filt_reads_mapped_f27.bam" > "${PWD##*/}_sorted_primary_filt_reads_mapped_f27.fa"
done
#generate read length data from fasta file using awk
for dir in /path/to/directory/containing/subdirectories/with/fasta/files/*; do cd "$dir"; files=(*.fa); awk '/^>/ {if (seq) {print name "\t" length(seq)} name = substr($0, 2); seq = ""} !/^>/ {seq = seq $0} END {if (seq) {print name "\t" length(seq)}}' "${files[@]}" > "${PWD##*/}_read_lengths.tsv"; done

#data from tsv files are combined in Excel and output as a csv file for each isolate with two columns 'Condition' and 'Read Length'. The scripts below were used in RStudio with the below session info. The csv files generated by Excel were imported into Rstudio with the 'Import Dataset' functionality.
> sessionInfo()
R version 4.3.0 (2023-04-21 ucrt)
Platform: x86_64-w64-mingw32/x64 (64-bit)
Running under: Windows 11 x64 (build 22621)

Matrix products: default


locale:
[1] LC_COLLATE=English_United States.utf8 
[2] LC_CTYPE=English_United States.utf8   
[3] LC_MONETARY=English_United States.utf8
[4] LC_NUMERIC=C                          
[5] LC_TIME=English_United States.utf8    

time zone: America/Chicago
tzcode source: internal

attached base packages:
[1] stats     graphics  grDevices utils     datasets  methods  
[7] base     

other attached packages:
[1] ggplot2_3.4.2

loaded via a namespace (and not attached):
 [1] utf8_1.2.3          R6_2.5.1            tidyselect_1.2.0   
 [4] magrittr_2.0.3      gtable_0.3.3        glue_1.6.2         
 [7] tibble_3.2.1        pkgconfig_2.0.3     generics_0.1.3     
[10] dplyr_1.1.2         lifecycle_1.0.3     cli_3.6.1          
[13] fansi_1.0.4         scales_1.2.1        grid_4.3.0         
[16] vctrs_0.6.2         withr_2.5.0         compiler_4.3.0     
[19] rstudioapi_0.14     tools_4.3.0         pillar_1.9.0       
[22] munsell_0.5.0       colorspace_2.1-0    BiocManager_1.30.20
[25] rlang_1.1.1  

#plot of read lengths from RBK libraries
isolate_order <- c("B. anserina BA2", "B. hermsii DAH", "B. hermsii YOR", "B. coriaceae Co53", "B. puertoricensis SUM", "B. parkeri SLO", "B. venezuelensis RMA01", "B. turicatae 91E135", "B. turicatae BTE5EL")
rbk_read_lengths_only$Isolate <- factor(rbk_read_lengths_only$Isolate, levels = isolate_order)
ggplot(rbk_read_lengths_only, aes(x = Isolate, y = Read.Length)) +
         labs(x = "Isolate", y = "Read Length (bases)") +
         theme_classic() +
         geom_jitter(width = 0.3, height = 0.2, alpha = 0.5) +
         geom_point(data = NULL, aes(x = "B. anserina BA2", y = 10168), color = "orange", size = 5) +
         geom_point(data = NULL, aes(x = "B. anserina BA2", y = 20336), color = "blue", size = 5) +
         geom_point(data = NULL, aes(x = "B. hermsii DAH", y = 12304), color = "orange", size = 5) +
         geom_point(data = NULL, aes(x = "B. hermsii DAH", y = 24608), color = "blue", size = 5) +
         geom_point(data = NULL, aes(x = "B. hermsii YOR", y = 11436), color = "orange", size = 5) +
         geom_point(data = NULL, aes(x = "B. hermsii YOR", y = 22872), color = "blue", size = 5) +
         geom_point(data = NULL, aes(x = "B. coriaceae Co53", y = 10600), color = "orange", size = 5) +
         geom_point(data = NULL, aes(x = "B. coriaceae Co53", y = 21200), color = "blue", size = 5) +
         geom_point(data = NULL, aes(x = "B. puertoricensis SUM", y = 10205), color = "orange", size = 5) +
         geom_point(data = NULL, aes(x = "B. puertoricensis SUM", y = 20410), color = "blue", size = 5) +
         geom_point(data = NULL, aes(x = "B. parkeri SLO", y = 10437), color = "orange", size = 5) +
         geom_point(data = NULL, aes(x = "B. parkeri SLO", y = 20874), color = "blue", size = 5) +
         geom_point(data = NULL, aes(x = "B. venezuelensis RMA01", y = 10400), color = "orange", size = 5) +
         geom_point(data = NULL, aes(x = "B. venezuelensis RMA01", y = 20800), color = "blue", size = 5) +
         geom_point(data = NULL, aes(x = "B. turicatae 91E135", y = 10423), color = "orange", size = 5) +
         geom_point(data = NULL, aes(x = "B. turicatae 91E135", y = 20846), color = "blue", size = 5) +
         geom_point(data = NULL, aes(x = "B. turicatae BTE5EL", y = 10400), color = "orange", size = 5) +
         geom_point(data = NULL, aes(x = "B. turicatae BTE5EL", y = 20800), color = "blue", size = 5) +
         theme(axis.line = element_line(linewidth = 1.5),
               axis.text = element_text(size = 15, face = "bold", color = "black"),
               axis.title= element_text(size= 20, face = "bold"),
               axis.ticks = element_line(linewidth = 1.5)) +
         theme(axis.text.x = element_text(angle = 45, hjust = 1))

#plot of read lengths for exemplar linear plasmids
isolate_order <- c("B. anserina BA2", "B. hermsii DAH", "B. hermsii YOR", "B. coriaceae Co53", "B. puertoricensis SUM", "B. parkeri SLO", "B. venezuelensis RMA01", "B. turicatae 91E135", "B. turicatae BTE5EL")
exemplar_linear_read_lengths$Isolate <- factor(exemplar_linear_read_lengths$Isolate, levels = isolate_order)
ggplot(exemplar_linear_read_lengths, aes(x = Isolate, y = Read.Length)) +
  labs(x = "Isolate", y = "Read Length (bases)") +
  theme_classic() +
  geom_jitter(width = 0.3, height = 0.2, alpha = 0.5) +
  geom_point(data = NULL, aes(x = "B. anserina BA2", y = 26581), color = "orange", size = 5) +
  geom_point(data = NULL, aes(x = "B. anserina BA2", y = 53162), color = "blue", size = 5) +
  geom_point(data = NULL, aes(x = "B. hermsii DAH", y = 58883), color = "orange", size = 5) +
  geom_point(data = NULL, aes(x = "B. hermsii DAH", y = 117766), color = "blue", size = 5) +
  geom_point(data = NULL, aes(x = "B. hermsii YOR", y = 45879), color = "orange", size = 5) +
  geom_point(data = NULL, aes(x = "B. hermsii YOR", y = 91758), color = "blue", size = 5) +
  geom_point(data = NULL, aes(x = "B. coriaceae Co53", y = 32505), color = "orange", size = 5) +
  geom_point(data = NULL, aes(x = "B. coriaceae Co53", y = 65010), color = "blue", size = 5) +
  geom_point(data = NULL, aes(x = "B. puertoricensis SUM", y = 47281), color = "orange", size = 5) +
  geom_point(data = NULL, aes(x = "B. puertoricensis SUM", y = 94562), color = "blue", size = 5) +
  geom_point(data = NULL, aes(x = "B. parkeri SLO", y = 33572), color = "orange", size = 5) +
  geom_point(data = NULL, aes(x = "B. parkeri SLO", y = 67144), color = "blue", size = 5) +
  geom_point(data = NULL, aes(x = "B. venezuelensis RMA01", y = 34896), color = "orange", size = 5) +
  geom_point(data = NULL, aes(x = "B. venezuelensis RMA01", y = 69792), color = "blue", size = 5) +
  geom_point(data = NULL, aes(x = "B. turicatae 91E135", y = 40073), color = "orange", size = 5) +
  geom_point(data = NULL, aes(x = "B. turicatae 91E135", y = 80146), color = "blue", size = 5) +
  geom_point(data = NULL, aes(x = "B. turicatae BTE5EL", y = 44856), color = "orange", size = 5) +
  geom_point(data = NULL, aes(x = "B. turicatae BTE5EL", y = 89712), color = "blue", size = 5) +
  theme(axis.line = element_line(linewidth = 1.5),
        axis.text = element_text(size = 15, face = "bold", color = "black"),
        axis.title= element_text(size= 20, face = "bold"),
        axis.ticks = element_line(linewidth = 1.5)) +
  theme(axis.text.x = element_text(angle = 45, hjust = 1))

#plot of read lengths for exemplar circular plasmids
isolate_order <- c("B. hermsii DAH", "B. hermsii YOR", "B. coriaceae Co53", "B. puertoricensis SUM", "B. parkeri SLO", "B. venezuelensis RMA01", "B. turicatae 91E135", "B. turicatae BTE5EL")
exemplar_circular_read_lengths$Isolate <- factor(exemplar_circular_read_lengths$Isolate, levels = isolate_order)
ggplot(exemplar_circular_read_lengths, aes(x = Isolate, y = Read.Length)) +
  labs(x = "Isolate", y = "Read Length (bases)") +
  theme_classic() +
  geom_jitter(width = 0.3, height = 0.2, alpha = 0.5) +
  geom_point(data = NULL, aes(x = "B. hermsii DAH", y = 29738), color = "orange", size = 5) +
  geom_point(data = NULL, aes(x = "B. hermsii YOR", y = 30416), color = "orange", size = 5) +
  geom_point(data = NULL, aes(x = "B. coriaceae Co53", y = 30410), color = "orange", size = 5) +
  geom_point(data = NULL, aes(x = "B. puertoricensis SUM", y = 29028), color = "orange", size = 5) +
  geom_point(data = NULL, aes(x = "B. parkeri SLO", y = 28943), color = "orange", size = 5) +
  geom_point(data = NULL, aes(x = "B. venezuelensis RMA01", y = 28176), color = "orange", size = 5) +
  geom_point(data = NULL, aes(x = "B. turicatae 91E135", y = 30215), color = "orange", size = 5) +
  geom_point(data = NULL, aes(x = "B. turicatae BTE5EL", y = 31074), color = "orange", size = 5) +
  theme(axis.line = element_line(linewidth = 1.5),
        axis.text = element_text(size = 15, face = "bold", color = "black"),
        axis.title= element_text(size= 20, face = "bold"),
        axis.ticks = element_line(linewidth = 1.5)) +
  theme(axis.text.x = element_text(angle = 45, hjust = 1))

##scatterplots of read lengths from different treatments of gDNA
#order conditions
condition_order <- c("Untreated", "S1", "RE", "S1+RE")
baBA2_digest$Condition <- factor(baBA2_digest$Condition, levels = condition_order)
bhDAH_digest$Condition <- factor(bhDAH_digest$Condition, levels = condition_order)
bhYOR_digestCondition <- factor(bhYOR_digestCondition, levels = condition_order)
bcCo53_digest_1_3$Condition <- factor(bcCo53_digest_1_3$Condition, levels = condition_order)
bpuSUM_digest$Condition <- factor(bpuSUM_digest$Condition, levels = condition_order)
bpSLO_digest$Condition <- factor(bpSLO_digest$Condition, levels = condition_order)
bvRMA01_digest$Condition <- factor(bvRMA01_digest$Condition, levels = condition_order)
bt91E35_digest$Condition <- factor(bt91E35_digest$Condition, levels = condition_order)
btBTE5EL_digest$Condition <- factor(btBTE5EL_digest$Condition, levels = condition_order)

#Create a scatterplot with all the points for each sample with jitter
ggplot(baBA2_redo_lib3, aes(x = Condition, y = Read_length)) +
  geom_hline(yintercept = c(4550, 1069), linetype = "dashed", color = "#D10FA5", linewidth = 1.2) +
  geom_hline(yintercept = c(10168), linetype = "solid", color = "green", linewidth = 1.2) +
  geom_hline(yintercept = c(20336), linetype = "dashed", color = "green", linewidth = 1.2) +
  labs(x = "Treatment", y = "Read Length (bases)") +
  theme_classic() +
  geom_jitter(width = 0.3, height = 0.2, alpha = 0.05) +
  scale_y_continuous(breaks= c(0, 5000, 10000, 15000, 20000, 25000, 30000)) +
  theme(axis.line = element_line(linewidth = 1.5),
        axis.text = element_text(size = 15, face = "bold", color = "black"),
        axis.title= element_text(size= 20, face = "bold"),
        axis.ticks = element_line(linewidth = 1.5))
        
# Create a scatterplot with all the points for each sample with jitter
ggplot(bhDAH_digest, aes(x = Condition, y = Read_length)) +
  geom_hline(yintercept = c(4731, 2837), linetype = "dashed", color = "#D10FA5", linewidth = 1.2) +
  geom_hline(yintercept = c(12304), linetype = "solid", color = "green", linewidth = 1.2) +
  geom_hline(yintercept = c(24608), linetype = "dashed", color = "green", linewidth = 1.2) +
  labs(x = "Treatment", y = "Read Length (bases)") +
  theme_classic() +
  geom_jitter(width = 0.3, height = 0.2, alpha = 0.05) +
  theme(axis.line = element_line(linewidth = 1.5),
        axis.text = element_text(size = 15, face = "bold", color = "black"),
        axis.title= element_text(size= 20, face = "bold"),
        axis.ticks = element_line(linewidth = 1.5))

# Create a scatterplot with all the points for each sample with jitter
ggplot(bhYOR_redo_lib3, aes(x = Condition, y = Read_length)) +
  geom_hline(yintercept = c(4846, 1745), linetype = "dashed", color = "#D10FA5", linewidth = 1.2) +
  geom_hline(yintercept = c(11436), linetype = "solid", color = "green", linewidth = 1.2) +
  geom_hline(yintercept = c(22872), linetype = "dashed", color = "green", linewidth = 1.2) +
  labs(x = "Treatment", y = "Read Length (bases)") +
  theme_classic() +
  geom_jitter(width = 0.3, height = 0.2, alpha = 0.05) +
  theme(axis.line = element_line(linewidth = 1.5),
        axis.text = element_text(size = 15, face = "bold", color = "black"),
        axis.title= element_text(size= 20, face = "bold"),
        axis.ticks = element_line(linewidth = 1.5))


# Create a scatterplot with all the points for each sample with jitter
ggplot(bcCo53_digest_1_3, aes(x = Condition, y = Read_length)) +
  geom_hline(yintercept = c(1395, 4628), linetype = "dashed", color = "#D10FA5", linewidth = 1.2) +
  geom_hline(yintercept = c(10600), linetype = "solid", color = "green", linewidth = 1.2) +
  geom_hline(yintercept = c(21200), linetype = "dashed", color = "green", linewidth = 1.2) +
  labs(x = "Treatment", y = "Read Length (bases)") +
  theme_classic() +
  geom_jitter(width = 0.3, height = 0.2, alpha = 0.05) +
  theme(axis.line = element_line(linewidth = 1.5),
        axis.text = element_text(size = 15, face = "bold", color = "black"),
        axis.title= element_text(size= 20, face = "bold"),
        axis.ticks = element_line(linewidth = 1.5))

# Create a scatterplot with all the points for each sample with jitter
ggplot(bpuSUM_digest, aes(x = Condition, y = Read_length)) +
  geom_hline(yintercept = c(914, 4645), linetype = "dashed", color = "#D10FA5", linewidth = 1.2) +
  geom_hline(yintercept = c(10205), linetype = "solid", color = "green", linewidth = 1.2) +
  geom_hline(yintercept = c(20410), linetype = "dashed", color = "green", linewidth = 1.2) +  
  labs(x = "Treatment", y = "Read Length (bases)") +
  theme_classic() +
  geom_jitter(width = 0.3, height = 0.2, alpha = 0.05) +
  theme(axis.line = element_line(linewidth = 1.5),
        axis.text = element_text(size = 15, face = "bold", color = "black"),
        axis.title= element_text(size= 20, face = "bold"),
        axis.ticks = element_line(linewidth = 1.5))

# Create a scatterplot with all the points for each sample with jitter
ggplot(bpSLO_digest, aes(x = Condition, y = Read_length)) +
  geom_hline(yintercept = c(1342, 4548), linetype = "dashed", color = "#D10FA5", linewidth = 1.2) +
  geom_hline(yintercept = c(10437), linetype = "solid", color = "green", linewidth = 1.2) +
  geom_hline(yintercept = c(20874), linetype = "dashed", color = "green", linewidth = 1.2) + 
  labs(x = "Treatment", y = "Read Length (bases)") +
  theme_classic() +
  geom_jitter(width = 0.3, height = 0.2, alpha = 0.05) +
  theme(axis.line = element_line(linewidth = 1.5),
        axis.text = element_text(size = 15, face = "bold", color = "black"),
        axis.title= element_text(size= 20, face = "bold"),
        axis.ticks = element_line(linewidth = 1.5))

# Create a scatterplot with all the points for each sample with jitter
ggplot(bvRMA01_digest, aes(x = Condition, y = Read_length)) +
  geom_hline(yintercept = c(1342, 4529), linetype = "dashed", color = "#D10FA5", linewidth = 1.2) +
  geom_hline(yintercept = c(10400), linetype = "solid", color = "green", linewidth = 1.2) +
  geom_hline(yintercept = c(20800), linetype = "dashed", color = "green", linewidth = 1.2) + 
  labs(x = "Treatment", y = "Read Length (bases)") +
  theme_classic() +
  geom_jitter(width = 0.3, height = 0.2, alpha = 0.05) +
  theme(axis.line = element_line(linewidth = 1.5),
        axis.text = element_text(size = 15, face = "bold", color = "black"),
        axis.title= element_text(size= 20, face = "bold"),
        axis.ticks = element_line(linewidth = 1.5))


# Create a scatterplot with all the points for each sample with jitter
ggplot(bt91E35_digest, aes(x = Condition, y = Read_length)) +
  geom_hline(yintercept = c(1340, 4542), linetype = "dashed", color = "#D10FA5", linewidth = 1.2) +
  geom_hline(yintercept = c(10423), linetype = "solid", color = "green", linewidth = 1.2) +
  geom_hline(yintercept = c(20846), linetype = "dashed", color = "green", linewidth = 1.2) +
  labs(x = "Treatment", y = "Read Length (bases)") +
  theme_classic() +
  geom_jitter(width = 0.3, height = 0.2, alpha = 0.05) +
  theme(axis.line = element_line(linewidth = 1.5),
        axis.text = element_text(size = 15, face = "bold", color = "black"),
        axis.title= element_text(size= 20, face = "bold"),
        axis.ticks = element_line(linewidth = 1.5))

# Create a scatterplot with all the points for each sample with jitter
ggplot(btBTE5EL_digest, aes(x = Condition, y = Read_length)) +
  geom_hline(yintercept = c(1340, 4532), linetype = "dashed", color = "#D10FA5", linewidth = 1.2) +
  geom_hline(yintercept = c(10400), linetype = "solid", color = "green", linewidth = 1.2) +
  geom_hline(yintercept = c(20800), linetype = "dashed", color = "green", linewidth = 1.2) +
  labs(x = "Treatment", y = "Read Length (bases)") +
  theme_classic() +
  geom_jitter(width = 0.3, height = 0.2, alpha = 0.05) +
  theme(axis.line = element_line(linewidth = 1.5),
        axis.text = element_text(size = 15, face = "bold", color = "black"),
        axis.title= element_text(size= 20, face = "bold"),
        axis.ticks = element_line(linewidth = 1.5))

#plot of read counts for different fragments in the S1+RE samples (the way these read counts were determined is described in the methods)
isolate_order <- c("B. anserina BA2", "B. hermsii DAH", "B. hermsii YOR", "B. coriaceae Co53", "B. puertoricensis SUM", "B. parkeri SLO", "B. venezuelensis RMA01", "B. turicatae 91E135", "B. turicatae BTE5EL")
fragment_quants$Isolate <- factor(fragment_quants$Isolate, levels = isolate_order)
ggplot(fragment_quants, aes(x = Isolate, y = Read.Count, fill = Fragment)) +
  geom_bar(stat = "identity", position = "dodge") +
  geom_text(aes(label = Read.Count, y = Read.Count), position = position_dodge(width = 0.9), vjust = -0.5, color = "black", fontface = "bold") +
  labs(x = "Isolate", y = "Read Counts") +
  scale_fill_manual(values = c("A" = "chocolate2", "B" = "lightblue", "C" = "lightgreen")) +
  theme_minimal() +
  theme(axis.text.x = element_text(angle = 45, hjust = 1)) +
  theme(axis.line = element_line(linewidth = 1.5),
        axis.text = element_text(size = 15, face = "bold", color = "black"),
        legend.text = element_text(size = 15, face = "bold", color = "black"),
        legend.title = element_text(size = 15, face = "bold", color = "black"),
        axis.title= element_text(size= 20, face = "bold"),
        axis.ticks = element_line(linewidth = 1.5))

##Maximum likelihood phylogenies.
#Nucleotide sequences of vmp loci and bptA genes identified by InterProScan were aligned with MAFFT (v7.475)
mafft --auto /path/to/sequences/ > sequence.aln
#ML phylogeny using IQTREE2
iqtree2 -s /path/to/sequence.aln -m MFP -B 1000  -T AUTO
#collapse resulting tree at branches with less than 50% ultra-fast bootstraps for vlp analysis
iqtree2 -t /path/to/tree/output/ -minsupnew 50

##cluster analysis of vsp signal peptides
#CD-HIT (v4.8.1) was used to cluster the first 20 amino acids of the vsp genes including the first 20 amino acids of OspC from B. burgdorferi B31.
cd-hit -c 0.8 -i /path/to/sequences -o /path/to/output

##Long read mapping for B.venezuelensis RMA01 lp35 and lp37 analysis
#first filter reads out <q10 and <15kb with NanoFilt (v2.8.0)
NanoFilt -q 10 -l 15000 reads.fq > filt_reads.fq
#map reads to B. venezuelensis RMA01 genome (GCA_023035835.1) using minimap2 (v2.24-r1122)
minimap2 -ax map-ont B.venezuelensis_genome.fa filt_reads.fq > mapped_reads.sam
#convert mapped reads to bam file, selecting for primary mapped reads with a mapping quality better than q30 that mapped to lp35 or lp37. The fasta headers in the B. venezuelensis RMA01 genome that was mapped with minimap2 were >lp35 and >lp37 for the respective plasmids.
samtools view -SbF mapped_reads.sam > mapped_reads.bam
samtools view -b -F 0x104 -q20 mapped_reads.bam lp35 > primary_mapped_reads_lp35.bam
samtools view -b -F 0x104 -q20 mapped_reads.bam lp37 > primary_mapped_reads_lp37.bam
#sort the bam files
samtools sort primary_mapped_reads_lp35.bam > sorted_primary_mapped_reads_lp35.bam
samtools sort primary_mapped_reads_lp37.bam > sorted_primary_mapped_reads_lp37.bam
#index sorted bam files for visualization in IGV
samtools index sorted_primary_mapped_reads_lp35.bam
samtools index sorted_primary_mapped_reads_lp37.bam

##Adaptive sampling analysis for B. venezuelensis RMA01 lp35 and lp37
#basecall FAST5 files with Guppy (v6.4.2)
guppy_basecaller --input_path /path/to/fast5_files --save_path basecalled_data --config dna_r10.4.1_e8.2_400bps_sup.cfg -x 'auto' -r --detect_mid_strand_adapter --calib_detect --min_qscore 10
#demultiplex fastq files using Guppy (v6.4.2)
guppy_barcoder -i /path/to/basecalled_data/pass -s demultiplexed_data --barcode_kits "SQK-NBD114.24" -x 'auto' --detect_mid_strand_barcodes
#Mapping and analysis of the adaptive sampling was performed the same as described above for the original read data for the B. venezuelensis RMA01 genome, using the same versions of software. These data were visualized in IGV as well.
