# Supplementary material for: Comparative genomics analysis of three conserved plasmid families in the Western Hemisphere soft tick-borne relapsing fever borreliae provides insight into variation in genome structure and antigenic variation systems
Source: Microbiol Spectr. 2023 Sep 22;11(5):e00895-23. doi: 10.1128/spectrum.00895-23 (PMC10580987; doi:10.1128/spectrum.00895-23)
Supplement: Supplemental file 4 — This file contains the loci classified as either a vsp or vlp for each of the isolates investigated. Vlp genes are further classified by subfamily. [file spectrum.00895-23-s0005.xlsx]

## Sheet: README
S4:Vmp analysis
This file contains the loci classified as either a vsp or vlp for each of the isolates investigated. Vlp genes are further classified by subfamily.

## Sheet: baBA2
Vsp	replicon	gene/pseudo
gene-baBA2_000910_orf20641	lp27	gene	Pfam	protein_match	37	205	4.3e-58	+	.	Target=null 37 205;ID=match$1484_37_205;signature_desc=Lipoprotein;Name=PF01441;status=T;Dbxref="InterPro:IPR001800"
Vlp
none

## Sheet: bhDAH
Vsp	replicon	gene/pseudo
gene-bhDAH_001040_orf22726	cp90	gene		Pfam	protein_match	38	205	6e-59	+	.	Target=null 38 205;ID=match$1421_38_205;signature_desc=Lipoprotein;Name=PF01441;status=T;Dbxref="InterPro:IPR001800"
gene-bhDAH_001041_orf22736	cp90	pseudo		Pfam	protein_match	21	61	7.3e-13	+	.	Target=null 21 61;ID=match$1591_21_61;signature_desc=Lipoprotein;Name=PF01441;status=T;Dbxref="InterPro:IPR001800"
gene-bhDAH_001053_orf22900	cp90	pseudo		Pfam	protein_match	257	398	4.7e-32	+	.	Target=null 257 398;ID=match$493_257_398;signature_desc=Lipoprotein;Name=PF01441;status=T;Dbxref="InterPro:IPR001800"
gene-bhDAH_001055_orf22943	cp90	gene		Pfam	protein_match	2	65	9e-10	+	.	Target=null 2 65;ID=match$1289_2_65;signature_desc=Lipoprotein;Name=PF01441;status=T;Dbxref="InterPro:IPR001800"
gene-bhDAH_001058_orf23000	cp90	gene		Pfam	protein_match	47	209	5.8e-38	+	.	Target=null 47 209;ID=match$2796_47_209;signature_desc=Lipoprotein;Name=PF01441;status=T;Dbxref="InterPro:IPR001800"
gene-bhDAH_001089_orf23435	cp90	pseudo		Pfam	protein_match	40	114	6.7e-27	+	.	Target=null 40 114;ID=match$103_40_114;signature_desc=Lipoprotein;Name=PF01441;status=T;Dbxref="InterPro:IPR001800"
gene-bhDAH_001089_orf23439	cp90	pseudo		Pfam	protein_match	2	35	1.8e-08	+	.	Target=null 2 35;ID=match$934_2_35;signature_desc=Lipoprotein;Name=PF01441;status=T;Dbxref="InterPro:IPR001800"
gene-bhDAH_001093_orf23487	cp90	pseudo		Pfam	protein_match	2	167	2.3e-52	+	.	Target=null 2 167;ID=match$1056_2_167;signature_desc=Lipoprotein;Name=PF01441;status=T;Dbxref="InterPro:IPR001800"
gene-bhDAH_001101_orf23630	cp90	gene		Pfam	protein_match	1	169	2.7e-67	+	.	Target=null 1 169;ID=match$2690_1_169;signature_desc=Lipoprotein;Name=PF01441;status=T;Dbxref="InterPro:IPR001800"
gene-bhDAH_001121_orf23859	cp90	pseudo		Pfam	protein_match	38	165	8.3e-36	+	.	Target=null 38 165;ID=match$528_38_165;signature_desc=Lipoprotein;Name=PF01441;status=T;Dbxref="InterPro:IPR001800"
gene-bhDAH_001121_orf23860	cp90	pseudo		Pfam	protein_match	3	50	1.1e-10	+	.	Target=null 3 50;ID=match$2604_3_50;signature_desc=Lipoprotein;Name=PF01441;status=T;Dbxref="InterPro:IPR001800"
gene-bhDAH_001328_orf27531	lp26	gene		Pfam	protein_match	29	197	2.1e-66	+	.	Target=null 29 197;ID=match$2243_29_197;signature_desc=Lipoprotein;Name=PF01441;status=T;Dbxref="InterPro:IPR001800"
gene-bhDAH_001331_orf27573	lp26	pseudo		Pfam	protein_match	38	79	4e-16	+	.	Target=null 38 79;ID=match$1921_38_79;signature_desc=Lipoprotein;Name=PF01441;status=T;Dbxref="InterPro:IPR001800"
gene-bhDAH_001331_orf27575	lp26	pseudo		Pfam	protein_match	2	126	8.2e-41	+	.	Target=null 2 126;ID=match$1455_2_126;signature_desc=Lipoprotein;Name=PF01441;status=T;Dbxref="InterPro:IPR001800"
gene-bhDAH_001334_orf27617	lp26	pseudo		Pfam	protein_match	29	70	2.2e-17	+	.	Target=null 29 70;ID=match$1948_29_70;signature_desc=Lipoprotein;Name=PF01441;status=T;Dbxref="InterPro:IPR001800"
gene-bhDAH_001334_orf27619	lp26	pseudo		Pfam	protein_match	2	127	1.1e-40	+	.	Target=null 2 127;ID=match$1050_2_127;signature_desc=Lipoprotein;Name=PF01441;status=T;Dbxref="InterPro:IPR001800"
gene-bhDAH_001337_orf27658	lp26	gene		Pfam	protein_match	38	207	2.7e-66	+	.	Target=null 38 207;ID=match$204_38_207;signature_desc=Lipoprotein;Name=PF01441;status=T;Dbxref="InterPro:IPR001800"
gene-bhDAH_001354_orf27906	lp27	gene		Pfam	protein_match	29	200	8.7e-45	+	.	Target=null 29 200;ID=match$1681_29_200;signature_desc=Lipoprotein;Name=PF01441;status=T;Dbxref="InterPro:IPR001800"
gene-bhDAH_001405_orf28777	lp31	gene		Pfam	protein_match	22	192	1.3e-51	+	.	Target=null 22 192;ID=match$956_22_192;signature_desc=Lipoprotein;Name=PF01441;status=T;Dbxref="InterPro:IPR001800"
gene-bhDAH_001407_orf28807	lp31	gene		Pfam	protein_match	1	116	8.1e-35	+	.	Target=null 1 116;ID=match$929_1_116;signature_desc=Lipoprotein;Name=PF01441;status=T;Dbxref="InterPro:IPR001800"
gene-bhDAH_001408_orf28817	lp31	gene		Pfam	protein_match	38	207	1.9e-58	+	.	Target=null 38 207;ID=match$19_38_207;signature_desc=Lipoprotein;Name=PF01441;status=T;Dbxref="InterPro:IPR001800"
gene-bhDAH_001419_orf28943	lp31	gene		Pfam	protein_match	38	210	2.6e-58	+	.	Target=null 38 210;ID=match$2482_38_210;signature_desc=Lipoprotein;Name=PF01441;status=T;Dbxref="InterPro:IPR001800"
gene-bhDAH_001420_orf28954	lp31	gene		Pfam	protein_match	29	197	1.1e-62	+	.	Target=null 29 197;ID=match$2024_29_197;signature_desc=Lipoprotein;Name=PF01441;status=T;Dbxref="InterPro:IPR001800"
gene-bhDAH_001422_orf28995	lp31	pseudo		Pfam	protein_match	43	214	1.2e-53	+	.	Target=null 43 214;ID=match$511_43_214;signature_desc=Lipoprotein;Name=PF01441;status=T;Dbxref="InterPro:IPR001800"
gene-bhDAH_001423_orf29012	lp31	pseudo		Pfam	protein_match	7	172	1e-40	+	.	Target=null 7 172;ID=match$1227_7_172;signature_desc=Lipoprotein;Name=PF01441;status=T;Dbxref="InterPro:IPR001800"
gene-bhDAH_001447_orf29335	lp59	gene		Pfam	protein_match	29	199	2.1e-60	+	.	Target=null 29 199;ID=match$1337_29_199;signature_desc=Lipoprotein;Name=PF01441;status=T;Dbxref="InterPro:IPR001800"
gene-bhDAH_001449_orf29366	lp59	gene		Pfam	protein_match	25	188	4.6e-49	+	.	Target=null 25 188;ID=match$562_25_188;signature_desc=Lipoprotein;Name=PF01441;status=T;Dbxref="InterPro:IPR001800"
gene-bhDAH_001450_orf29378	lp59	gene		Pfam	protein_match	38	207	1.6e-52	+	.	Target=null 38 207;ID=match$92_38_207;signature_desc=Lipoprotein;Name=PF01441;status=T;Dbxref="InterPro:IPR001800"
gene-bhDAH_001454_orf29427	lp59	gene		Pfam	protein_match	38	209	1.3e-44	+	.	Target=null 38 209;ID=match$1000_38_209;signature_desc=Lipoprotein;Name=PF01441;status=T;Dbxref="InterPro:IPR001800"
gene-bhDAH_001455_orf29442	lp59	gene		Pfam	protein_match	38	206	6.3e-60	+	.	Target=null 38 206;ID=match$1364_38_206;signature_desc=Lipoprotein;Name=PF01441;status=T;Dbxref="InterPro:IPR001800"
gene-bhDAH_001456_orf29457	lp59	gene		Pfam	protein_match	38	206	3.2e-66	+	.	Target=null 38 206;ID=match$2899_38_206;signature_desc=Lipoprotein;Name=PF01441;status=T;Dbxref="InterPro:IPR001800"
gene-bhDAH_001490_orf30068	lp59	gene		Pfam	protein_match	38	201	6e-53	+	.	Target=null 38 201;ID=match$1958_38_201;signature_desc=Lipoprotein;Name=PF01441;status=T;Dbxref="InterPro:IPR001800"
Vlp			Subfamily
gene-bhDAH_001038_orf22710	cp90	gene	gamma	Pfam	protein_match	2	69	3.2e-10	+	.	Target=null 2 69;ID=match$1517_2_69;signature_desc=Borrelia lipoprotein;Name=PF00921;status=T;Dbxref="InterPro:IPR000680"
gene-bhDAH_001039_orf22716	cp90	gene	gamma	Pfam	protein_match	4	97	1.5e-14	+	.	Target=null 4 97;ID=match$2620_4_97;signature_desc=Borrelia lipoprotein;Name=PF00921;status=T;Dbxref="InterPro:IPR000680"
gene-bhDAH_001048_orf22801	cp90	gene	gamma	Pfam	protein_match	30	311	2e-83	+	.	Target=null 30 311;ID=match$2791_30_311;signature_desc=Borrelia lipoprotein;Name=PF00921;status=T;Dbxref="InterPro:IPR000680"
gene-bhDAH_001049_orf22821	cp90	gene	delta	Pfam	protein_match	43	322	1.6e-84	+	.	Target=null 43 322;ID=match$2080_43_322;signature_desc=Borrelia lipoprotein;Name=PF00921;status=T;Dbxref="InterPro:IPR000680"
gene-bhDAH_001050_orf22837	cp90	gene	gamma	Pfam	protein_match	43	321	6e-93	+	.	Target=null 43 321;ID=match$2084_43_321;signature_desc=Borrelia lipoprotein;Name=PF00921;status=T;Dbxref="InterPro:IPR000680"
gene-bhDAH_001051_orf22858	cp90	pseudo	beta	Pfam	protein_match	10	265	4e-42	+	.	Target=null 10 265;ID=match$1812_10_265;signature_desc=Borrelia lipoprotein;Name=PF00921;status=T;Dbxref="InterPro:IPR000680"
gene-bhDAH_001052_orf22874	cp90	pseudo	gamma	Pfam	protein_match	7	53	2.8e-15	+	.	Target=null 7 53;ID=match$363_7_53;signature_desc=Borrelia lipoprotein;Name=PF00921;status=T;Dbxref="InterPro:IPR000680"
gene-bhDAH_001052_orf22879	cp90	pseudo		Pfam	protein_match	1	240	6.9e-60	+	.	Target=null 1 240;ID=match$265_1_240;signature_desc=Borrelia lipoprotein;Name=PF00921;status=T;Dbxref="InterPro:IPR000680"
gene-bhDAH_001053_orf22892	cp90	pseudo	delta	Pfam	protein_match	43	88	4.2e-16	+	.	Target=null 43 88;ID=match$438_43_88;signature_desc=Borrelia lipoprotein;Name=PF00921;status=T;Dbxref="InterPro:IPR000680"
gene-bhDAH_001053_orf22900	cp90	pseudo		Pfam	protein_match	2	249	4.5e-56	+	.	Target=null 2 249;ID=match$492_2_249;signature_desc=Borrelia lipoprotein;Name=PF00921;status=T;Dbxref="InterPro:IPR000680"
gene-bhDAH_001054_orf22925	cp90	gene	gamma	Pfam	protein_match	11	271	4.8e-75	+	.	Target=null 11 271;ID=match$1767_11_271;signature_desc=Borrelia lipoprotein;Name=PF00921;status=T;Dbxref="InterPro:IPR000680"
gene-bhDAH_001055_orf22943	cp90	gene	delta	Pfam	protein_match	25	271	7e-56	+	.	Target=null 25 271;ID=match$1291_25_271;signature_desc=Borrelia lipoprotein;Name=PF00921;status=T;Dbxref="InterPro:IPR000680"
gene-bhDAH_001056_orf22960	cp90	gene	gamma	Pfam	protein_match	34	312	5.4e-93	+	.	Target=null 34 312;ID=match$2655_34_312;signature_desc=Borrelia lipoprotein;Name=PF00921;status=T;Dbxref="InterPro:IPR000680"
gene-bhDAH_001057_orf22980	cp90	pseudo	gamma	Pfam	protein_match	25	317	6.8e-94	+	.	Target=null 25 317;ID=match$2987_25_317;signature_desc=Borrelia lipoprotein;Name=PF00921;status=T;Dbxref="InterPro:IPR000680"
gene-bhDAH_001059_orf23018	cp90	pseudo	gamma	Pfam	protein_match	25	317	3.6e-91	+	.	Target=null 25 317;ID=match$2272_25_317;signature_desc=Borrelia lipoprotein;Name=PF00921;status=T;Dbxref="InterPro:IPR000680"
gene-bhDAH_001060_orf23039	cp90	gene	beta	Pfam	protein_match	47	336	2.3e-51	+	.	Target=null 47 336;ID=match$764_47_336;signature_desc=Borrelia lipoprotein;Name=PF00921;status=T;Dbxref="InterPro:IPR000680"
gene-bhDAH_001069_orf23136	cp90	gene	delta	Pfam	protein_match	43	335	1.6e-86	+	.	Target=null 43 335;ID=match$197_43_335;signature_desc=Borrelia lipoprotein;Name=PF00921;status=T;Dbxref="InterPro:IPR000680"
gene-bhDAH_001070_orf23150	cp90	pseudo	gamma	Pfam	protein_match	13	45	1.1e-11	+	.	Target=null 13 45;ID=match$378_13_45;signature_desc=Borrelia lipoprotein;Name=PF00921;status=T;Dbxref="InterPro:IPR000680"
gene-bhDAH_001092_orf23463	cp90	gene	alpha	Pfam	protein_match	59	348	1.4e-67	+	.	Target=null 59 348;ID=match$1719_59_348;signature_desc=Borrelia lipoprotein;Name=PF00921;status=T;Dbxref="InterPro:IPR000680"
gene-bhDAH_001094_orf23504	cp90	gene	beta	Pfam	protein_match	55	345	1.9e-42	+	.	Target=null 55 345;ID=match$408_55_345;signature_desc=Borrelia lipoprotein;Name=PF00921;status=T;Dbxref="InterPro:IPR000680"
gene-bhDAH_001095_orf23527	cp90	gene	delta	Pfam	protein_match	43	326	5.6e-83	+	.	Target=null 43 326;ID=match$1735_43_326;signature_desc=Borrelia lipoprotein;Name=PF00921;status=T;Dbxref="InterPro:IPR000680"
gene-bhDAH_001096_orf23542	cp90	gene	alpha	Pfam	protein_match	27	327	7.7e-64	+	.	Target=null 27 327;ID=match$1180_27_327;signature_desc=Borrelia lipoprotein;Name=PF00921;status=T;Dbxref="InterPro:IPR000680"
gene-bhDAH_001097_orf23568	cp90	gene	beta	Pfam	protein_match	20	310	6.2e-49	+	.	Target=null 20 310;ID=match$1029_20_310;signature_desc=Borrelia lipoprotein;Name=PF00921;status=T;Dbxref="InterPro:IPR000680"
gene-bhDAH_001099_orf23596	cp90	gene	gamma	Pfam	protein_match	43	207	5.3e-44	+	.	Target=null 43 207;ID=match$2900_43_207;signature_desc=Borrelia lipoprotein;Name=PF00921;status=T;Dbxref="InterPro:IPR000680"
gene-bhDAH_001099_orf23596	cp90	gene		Pfam	protein_match	200	275	4.1e-28	+	.	Target=null 200 275;ID=match$2900_200_275;signature_desc=Borrelia lipoprotein;Name=PF00921;status=T;Dbxref="InterPro:IPR000680"
gene-bhDAH_001100_orf23616	cp90	gene	delta	Pfam	protein_match	20	304	4.8e-87	+	.	Target=null 20 304;ID=match$80_20_304;signature_desc=Borrelia lipoprotein;Name=PF00921;status=T;Dbxref="InterPro:IPR000680"
gene-bhDAH_001102_orf23643	cp90	gene	gamma	Pfam	protein_match	176	251	3.6e-27	+	.	Target=null 176 251;ID=match$230_176_251;signature_desc=Borrelia lipoprotein;Name=PF00921;status=T;Dbxref="InterPro:IPR000680"
gene-bhDAH_001102_orf23643	cp90	gene		Pfam	protein_match	19	183	4.1e-44	+	.	Target=null 19 183;ID=match$230_19_183;signature_desc=Borrelia lipoprotein;Name=PF00921;status=T;Dbxref="InterPro:IPR000680"
gene-bhDAH_001119_orf23827	cp90	pseudo	delta	Pfam	protein_match	34	127	3.2e-18	+	.	Target=null 34 127;ID=match$2703_34_127;signature_desc=Borrelia lipoprotein;Name=PF00921;status=T;Dbxref="InterPro:IPR000680"
gene-bhDAH_001120_orf23846	cp90	gene	gamma	Pfam	protein_match	19	306	4e-91	+	.	Target=null 19 306;ID=match$706_19_306;signature_desc=Borrelia lipoprotein;Name=PF00921;status=T;Dbxref="InterPro:IPR000680"
gene-bhDAH_001122_orf23877	cp90	gene	beta	Pfam	protein_match	20	312	3.6e-49	+	.	Target=null 20 312;ID=match$2340_20_312;signature_desc=Borrelia lipoprotein;Name=PF00921;status=T;Dbxref="InterPro:IPR000680"
gene-bhDAH_001123_orf23896	cp90	gene	alpha	Pfam	protein_match	59	349	2.4e-70	+	.	Target=null 59 349;ID=match$2156_59_349;signature_desc=Borrelia lipoprotein;Name=PF00921;status=T;Dbxref="InterPro:IPR000680"
gene-bhDAH_001124_orf23920	cp90	pseudo	delta	Pfam	protein_match	1	168	9.1e-33	+	.	Target=null 1 168;ID=match$2128_1_168;signature_desc=Borrelia lipoprotein;Name=PF00921;status=T;Dbxref="InterPro:IPR000680"
gene-bhDAH_001124_orf23921	cp90	pseudo		Pfam	protein_match	8	39	3.1e-10	+	.	Target=null 8 39;ID=match$1019_8_39;signature_desc=Borrelia lipoprotein;Name=PF00921;status=T;Dbxref="InterPro:IPR000680"
gene-bhDAH_001124_orf23922	cp90	pseudo		Pfam	protein_match	24	58	1.2e-08	+	.	Target=null 24 58;ID=match$1994_24_58;signature_desc=Borrelia lipoprotein;Name=PF00921;status=T;Dbxref="InterPro:IPR000680"
gene-bhDAH_001125_orf23935	cp90	gene	delta	Pfam	protein_match	53	75	2.2e-05	+	.	Target=null 53 75;ID=match$2545_53_75;signature_desc=Borrelia lipoprotein;Name=PF00921;status=T;Dbxref="InterPro:IPR000680"
gene-bhDAH_001128_orf23986	cp90	pseudo	gamma	Pfam	protein_match	13	45	1.1e-11	+	.	Target=null 13 45;ID=match$376_13_45;signature_desc=Borrelia lipoprotein;Name=PF00921;status=T;Dbxref="InterPro:IPR000680"
gene-bhDAH_001129_orf23997	cp90	gene	delta	Pfam	protein_match	43	326	2.9e-84	+	.	Target=null 43 326;ID=match$614_43_326;signature_desc=Borrelia lipoprotein;Name=PF00921;status=T;Dbxref="InterPro:IPR000680"
gene-bhDAH_001130_orf24012	cp90	gene	gamma	Pfam	protein_match	5	38	5.7e-08	+	.	Target=null 5 38;ID=match$2909_5_38;signature_desc=Borrelia lipoprotein;Name=PF00921;status=T;Dbxref="InterPro:IPR000680"
gene-bhDAH_001326_orf27496	lp26	gene	gamma	Pfam	protein_match	19	296	8.1e-80	+	.	Target=null 19 296;ID=match$1350_19_296;signature_desc=Borrelia lipoprotein;Name=PF00921;status=T;Dbxref="InterPro:IPR000680"
gene-bhDAH_001327_orf27513	lp26	gene	delta	Pfam	protein_match	43	332	6.5e-83	+	.	Target=null 43 332;ID=match$1139_43_332;signature_desc=Borrelia lipoprotein;Name=PF00921;status=T;Dbxref="InterPro:IPR000680"
gene-bhDAH_001329_orf27546	lp26	gene	gamma	Pfam	protein_match	29	313	4.1e-90	+	.	Target=null 29 313;ID=match$2163_29_313;signature_desc=Borrelia lipoprotein;Name=PF00921;status=T;Dbxref="InterPro:IPR000680"
gene-bhDAH_001330_orf27565	lp26	pseudo	gamma	Pfam	protein_match	2	118	7.2e-28	+	.	Target=null 2 118;ID=match$748_2_118;signature_desc=Borrelia lipoprotein;Name=PF00921;status=T;Dbxref="InterPro:IPR000680"
gene-bhDAH_001332_orf27590	lp26	gene	gamma	Pfam	protein_match	9	235	4.2e-59	+	.	Target=null 9 235;ID=match$2061_9_235;signature_desc=Borrelia lipoprotein;Name=PF00921;status=T;Dbxref="InterPro:IPR000680"
gene-bhDAH_001333_orf27600	lp26	pseudo	delta	Pfam	protein_match	1	88	3.9e-15	+	.	Target=null 1 88;ID=match$1688_1_88;signature_desc=Borrelia lipoprotein;Name=PF00921;status=T;Dbxref="InterPro:IPR000680"
gene-bhDAH_001333_orf27602	lp26	pseudo		Pfam	protein_match	4	84	4.2e-14	+	.	Target=null 4 84;ID=match$152_4_84;signature_desc=Borrelia lipoprotein;Name=PF00921;status=T;Dbxref="InterPro:IPR000680"
gene-bhDAH_001333_orf27605	lp26	pseudo		Pfam	protein_match	3	81	4.6e-28	+	.	Target=null 3 81;ID=match$2106_3_81;signature_desc=Borrelia lipoprotein;Name=PF00921;status=T;Dbxref="InterPro:IPR000680"
gene-bhDAH_001335_orf27634	lp26	gene	gamma	Pfam	protein_match	29	304	1.1e-81	+	.	Target=null 29 304;ID=match$2816_29_304;signature_desc=Borrelia lipoprotein;Name=PF00921;status=T;Dbxref="InterPro:IPR000680"
gene-bhDAH_001336_orf27648	lp26	pseudo	gamma	Pfam	protein_match	2	66	1.4e-09	+	.	Target=null 2 66;ID=match$1839_2_66;signature_desc=Borrelia lipoprotein;Name=PF00921;status=T;Dbxref="InterPro:IPR000680"
gene-bhDAH_001346_orf27780	lp27	gene	delta	Pfam	protein_match	34	314	7.4e-87	+	.	Target=null 34 314;ID=match$2881_34_314;signature_desc=Borrelia lipoprotein;Name=PF00921;status=T;Dbxref="InterPro:IPR000680"
gene-bhDAH_001347_orf27793	lp27	pseudo	beta	Pfam	protein_match	20	74	2.7e-08	+	.	Target=null 20 74;ID=match$981_20_74;signature_desc=Borrelia lipoprotein;Name=PF00921;status=T;Dbxref="InterPro:IPR000680"
gene-bhDAH_001347_orf27799	lp27	pseudo		Pfam	protein_match	7	221	1.1e-29	+	.	Target=null 7 221;ID=match$573_7_221;signature_desc=Borrelia lipoprotein;Name=PF00921;status=T;Dbxref="InterPro:IPR000680"
gene-bhDAH_001348_orf27815	lp27	pseudo	gamma	Pfam	protein_match	4	148	1.1e-42	+	.	Target=null 4 148;ID=match$1068_4_148;signature_desc=Borrelia lipoprotein;Name=PF00921;status=T;Dbxref="InterPro:IPR000680"
gene-bhDAH_001355_orf27922	lp27	pseudo	delta	Pfam	protein_match	9	196	8.2e-42	+	.	Target=null 9 196;ID=match$570_9_196;signature_desc=Borrelia lipoprotein;Name=PF00921;status=T;Dbxref="InterPro:IPR000680"
gene-bhDAH_001355_orf27925	lp27	pseudo		Pfam	protein_match	33	108	1.6e-26	+	.	Target=null 33 108;ID=match$630_33_108;signature_desc=Borrelia lipoprotein;Name=PF00921;status=T;Dbxref="InterPro:IPR000680"
gene-bhDAH_001356_orf27942	lp27	pseudo	alpha	Pfam	protein_match	7	74	3.3e-15	+	.	Target=null 7 74;ID=match$963_7_74;signature_desc=Borrelia lipoprotein;Name=PF00921;status=T;Dbxref="InterPro:IPR000680"
gene-bhDAH_001356_orf27946	lp27	pseudo		Pfam	protein_match	12	224	1.4e-52	+	.	Target=null 12 224;ID=match$2821_12_224;signature_desc=Borrelia lipoprotein;Name=PF00921;status=T;Dbxref="InterPro:IPR000680"
gene-bhDAH_001357_orf27961	lp27	pseudo	beta	Pfam	protein_match	20	77	4.4e-10	+	.	Target=null 20 77;ID=match$542_20_77;signature_desc=Borrelia lipoprotein;Name=PF00921;status=T;Dbxref="InterPro:IPR000680"
gene-bhDAH_001357_orf27966	lp27	pseudo		Pfam	protein_match	7	241	4.2e-34	+	.	Target=null 7 241;ID=match$268_7_241;signature_desc=Borrelia lipoprotein;Name=PF00921;status=T;Dbxref="InterPro:IPR000680"
gene-bhDAH_001358_orf27986	lp27	gene	alpha	Pfam	protein_match	60	351	1.9e-71	+	.	Target=null 60 351;ID=match$2736_60_351;signature_desc=Borrelia lipoprotein;Name=PF00921;status=T;Dbxref="InterPro:IPR000680"
gene-bhDAH_001359_orf28010	lp27	gene	beta	Pfam	protein_match	20	308	2.1e-42	+	.	Target=null 20 308;ID=match$1105_20_308;signature_desc=Borrelia lipoprotein;Name=PF00921;status=T;Dbxref="InterPro:IPR000680"
gene-bhDAH_001360_orf28032	lp27	pseudo	delta	Pfam	protein_match	14	290	8.4e-85	+	.	Target=null 14 290;ID=match$429_14_290;signature_desc=Borrelia lipoprotein;Name=PF00921;status=T;Dbxref="InterPro:IPR000680"
gene-bhDAH_001361_orf28047	lp27	pseudo	gamma	Pfam	protein_match	12	89	4.3e-28	+	.	Target=null 12 89;ID=match$1200_12_89;signature_desc=Borrelia lipoprotein;Name=PF00921;status=T;Dbxref="InterPro:IPR000680"
gene-bhDAH_001361_orf28049	lp27	pseudo		Pfam	protein_match	9	70	2.8e-09	+	.	Target=null 9 70;ID=match$1569_9_70;signature_desc=Borrelia lipoprotein;Name=PF00921;status=T;Dbxref="InterPro:IPR000680"
gene-bhDAH_001361_orf28053	lp27	pseudo		Pfam	protein_match	6	131	2.4e-28	+	.	Target=null 6 131;ID=match$2607_6_131;signature_desc=Borrelia lipoprotein;Name=PF00921;status=T;Dbxref="InterPro:IPR000680"
gene-bhDAH_001363_orf28069	lp27	gene	delta	Pfam	protein_match	13	98	6.6e-14	+	.	Target=null 13 98;ID=match$2798_13_98;signature_desc=Borrelia lipoprotein;Name=PF00921;status=T;Dbxref="InterPro:IPR000680"
gene-bhDAH_001404_orf28770	lp31	gene	gamma	Pfam	protein_match	13	65	2e-10	+	.	Target=null 13 65;ID=match$1363_13_65;signature_desc=Borrelia lipoprotein;Name=PF00921;status=T;Dbxref="InterPro:IPR000680"
gene-bhDAH_001406_orf28791	lp31	gene	alpha	Pfam	protein_match	57	354	5.3e-70	+	.	Target=null 57 354;ID=match$1805_57_354;signature_desc=Borrelia lipoprotein;Name=PF00921;status=T;Dbxref="InterPro:IPR000680"
gene-bhDAH_001417_orf28904	lp31	gene	delta	Pfam	protein_match	43	324	2e-88	+	.	Target=null 43 324;ID=match$2580_43_324;signature_desc=Borrelia lipoprotein;Name=PF00921;status=T;Dbxref="InterPro:IPR000680"
gene-bhDAH_001418_orf28923	lp31	gene	beta	Pfam	protein_match	47	334	4.6e-48	+	.	Target=null 47 334;ID=match$2044_47_334;signature_desc=Borrelia lipoprotein;Name=PF00921;status=T;Dbxref="InterPro:IPR000680"
gene-bhDAH_001421_orf28971	lp31	pseudo	gamma	Pfam	protein_match	1	45	5.7e-15	+	.	Target=null 1 45;ID=match$3046_1_45;signature_desc=Borrelia lipoprotein;Name=PF00921;status=T;Dbxref="InterPro:IPR000680"
gene-bhDAH_001421_orf28976	lp31	pseudo		Pfam	protein_match	1	239	5e-60	+	.	Target=null 1 239;ID=match$959_1_239;signature_desc=Borrelia lipoprotein;Name=PF00921;status=T;Dbxref="InterPro:IPR000680"
gene-bhDAH_001429_orf29078	lp31	pseudo	gamma	Pfam	protein_match	2	70	2.8e-13	+	.	Target=null 2 70;ID=match$233_2_70;signature_desc=Borrelia lipoprotein;Name=PF00921;status=T;Dbxref="InterPro:IPR000680"
gene-bhDAH_001429_orf29081	lp31	pseudo		Pfam	protein_match	2	82	1.2e-14	+	.	Target=null 2 82;ID=match$574_2_82;signature_desc=Borrelia lipoprotein;Name=PF00921;status=T;Dbxref="InterPro:IPR000680"
gene-bhDAH_001431_orf29101	lp31	gene	delta	Pfam	protein_match	1	46	2e-15	+	.	Target=null 1 46;ID=match$766_1_46;signature_desc=Borrelia lipoprotein;Name=PF00921;status=T;Dbxref="InterPro:IPR000680"
gene-bhDAH_001432_orf29108	lp31	pseudo	alpha	Pfam	protein_match	2	64	1.9e-09	+	.	Target=null 2 64;ID=match$1482_2_64;signature_desc=Borrelia lipoprotein;Name=PF00921;status=T;Dbxref="InterPro:IPR000680"
gene-bhDAH_001433_orf29119	lp31	gene	beta	Pfam	protein_match	6	46	3.2e-11	+	.	Target=null 6 46;ID=match$2360_6_46;signature_desc=Borrelia lipoprotein;Name=PF00921;status=T;Dbxref="InterPro:IPR000680"
gene-bhDAH_001440_orf29202	lp59	pseudo	beta	Pfam	protein_match	5	34	1.3e-05	+	.	Target=null 5 34;ID=match$1250_5_34;signature_desc=Borrelia lipoprotein;Name=PF00921;status=T;Dbxref="InterPro:IPR000680"
gene-bhDAH_001441_orf29213	lp59	pseudo	gamma	Pfam	protein_match	43	65	1.9e-06	+	.	Target=null 43 65;ID=match$1922_43_65;signature_desc=Borrelia lipoprotein;Name=PF00921;status=T;Dbxref="InterPro:IPR000680"
gene-bhDAH_001441_orf29218	lp59	pseudo		Pfam	protein_match	1	245	9.4e-67	+	.	Target=null 1 245;ID=match$386_1_245;signature_desc=Borrelia lipoprotein;Name=PF00921;status=T;Dbxref="InterPro:IPR000680"
gene-bhDAH_001442_orf29237	lp59	gene	beta	Pfam	protein_match	47	331	5.9e-45	+	.	Target=null 47 331;ID=match$2922_47_331;signature_desc=Borrelia lipoprotein;Name=PF00921;status=T;Dbxref="InterPro:IPR000680"
gene-bhDAH_001443_orf29263	lp59	gene	beta	Pfam	protein_match	47	340	2.2e-48	+	.	Target=null 47 340;ID=match$961_47_340;signature_desc=Borrelia lipoprotein;Name=PF00921;status=T;Dbxref="InterPro:IPR000680"
gene-bhDAH_001444_orf29279	lp59	pseudo	gamma	Pfam	protein_match	1	53	7.8e-08	+	.	Target=null 1 53;ID=match$2458_1_53;signature_desc=Borrelia lipoprotein;Name=PF00921;status=T;Dbxref="InterPro:IPR000680"
gene-bhDAH_001444_orf29287	lp59	pseudo		Pfam	protein_match	4	89	1.9e-26	+	.	Target=null 4 89;ID=match$1759_4_89;signature_desc=Borrelia lipoprotein;Name=PF00921;status=T;Dbxref="InterPro:IPR000680"
gene-bhDAH_001446_orf29311	lp59	pseudo	alpha	Pfam	protein_match	57	300	3e-47	+	.	Target=null 57 300;ID=match$849_57_300;signature_desc=Borrelia lipoprotein;Name=PF00921;status=T;Dbxref="InterPro:IPR000680"
gene-bhDAH_001446_orf29313	lp59	pseudo		Pfam	protein_match	2	50	9.2e-10	+	.	Target=null 2 50;ID=match$2120_2_50;signature_desc=Borrelia lipoprotein;Name=PF00921;status=T;Dbxref="InterPro:IPR000680"
gene-bhDAH_001448_orf29350	lp59	gene	gamma	Pfam	protein_match	30	322	9.8e-92	+	.	Target=null 30 322;ID=match$2602_30_322;signature_desc=Borrelia lipoprotein;Name=PF00921;status=T;Dbxref="InterPro:IPR000680"
Duplicates between Vsp and Vlp hits. Did not use for Vsp analysis.

## Sheet: bhYOR
Vsp	replicon	gene/pseudo
gene-bhYOR_001254_orf26367	lp23	gene		Pfam	protein_match	25	193	1.4e-51	+	.	Target=null 25 193;ID=match$608_25_193;signature_desc=Lipoprotein;Name=PF01441;status=T;Dbxref="InterPro:IPR001800"
gene-bhYOR_001256_orf26401	lp23	pseudo		Pfam	protein_match	3	165	4.9e-55	+	.	Target=null 3 165;ID=match$2592_3_165;signature_desc=Lipoprotein;Name=PF01441;status=T;Dbxref="InterPro:IPR001800"
gene-bhYOR_001259_orf26441	lp23	gene		Pfam	protein_match	38	205	1e-62	+	.	Target=null 38 205;ID=match$1182_38_205;signature_desc=Lipoprotein;Name=PF01441;status=T;Dbxref="InterPro:IPR001800"
gene-bhYOR_001265_orf26548	lp46	pseudo		Pfam	protein_match	2	43	1.8e-17	+	.	Target=null 2 43;ID=match$411_2_43;signature_desc=Lipoprotein;Name=PF01441;status=T;Dbxref="InterPro:IPR001800"
gene-bhYOR_001265_orf26550	lp46	pseudo		Pfam	protein_match	13	144	6.9e-33	+	.	Target=null 13 144;ID=match$407_13_144;signature_desc=Lipoprotein;Name=PF01441;status=T;Dbxref="InterPro:IPR001800"
gene-bhYOR_001266_orf26566	lp46	gene		Pfam	protein_match	38	207	5.1e-64	+	.	Target=null 38 207;ID=match$2931_38_207;signature_desc=Lipoprotein;Name=PF01441;status=T;Dbxref="InterPro:IPR001800"
gene-bhYOR_001268_orf26603	lp46	pseudo		Pfam	protein_match	25	188	3.1e-58	+	.	Target=null 25 188;ID=match$2823_25_188;signature_desc=Lipoprotein;Name=PF01441;status=T;Dbxref="InterPro:IPR001800"
gene-bhYOR_001299_orf27198	lp46	gene		Pfam	protein_match	38	206	2.4e-61	+	.	Target=null 38 206;ID=match$639_38_206;signature_desc=Lipoprotein;Name=PF01441;status=T;Dbxref="InterPro:IPR001800"
gene-bhYOR_001308_orf27299	lp73	gene		Pfam	protein_match	38	205	4.2e-63	+	.	Target=null 38 205;ID=match$1719_38_205;signature_desc=Lipoprotein;Name=PF01441;status=T;Dbxref="InterPro:IPR001800"
gene-bhYOR_001311_orf27335	lp73	gene		Pfam	protein_match	1	83	7.9e-23	+	.	Target=null 1 83;ID=match$654_1_83;signature_desc=Lipoprotein;Name=PF01441;status=T;Dbxref="InterPro:IPR001800"
gene-bhYOR_001312_orf27347	lp73	pseudo		Pfam	protein_match	7	172	1.4e-40	+	.	Target=null 7 172;ID=match$2640_7_172;signature_desc=Lipoprotein;Name=PF01441;status=T;Dbxref="InterPro:IPR001800"
gene-bhYOR_001313_orf27358	lp73	pseudo		Pfam	protein_match	43	214	1.2e-53	+	.	Target=null 43 214;ID=match$544_43_214;signature_desc=Lipoprotein;Name=PF01441;status=T;Dbxref="InterPro:IPR001800"
gene-bhYOR_001315_orf27395	lp73	gene		Pfam	protein_match	29	195	1.1e-64	+	.	Target=null 29 195;ID=match$356_29_195;signature_desc=Lipoprotein;Name=PF01441;status=T;Dbxref="InterPro:IPR001800"
gene-bhYOR_001316_orf27407	lp73	gene		Pfam	protein_match	38	205	2.3e-59	+	.	Target=null 38 205;ID=match$1395_38_205;signature_desc=Lipoprotein;Name=PF01441;status=T;Dbxref="InterPro:IPR001800"
gene-bhYOR_001354_orf27944	lp73	gene		Pfam	protein_match	1	116	8.4e-37	+	.	Target=null 1 116;ID=match$817_1_116;signature_desc=Lipoprotein;Name=PF01441;status=T;Dbxref="InterPro:IPR001800"
gene-bhYOR_001361_orf28044	lp73	gene		Pfam	protein_match	38	211	1.1e-43	+	.	Target=null 38 211;ID=match$697_38_211;signature_desc=Lipoprotein;Name=PF01441;status=T;Dbxref="InterPro:IPR001800"
gene-bhYOR_001363_orf28078	lp73	pseudo		Pfam	protein_match	3	171	7.2e-48	+	.	Target=null 3 171;ID=match$2664_3_171;signature_desc=Lipoprotein;Name=PF01441;status=T;Dbxref="InterPro:IPR001800"
gene-bhYOR_001374_orf28188	lp73	pseudo		Pfam	protein_match	2	139	3.8e-51	+	.	Target=null 2 139;ID=match$1956_2_139;signature_desc=Lipoprotein;Name=PF01441;status=T;Dbxref="InterPro:IPR001800"
gene-bhYOR_001376_orf28227	lp73	pseudo		Pfam	protein_match	2	137	3.1e-49	+	.	Target=null 2 137;ID=match$1698_2_137;signature_desc=Lipoprotein;Name=PF01441;status=T;Dbxref="InterPro:IPR001800"
gene-bhYOR_001397_orf28510	lp89	gene		Pfam	protein_match	29	198	6.9e-61	+	.	Target=null 29 198;ID=match$1970_29_198;signature_desc=Lipoprotein;Name=PF01441;status=T;Dbxref="InterPro:IPR001800"
gene-bhYOR_001399_orf28540	lp89	gene		Pfam	protein_match	38	205	3.1e-62	+	.	Target=null 38 205;ID=match$3043_38_205;signature_desc=Lipoprotein;Name=PF01441;status=T;Dbxref="InterPro:IPR001800"
gene-bhYOR_001403_orf28585	lp89	gene		Pfam	protein_match	25	195	3.8e-45	+	.	Target=null 25 195;ID=match$1596_25_195;signature_desc=Lipoprotein;Name=PF01441;status=T;Dbxref="InterPro:IPR001800"
gene-bhYOR_001407_orf28654	lp89	pseudo		Pfam	protein_match	38	71	6.2e-11	+	.	Target=null 38 71;ID=match$288_38_71;signature_desc=Lipoprotein;Name=PF01441;status=T;Dbxref="InterPro:IPR001800"
gene-bhYOR_001407_orf28655	lp89	pseudo		Pfam	protein_match	8	99	5.9e-17	+	.	Target=null 8 99;ID=match$1168_8_99;signature_desc=Lipoprotein;Name=PF01441;status=T;Dbxref="InterPro:IPR001800"
gene-bhYOR_001409_orf28694	lp89	pseudo		Pfam	protein_match	38	82	1.4e-17	+	.	Target=null 38 82;ID=match$1056_38_82;signature_desc=Lipoprotein;Name=PF01441;status=T;Dbxref="InterPro:IPR001800"
gene-bhYOR_001409_orf28695	lp89	pseudo		Pfam	protein_match	1	81	1.7e-24	+	.	Target=null 1 81;ID=match$2048_1_81;signature_desc=Lipoprotein;Name=PF01441;status=T;Dbxref="InterPro:IPR001800"
gene-bhYOR_001409_orf28697	lp89	pseudo		Pfam	protein_match	18	65	1.1e-12	+	.	Target=null 18 65;ID=match$449_18_65;signature_desc=Lipoprotein;Name=PF01441;status=T;Dbxref="InterPro:IPR001800"
gene-bhYOR_001418_orf28843	lp89	pseudo		Pfam	protein_match	3	74	3.4e-28	+	.	Target=null 3 74;ID=match$40_3_74;signature_desc=Lipoprotein;Name=PF01441;status=T;Dbxref="InterPro:IPR001800"
gene-bhYOR_001418_orf28845	lp89	pseudo		Pfam	protein_match	7	44	9.4e-07	+	.	Target=null 7 44;ID=match$43_7_44;signature_desc=Lipoprotein;Name=PF01441;status=T;Dbxref="InterPro:IPR001800"
gene-bhYOR_001445_orf29192	lp89	gene		Pfam	protein_match	38	205	6.4e-68	+	.	Target=null 38 205;ID=match$1670_38_205;signature_desc=Lipoprotein;Name=PF01441;status=T;Dbxref="InterPro:IPR001800"
gene-bhYOR_001447_orf29207	lp89	pseudo		Pfam	protein_match	2	34	7.1e-11	+	.	Target=null 2 34;ID=match$1104_2_34;signature_desc=Lipoprotein;Name=PF01441;status=T;Dbxref="InterPro:IPR001800"
gene-bhYOR_001449_orf29218	lp89	gene		Pfam	protein_match	38	205	7.1e-61	+	.	Target=null 38 205;ID=match$3003_38_205;signature_desc=Lipoprotein;Name=PF01441;status=T;Dbxref="InterPro:IPR001800"
gene-bhYOR_001451_orf29250	lp89	gene		Pfam	protein_match	38	199	2.5e-40	+	.	Target=null 38 199;ID=match$3187_38_199;signature_desc=Lipoprotein;Name=PF01441;status=T;Dbxref="InterPro:IPR001800"
gene-bhYOR_001454_orf29275	lp89	pseudo		Pfam	protein_match	38	138	6.5e-36	+	.	Target=null 38 138;ID=match$2869_38_138;signature_desc=Lipoprotein;Name=PF01441;status=T;Dbxref="InterPro:IPR001800"
gene-bhYOR_001454_orf29277	lp89	pseudo		Pfam	protein_match	6	77	5.1e-18	+	.	Target=null 6 77;ID=match$3226_6_77;signature_desc=Lipoprotein;Name=PF01441;status=T;Dbxref="InterPro:IPR001800"
gene-bhYOR_001469_orf29425	lp89	gene		Pfam	protein_match	38	207	2.2e-61	+	.	Target=null 38 207;ID=match$695_38_207;signature_desc=Lipoprotein;Name=PF01441;status=T;Dbxref="InterPro:IPR001800"
gene-bhYOR_001476_orf29543	lp89	pseudo		Pfam	protein_match	29	169	1.1e-52	+	.	Target=null 29 169;ID=match$2781_29_169;signature_desc=Lipoprotein;Name=PF01441;status=T;Dbxref="InterPro:IPR001800"
gene-bhYOR_001478_orf29578	lp89	pseudo		Pfam	protein_match	16	43	8e-08	+	.	Target=null 16 43;ID=match$220_16_43;signature_desc=Lipoprotein;Name=PF01441;status=T;Dbxref="InterPro:IPR001800"
gene-bhYOR_001479_orf29583	lp89	gene		Pfam	protein_match	1	115	4.5e-24	+	.	Target=null 1 115;ID=match$2336_1_115;signature_desc=Lipoprotein;Name=PF01441;status=T;Dbxref="InterPro:IPR001800"
gene-bhYOR_001481_orf29607	lp89	gene		Pfam	protein_match	29	200	4e-58	+	.	Target=null 29 200;ID=match$2694_29_200;signature_desc=Lipoprotein;Name=PF01441;status=T;Dbxref="InterPro:IPR001800"
gene-bhYOR_001488_orf29726	lp93	gene		Pfam	protein_match	38	206	1.4e-59	+	.	Target=null 38 206;ID=match$286_38_206;signature_desc=Lipoprotein;Name=PF01441;status=T;Dbxref="InterPro:IPR001800"
gene-bhYOR_001499_orf29887	lp93	pseudo		Pfam	protein_match	2	43	1.8e-17	+	.	Target=null 2 43;ID=match$413_2_43;signature_desc=Lipoprotein;Name=PF01441;status=T;Dbxref="InterPro:IPR001800"
gene-bhYOR_001499_orf29889	lp93	pseudo		Pfam	protein_match	13	144	6.9e-33	+	.	Target=null 13 144;ID=match$409_13_144;signature_desc=Lipoprotein;Name=PF01441;status=T;Dbxref="InterPro:IPR001800"
gene-bhYOR_001500_orf29905	lp93	gene		Pfam	protein_match	38	207	5.1e-64	+	.	Target=null 38 207;ID=match$2929_38_207;signature_desc=Lipoprotein;Name=PF01441;status=T;Dbxref="InterPro:IPR001800"
gene-bhYOR_001601_orf31342	lp93	gene		Pfam	protein_match	39	207	4.5e-60	+	.	Target=null 39 207;ID=match$701_39_207;signature_desc=Lipoprotein;Name=PF01441;status=T;Dbxref="InterPro:IPR001800"
gene-bhYOR_001605_orf31412	lp93	gene		Pfam	protein_match	28	194	3.5e-63	+	.	Target=null 28 194;ID=match$2360_28_194;signature_desc=Lipoprotein;Name=PF01441;status=T;Dbxref="InterPro:IPR001800"
Vlp			Subfamily
gene-bhYOR_001251_orf26317	lp23	pseudo	gamma	Pfam	protein_match	19	126	4.5e-37	+	.	Target=null 19 126;ID=match$737_19_126;signature_desc=Borrelia lipoprotein;Name=PF00921;status=T;Dbxref="InterPro:IPR000680"
gene-bhYOR_001251_orf26318	lp23	pseudo		Pfam	protein_match	9	38	4.6e-05	+	.	Target=null 9 38;ID=match$279_9_38;signature_desc=Borrelia lipoprotein;Name=PF00921;status=T;Dbxref="InterPro:IPR000680"
gene-bhYOR_001251_orf26319	lp23	pseudo		Pfam	protein_match	9	76	6.9e-10	+	.	Target=null 9 76;ID=match$2190_9_76;signature_desc=Borrelia lipoprotein;Name=PF00921;status=T;Dbxref="InterPro:IPR000680"
gene-bhYOR_001251_orf26321	lp23	pseudo		Pfam	protein_match	13	64	2e-19	+	.	Target=null 13 64;ID=match$24_13_64;signature_desc=Borrelia lipoprotein;Name=PF00921;status=T;Dbxref="InterPro:IPR000680"
gene-bhYOR_001252_orf26335	lp23	pseudo	gamma	Pfam	protein_match	1	118	6e-30	+	.	Target=null 1 118;ID=match$1257_1_118;signature_desc=Borrelia lipoprotein;Name=PF00921;status=T;Dbxref="InterPro:IPR000680"
gene-bhYOR_001253_orf26348	lp23	pseudo	delta	Pfam	protein_match	21	284	3.2e-80	+	.	Target=null 21 284;ID=match$314_21_284;signature_desc=Borrelia lipoprotein;Name=PF00921;status=T;Dbxref="InterPro:IPR000680"
gene-bhYOR_001255_orf26384	lp23	gene	delta	Pfam	protein_match	1	276	1.3e-81	+	.	Target=null 1 276;ID=match$719_1_276;signature_desc=Borrelia lipoprotein;Name=PF00921;status=T;Dbxref="InterPro:IPR000680"
gene-bhYOR_001257_orf26414	lp23	pseudo	gamma	Pfam	protein_match	19	126	4.5e-37	+	.	Target=null 19 126;ID=match$735_19_126;signature_desc=Borrelia lipoprotein;Name=PF00921;status=T;Dbxref="InterPro:IPR000680"
gene-bhYOR_001257_orf26415	lp23	pseudo		Pfam	protein_match	9	38	4.6e-05	+	.	Target=null 9 38;ID=match$280_9_38;signature_desc=Borrelia lipoprotein;Name=PF00921;status=T;Dbxref="InterPro:IPR000680"
gene-bhYOR_001257_orf26416	lp23	pseudo		Pfam	protein_match	9	76	6.9e-10	+	.	Target=null 9 76;ID=match$2188_9_76;signature_desc=Borrelia lipoprotein;Name=PF00921;status=T;Dbxref="InterPro:IPR000680"
gene-bhYOR_001257_orf26418	lp23	pseudo		Pfam	protein_match	13	82	4.5e-30	+	.	Target=null 13 82;ID=match$565_13_82;signature_desc=Borrelia lipoprotein;Name=PF00921;status=T;Dbxref="InterPro:IPR000680"
gene-bhYOR_001258_orf26434	lp23	pseudo	gamma	Pfam	protein_match	1	61	5.2e-10	+	.	Target=null 1 61;ID=match$2186_1_61;signature_desc=Borrelia lipoprotein;Name=PF00921;status=T;Dbxref="InterPro:IPR000680"
gene-bhYOR_001260_orf26460	lp46	gene	delta	Pfam	protein_match	34	313	6e-85	+	.	Target=null 34 313;ID=match$1068_34_313;signature_desc=Borrelia lipoprotein;Name=PF00921;status=T;Dbxref="InterPro:IPR000680"
gene-bhYOR_001261_orf26474	lp46	pseudo	beta	Pfam	protein_match	10	79	1.1e-19	+	.	Target=null 10 79;ID=match$644_10_79;signature_desc=Borrelia lipoprotein;Name=PF00921;status=T;Dbxref="InterPro:IPR000680"
gene-bhYOR_001262_orf26491	lp46	gene	gamma	Pfam	protein_match	30	314	1.2e-85	+	.	Target=null 30 314;ID=match$363_30_314;signature_desc=Borrelia lipoprotein;Name=PF00921;status=T;Dbxref="InterPro:IPR000680"
gene-bhYOR_001263_orf26508	lp46	gene	alpha	Pfam	protein_match	7	302	8.7e-72	+	.	Target=null 7 302;ID=match$2223_7_302;signature_desc=Borrelia lipoprotein;Name=PF00921;status=T;Dbxref="InterPro:IPR000680"
gene-bhYOR_001264_orf26527	lp46	pseudo	beta	Pfam	protein_match	20	120	1e-13	+	.	Target=null 20 120;ID=match$338_20_120;signature_desc=Borrelia lipoprotein;Name=PF00921;status=T;Dbxref="InterPro:IPR000680"
gene-bhYOR_001264_orf26532	lp46	pseudo		Pfam	protein_match	25	204	1.6e-30	+	.	Target=null 25 204;ID=match$1955_25_204;signature_desc=Borrelia lipoprotein;Name=PF00921;status=T;Dbxref="InterPro:IPR000680"
gene-bhYOR_001267_orf26582	lp46	pseudo	delta	Pfam	protein_match	43	320	1.6e-83	+	.	Target=null 43 320;ID=match$727_43_320;signature_desc=Borrelia lipoprotein;Name=PF00921;status=T;Dbxref="InterPro:IPR000680"
gene-bhYOR_001269_orf26614	lp46	pseudo	gamma	Pfam	protein_match	43	87	1.3e-11	+	.	Target=null 43 87;ID=match$2898_43_87;signature_desc=Borrelia lipoprotein;Name=PF00921;status=T;Dbxref="InterPro:IPR000680"
gene-bhYOR_001269_orf26618	lp46	pseudo		Pfam	protein_match	3	237	1.2e-61	+	.	Target=null 3 237;ID=match$2662_3_237;signature_desc=Borrelia lipoprotein;Name=PF00921;status=T;Dbxref="InterPro:IPR000680"
gene-bhYOR_001303_orf27244	lp73	gene	alpha	Pfam	protein_match	58	343	5.5e-62	+	.	Target=null 58 343;ID=match$1691_58_343;signature_desc=Borrelia lipoprotein;Name=PF00921;status=T;Dbxref="InterPro:IPR000680"
gene-bhYOR_001305_orf27271	lp73	pseudo	beta	Pfam	protein_match	2	190	6.8e-15	+	.	Target=null 2 190;ID=match$1696_2_190;signature_desc=Borrelia lipoprotein;Name=PF00921;status=T;Dbxref="InterPro:IPR000680"
gene-bhYOR_001306_orf27280	lp73	gene	alpha	Pfam	protein_match	23	132	3.5e-28	+	.	Target=null 23 132;ID=match$595_23_132;signature_desc=Borrelia lipoprotein;Name=PF00921;status=T;Dbxref="InterPro:IPR000680"
gene-bhYOR_001307_orf27289	lp73	pseudo	gamma	Pfam	protein_match	3	71	4.4e-23	+	.	Target=null 3 71;ID=match$435_3_71;signature_desc=Borrelia lipoprotein;Name=PF00921;status=T;Dbxref="InterPro:IPR000680"
gene-bhYOR_001314_orf27378	lp73	pseudo	gamma	Pfam	protein_match	1	285	6.2e-85	+	.	Target=null 1 285;ID=match$1311_1_285;signature_desc=Borrelia lipoprotein;Name=PF00921;status=T;Dbxref="InterPro:IPR000680"
gene-bhYOR_001317_orf27422	lp73	gene	gamma	Pfam	protein_match	34	319	1.6e-92	+	.	Target=null 34 319;ID=match$1314_34_319;signature_desc=Borrelia lipoprotein;Name=PF00921;status=T;Dbxref="InterPro:IPR000680"
gene-bhYOR_001318_orf27441	lp73	gene	alpha	Pfam	protein_match	9	130	2.6e-23	+	.	Target=null 9 130;ID=match$831_9_130;signature_desc=Borrelia lipoprotein;Name=PF00921;status=T;Dbxref="InterPro:IPR000680"
gene-bhYOR_001320_orf27460	lp73	gene	beta	Pfam	protein_match	47	334	7.5e-49	+	.	Target=null 47 334;ID=match$38_47_334;signature_desc=Borrelia lipoprotein;Name=PF00921;status=T;Dbxref="InterPro:IPR000680"
gene-bhYOR_001321_orf27478	lp73	gene	gamma	Pfam	protein_match	28	63	2e-10	+	.	Target=null 28 63;ID=match$132_28_63;signature_desc=Borrelia lipoprotein;Name=PF00921;status=T;Dbxref="InterPro:IPR000680"
gene-bhYOR_001328_orf27574	lp73	pseudo	gamma	Pfam	protein_match	3	151	3.7e-36	+	.	Target=null 3 151;ID=match$730_3_151;signature_desc=Borrelia lipoprotein;Name=PF00921;status=T;Dbxref="InterPro:IPR000680"
gene-bhYOR_001328_orf27577	lp73	pseudo		Pfam	protein_match	4	91	6e-15	+	.	Target=null 4 91;ID=match$772_4_91;signature_desc=Borrelia lipoprotein;Name=PF00921;status=T;Dbxref="InterPro:IPR000680"
gene-bhYOR_001338_orf27728	lp73	pseudo	delta	Pfam	protein_match	4	287	6.1e-89	+	.	Target=null 4 287;ID=match$1873_4_287;signature_desc=Borrelia lipoprotein;Name=PF00921;status=T;Dbxref="InterPro:IPR000680"
gene-bhYOR_001339_orf27743	lp73	pseudo	gamma	Pfam	protein_match	2	89	1.1e-27	+	.	Target=null 2 89;ID=match$269_2_89;signature_desc=Borrelia lipoprotein;Name=PF00921;status=T;Dbxref="InterPro:IPR000680"
gene-bhYOR_001352_orf27930	lp73	pseudo	gamma	Pfam	protein_match	14	60	6.2e-13	+	.	Target=null 14 60;ID=match$2321_14_60;signature_desc=Borrelia lipoprotein;Name=PF00921;status=T;Dbxref="InterPro:IPR000680"
gene-bhYOR_001353_orf27936	lp73	pseudo	gamma	Pfam	protein_match	6	38	6.4e-13	+	.	Target=null 6 38;ID=match$3162_6_38;signature_desc=Borrelia lipoprotein;Name=PF00921;status=T;Dbxref="InterPro:IPR000680"
gene-bhYOR_001355_orf27955	lp73	gene	alpha	Pfam	protein_match	59	353	3.9e-72	+	.	Target=null 59 353;ID=match$164_59_353;signature_desc=Borrelia lipoprotein;Name=PF00921;status=T;Dbxref="InterPro:IPR000680"
gene-bhYOR_001356_orf27980	lp73	gene	gamma	Pfam	protein_match	1	236	1.9e-65	+	.	Target=null 1 236;ID=match$1928_1_236;signature_desc=Borrelia lipoprotein;Name=PF00921;status=T;Dbxref="InterPro:IPR000680"
gene-bhYOR_001362_orf28061	lp73	pseudo	gamma	Pfam	protein_match	3	116	1.7e-16	+	.	Target=null 3 116;ID=match$757_3_116;signature_desc=Borrelia lipoprotein;Name=PF00921;status=T;Dbxref="InterPro:IPR000680"
gene-bhYOR_001362_orf28065	lp73	pseudo		Pfam	protein_match	6	111	3.3e-35	+	.	Target=null 6 111;ID=match$3169_6_111;signature_desc=Borrelia lipoprotein;Name=PF00921;status=T;Dbxref="InterPro:IPR000680"
gene-bhYOR_001371_orf28149	lp73	pseudo	delta	Pfam	protein_match	10	107	1.4e-27	+	.	Target=null 10 107;ID=match$2111_10_107;signature_desc=Borrelia lipoprotein;Name=PF00921;status=T;Dbxref="InterPro:IPR000680"
gene-bhYOR_001372_orf28156	lp73	gene	alpha	Pfam	protein_match	4	78	7.8e-24	+	.	Target=null 4 78;ID=match$2080_4_78;signature_desc=Borrelia lipoprotein;Name=PF00921;status=T;Dbxref="InterPro:IPR000680"
gene-bhYOR_001373_orf28170	lp73	gene	beta	Pfam	protein_match	21	315	1.2e-45	+	.	Target=null 21 315;ID=match$1138_21_315;signature_desc=Borrelia lipoprotein;Name=PF00921;status=T;Dbxref="InterPro:IPR000680"
gene-bhYOR_001375_orf28205	lp73	pseudo	gamma	Pfam	protein_match	1	209	4.7e-49	+	.	Target=null 1 209;ID=match$2100_1_209;signature_desc=Borrelia lipoprotein;Name=PF00921;status=T;Dbxref="InterPro:IPR000680"
gene-bhYOR_001375_orf28209	lp73	pseudo		Pfam	protein_match	16	57	5.2e-14	+	.	Target=null 16 57;ID=match$1180_16_57;signature_desc=Borrelia lipoprotein;Name=PF00921;status=T;Dbxref="InterPro:IPR000680"
gene-bhYOR_001377_orf28244	lp73	pseudo	delta	Pfam	protein_match	3	84	9.2e-13	+	.	Target=null 3 84;ID=match$972_3_84;signature_desc=Borrelia lipoprotein;Name=PF00921;status=T;Dbxref="InterPro:IPR000680"
gene-bhYOR_001377_orf28248	lp73	pseudo		Pfam	protein_match	2	182	8.2e-54	+	.	Target=null 2 182;ID=match$765_2_182;signature_desc=Borrelia lipoprotein;Name=PF00921;status=T;Dbxref="InterPro:IPR000680"
gene-bhYOR_001378_orf28265	lp73	pseudo	gamma	Pfam	protein_match	15	48	2.8e-07	+	.	Target=null 15 48;ID=match$2948_15_48;signature_desc=Borrelia lipoprotein;Name=PF00921;status=T;Dbxref="InterPro:IPR000680"
gene-bhYOR_001379_orf28277	lp73	pseudo	beta	Pfam	protein_match	13	97	3.4e-06	+	.	Target=null 13 97;ID=match$1784_13_97;signature_desc=Borrelia lipoprotein;Name=PF00921;status=T;Dbxref="InterPro:IPR000680"
gene-bhYOR_001390_orf28377	lp89	gene	gamma	Pfam	protein_match	43	319	1.5e-86	+	.	Target=null 43 319;ID=match$35_43_319;signature_desc=Borrelia lipoprotein;Name=PF00921;status=T;Dbxref="InterPro:IPR000680"
gene-bhYOR_001391_orf28395	lp89	gene	beta	Pfam	protein_match	47	331	5.7e-45	+	.	Target=null 47 331;ID=match$1424_47_331;signature_desc=Borrelia lipoprotein;Name=PF00921;status=T;Dbxref="InterPro:IPR000680"
gene-bhYOR_001392_orf28420	lp89	gene	alpha	Pfam	protein_match	61	353	2.7e-69	+	.	Target=null 61 353;ID=match$1600_61_353;signature_desc=Borrelia lipoprotein;Name=PF00921;status=T;Dbxref="InterPro:IPR000680"
gene-bhYOR_001393_orf28444	lp89	gene	beta	Pfam	protein_match	20	307	5.4e-49	+	.	Target=null 20 307;ID=match$153_20_307;signature_desc=Borrelia lipoprotein;Name=PF00921;status=T;Dbxref="InterPro:IPR000680"
gene-bhYOR_001394_orf28458	lp89	pseudo	gamma	Pfam	protein_match	1	57	2.2e-08	+	.	Target=null 1 57;ID=match$60_1_57;signature_desc=Borrelia lipoprotein;Name=PF00921;status=T;Dbxref="InterPro:IPR000680"
gene-bhYOR_001394_orf28460	lp89	pseudo		Pfam	protein_match	31	65	1.4e-05	+	.	Target=null 31 65;ID=match$3185_31_65;signature_desc=Borrelia lipoprotein;Name=PF00921;status=T;Dbxref="InterPro:IPR000680"
gene-bhYOR_001394_orf28462	lp89	pseudo		Pfam	protein_match	10	43	1.2e-05	+	.	Target=null 10 43;ID=match$37_10_43;signature_desc=Borrelia lipoprotein;Name=PF00921;status=T;Dbxref="InterPro:IPR000680"
gene-bhYOR_001394_orf28466	lp89	pseudo		Pfam	protein_match	10	85	9.7e-26	+	.	Target=null 10 85;ID=match$1881_10_85;signature_desc=Borrelia lipoprotein;Name=PF00921;status=T;Dbxref="InterPro:IPR000680"
gene-bhYOR_001396_orf28491	lp89	gene	alpha	Pfam	protein_match	58	355	1e-68	+	.	Target=null 58 355;ID=match$240_58_355;signature_desc=Borrelia lipoprotein;Name=PF00921;status=T;Dbxref="InterPro:IPR000680"
gene-bhYOR_001398_orf28520	lp89	pseudo	gamma	Pfam	protein_match	43	91	2.3e-14	+	.	Target=null 43 91;ID=match$465_43_91;signature_desc=Borrelia lipoprotein;Name=PF00921;status=T;Dbxref="InterPro:IPR000680"
gene-bhYOR_001398_orf28524	lp89	pseudo		Pfam	protein_match	7	237	1.9e-65	+	.	Target=null 7 237;ID=match$2167_7_237;signature_desc=Borrelia lipoprotein;Name=PF00921;status=T;Dbxref="InterPro:IPR000680"
gene-bhYOR_001404_orf28602	lp89	pseudo	delta	Pfam	protein_match	14	305	1.3e-85	+	.	Target=null 14 305;ID=match$513_14_305;signature_desc=Borrelia lipoprotein;Name=PF00921;status=T;Dbxref="InterPro:IPR000680"
gene-bhYOR_001405_orf28618	lp89	pseudo	beta	Pfam	protein_match	20	162	1.3e-17	+	.	Target=null 20 162;ID=match$1364_20_162;signature_desc=Borrelia lipoprotein;Name=PF00921;status=T;Dbxref="InterPro:IPR000680"
gene-bhYOR_001405_orf28622	lp89	pseudo		Pfam	protein_match	78	121	4.1e-06	+	.	Target=null 78 121;ID=match$2482_78_121;signature_desc=Borrelia lipoprotein;Name=PF00921;status=T;Dbxref="InterPro:IPR000680"
gene-bhYOR_001406_orf28640	lp89	gene	alpha	Pfam	protein_match	7	304	5.2e-71	+	.	Target=null 7 304;ID=match$2031_7_304;signature_desc=Borrelia lipoprotein;Name=PF00921;status=T;Dbxref="InterPro:IPR000680"
gene-bhYOR_001408_orf28675	lp89	pseudo	delta	Pfam	protein_match	42	315	1.7e-83	+	.	Target=null 42 315;ID=match$1113_42_315;signature_desc=Borrelia lipoprotein;Name=PF00921;status=T;Dbxref="InterPro:IPR000680"
gene-bhYOR_001411_orf28725	lp89	gene	beta	Pfam	protein_match	21	310	1.6e-45	+	.	Target=null 21 310;ID=match$2795_21_310;signature_desc=Borrelia lipoprotein;Name=PF00921;status=T;Dbxref="InterPro:IPR000680"
gene-bhYOR_001412_orf28747	lp89	pseudo	alpha	Pfam	protein_match	58	358	4e-63	+	.	Target=null 58 358;ID=match$2836_58_358;signature_desc=Borrelia lipoprotein;Name=PF00921;status=T;Dbxref="InterPro:IPR000680"
gene-bhYOR_001413_orf28770	lp89	gene	delta	Pfam	protein_match	43	326	1.6e-83	+	.	Target=null 43 326;ID=match$2732_43_326;signature_desc=Borrelia lipoprotein;Name=PF00921;status=T;Dbxref="InterPro:IPR000680"
gene-bhYOR_001414_orf28788	lp89	gene	beta	Pfam	protein_match	55	345	2e-41	+	.	Target=null 55 345;ID=match$2050_55_345;signature_desc=Borrelia lipoprotein;Name=PF00921;status=T;Dbxref="InterPro:IPR000680"
gene-bhYOR_001415_orf28811	lp89	pseudo	delta	Pfam	protein_match	26	301	5.6e-83	+	.	Target=null 26 301;ID=match$2525_26_301;signature_desc=Borrelia lipoprotein;Name=PF00921;status=T;Dbxref="InterPro:IPR000680"
gene-bhYOR_001423_orf28935	lp89	pseudo	gamma	Pfam	protein_match	42	73	1.1e-07	+	.	Target=null 42 73;ID=match$3215_42_73;signature_desc=Borrelia lipoprotein;Name=PF00921;status=T;Dbxref="InterPro:IPR000680"
gene-bhYOR_001423_orf28937	lp89	pseudo		Pfam	protein_match	5	121	3.2e-24	+	.	Target=null 5 121;ID=match$1778_5_121;signature_desc=Borrelia lipoprotein;Name=PF00921;status=T;Dbxref="InterPro:IPR000680"
gene-bhYOR_001424_orf28954	lp89	gene	beta	Pfam	protein_match	20	307	2.4e-44	+	.	Target=null 20 307;ID=match$2008_20_307;signature_desc=Borrelia lipoprotein;Name=PF00921;status=T;Dbxref="InterPro:IPR000680"
gene-bhYOR_001425_orf28974	lp89	gene	alpha	Pfam	protein_match	60	355	1.2e-66	+	.	Target=null 60 355;ID=match$2407_60_355;signature_desc=Borrelia lipoprotein;Name=PF00921;status=T;Dbxref="InterPro:IPR000680"
gene-bhYOR_001429_orf29028	lp89	pseudo	gamma	Pfam	protein_match	4	35	2.3e-10	+	.	Target=null 4 35;ID=match$663_4_35;signature_desc=Borrelia lipoprotein;Name=PF00921;status=T;Dbxref="InterPro:IPR000680"
gene-bhYOR_001430_orf29048	lp89	gene	delta	Pfam	protein_match	43	323	5.3e-89	+	.	Target=null 43 323;ID=match$1266_43_323;signature_desc=Borrelia lipoprotein;Name=PF00921;status=T;Dbxref="InterPro:IPR000680"
gene-bhYOR_001431_orf29062	lp89	pseudo	gamma	Pfam	protein_match	5	31	2.5e-05	+	.	Target=null 5 31;ID=match$1829_5_31;signature_desc=Borrelia lipoprotein;Name=PF00921;status=T;Dbxref="InterPro:IPR000680"
gene-bhYOR_001439_orf29149	lp89	pseudo	delta	Pfam	protein_match	3	39	1.7e-12	+	.	Target=null 3 39;ID=match$1587_3_39;signature_desc=Borrelia lipoprotein;Name=PF00921;status=T;Dbxref="InterPro:IPR000680"
gene-bhYOR_001440_orf29160	lp89	pseudo	beta	Pfam	protein_match	1	48	8.7e-12	+	.	Target=null 1 48;ID=match$108_1_48;signature_desc=Borrelia lipoprotein;Name=PF00921;status=T;Dbxref="InterPro:IPR000680"
gene-bhYOR_001441_orf29166	lp89	gene	delta	Pfam	protein_match	11	55	3.2e-08	+	.	Target=null 11 55;ID=match$452_11_55;signature_desc=Borrelia lipoprotein;Name=PF00921;status=T;Dbxref="InterPro:IPR000680"
gene-bhYOR_001443_orf29174	lp89	pseudo	gamma	Pfam	protein_match	4	64	2.5e-11	+	.	Target=null 4 64;ID=match$2522_4_64;signature_desc=Borrelia lipoprotein;Name=PF00921;status=T;Dbxref="InterPro:IPR000680"
gene-bhYOR_001444_orf29179	lp89	gene	gamma	Pfam	protein_match	2	94	1.5e-17	+	.	Target=null 2 94;ID=match$2681_2_94;signature_desc=Borrelia lipoprotein;Name=PF00921;status=T;Dbxref="InterPro:IPR000680"
gene-bhYOR_001450_orf29229	lp89	pseudo	gamma	Pfam	protein_match	34	56	1.1e-05	+	.	Target=null 34 56;ID=match$1903_34_56;signature_desc=Borrelia lipoprotein;Name=PF00921;status=T;Dbxref="InterPro:IPR000680"
gene-bhYOR_001450_orf29235	lp89	pseudo		Pfam	protein_match	1	235	2.9e-60	+	.	Target=null 1 235;ID=match$1614_1_235;signature_desc=Borrelia lipoprotein;Name=PF00921;status=T;Dbxref="InterPro:IPR000680"
gene-bhYOR_001452_orf29262	lp89	pseudo	gamma	Pfam	protein_match	3	53	3.9e-18	+	.	Target=null 3 53;ID=match$1001_3_53;signature_desc=Borrelia lipoprotein;Name=PF00921;status=T;Dbxref="InterPro:IPR000680"
gene-bhYOR_001453_orf29268	lp89	gene	gamma	Pfam	protein_match	8	60	2.2e-05	+	.	Target=null 8 60;ID=match$1286_8_60;signature_desc=Borrelia lipoprotein;Name=PF00921;status=T;Dbxref="InterPro:IPR000680"
gene-bhYOR_001455_orf29288	lp89	gene	gamma	Pfam	protein_match	28	63	2.3e-10	+	.	Target=null 28 63;ID=match$2890_28_63;signature_desc=Borrelia lipoprotein;Name=PF00921;status=T;Dbxref="InterPro:IPR000680"
gene-bhYOR_001464_orf29369	lp89	pseudo	delta	Pfam	protein_match	1	171	1.7e-45	+	.	Target=null 1 171;ID=match$1813_1_171;signature_desc=Borrelia lipoprotein;Name=PF00921;status=T;Dbxref="InterPro:IPR000680"
gene-bhYOR_001465_orf29381	lp89	pseudo	gamma	Pfam	protein_match	6	38	6.4e-13	+	.	Target=null 6 38;ID=match$1693_6_38;signature_desc=Borrelia lipoprotein;Name=PF00921;status=T;Dbxref="InterPro:IPR000680"
gene-bhYOR_001470_orf29438	lp89	gene	gamma	Pfam	protein_match	4	96	1.1e-20	+	.	Target=null 4 96;ID=match$3035_4_96;signature_desc=Borrelia lipoprotein;Name=PF00921;status=T;Dbxref="InterPro:IPR000680"
gene-bhYOR_001471_orf29448	lp89	pseudo	gamma	Pfam	protein_match	1	29	4.8e-10	+	.	Target=null 1 29;ID=match$1673_1_29;signature_desc=Borrelia lipoprotein;Name=PF00921;status=T;Dbxref="InterPro:IPR000680"
gene-bhYOR_001472_orf29459	lp89	pseudo	delta	Pfam	protein_match	4	164	1.3e-38	+	.	Target=null 4 164;ID=match$708_4_164;signature_desc=Borrelia lipoprotein;Name=PF00921;status=T;Dbxref="InterPro:IPR000680"
gene-bhYOR_001472_orf29460	lp89	pseudo		Pfam	protein_match	17	56	5.6e-12	+	.	Target=null 17 56;ID=match$2400_17_56;signature_desc=Borrelia lipoprotein;Name=PF00921;status=T;Dbxref="InterPro:IPR000680"
gene-bhYOR_001473_orf29477	lp89	gene	alpha	Pfam	protein_match	61	350	9.4e-71	+	.	Target=null 61 350;ID=match$1959_61_350;signature_desc=Borrelia lipoprotein;Name=PF00921;status=T;Dbxref="InterPro:IPR000680"
gene-bhYOR_001474_orf29504	lp89	gene	beta	Pfam	protein_match	20	308	3.7e-45	+	.	Target=null 20 308;ID=match$1553_20_308;signature_desc=Borrelia lipoprotein;Name=PF00921;status=T;Dbxref="InterPro:IPR000680"
gene-bhYOR_001475_orf29527	lp89	gene	delta	Pfam	protein_match	20	302	7.2e-85	+	.	Target=null 20 302;ID=match$2601_20_302;signature_desc=Borrelia lipoprotein;Name=PF00921;status=T;Dbxref="InterPro:IPR000680"
gene-bhYOR_001477_orf29564	lp89	gene	delta	Pfam	protein_match	30	315	3.1e-86	+	.	Target=null 30 315;ID=match$1223_30_315;signature_desc=Borrelia lipoprotein;Name=PF00921;status=T;Dbxref="InterPro:IPR000680"
gene-bhYOR_001480_orf29590	lp89	pseudo	gamma	Pfam	protein_match	7	30	3.9e-06	+	.	Target=null 7 30;ID=match$237_7_30;signature_desc=Borrelia lipoprotein;Name=PF00921;status=T;Dbxref="InterPro:IPR000680"
gene-bhYOR_001480_orf29594	lp89	pseudo		Pfam	protein_match	3	270	4.5e-74	+	.	Target=null 3 270;ID=match$3126_3_270;signature_desc=Borrelia lipoprotein;Name=PF00921;status=T;Dbxref="InterPro:IPR000680"
gene-bhYOR_001482_orf29623	lp89	gene	alpha	Pfam	protein_match	57	348	5.1e-66	+	.	Target=null 57 348;ID=match$2449_57_348;signature_desc=Borrelia lipoprotein;Name=PF00921;status=T;Dbxref="InterPro:IPR000680"
gene-bhYOR_001483_orf29643	lp89	pseudo	beta	Pfam	protein_match	34	77	8.6e-06	+	.	Target=null 34 77;ID=match$2953_34_77;signature_desc=Borrelia lipoprotein;Name=PF00921;status=T;Dbxref="InterPro:IPR000680"
gene-bhYOR_001483_orf29650	lp89	pseudo		Pfam	protein_match	3	168	2.3e-33	+	.	Target=null 3 168;ID=match$3268_3_168;signature_desc=Borrelia lipoprotein;Name=PF00921;status=T;Dbxref="InterPro:IPR000680"
gene-bhYOR_001484_orf29671	lp89	pseudo	gamma	Pfam	protein_match	3	37	8.7e-06	+	.	Target=null 3 37;ID=match$3069_3_37;signature_desc=Borrelia lipoprotein;Name=PF00921;status=T;Dbxref="InterPro:IPR000680"
gene-bhYOR_001485_orf29682	lp89	gene	beta	Pfam	protein_match	22	240	2.3e-37	+	.	Target=null 22 240;ID=match$2956_22_240;signature_desc=Borrelia lipoprotein;Name=PF00921;status=T;Dbxref="InterPro:IPR000680"
gene-bhYOR_001487_orf29710	lp93	pseudo	delta	Pfam	protein_match	14	298	2.4e-87	+	.	Target=null 14 298;ID=match$786_14_298;signature_desc=Borrelia lipoprotein;Name=PF00921;status=T;Dbxref="InterPro:IPR000680"
gene-bhYOR_001489_orf29734	lp93	pseudo	gamma	Pfam	protein_match	2	37	2.4e-11	+	.	Target=null 2 37;ID=match$2411_2_37;signature_desc=Borrelia lipoprotein;Name=PF00921;status=T;Dbxref="InterPro:IPR000680"
gene-bhYOR_001494_orf29798	lp93	gene	delta	Pfam	protein_match	34	313	5.8e-85	+	.	Target=null 34 313;ID=match$589_34_313;signature_desc=Borrelia lipoprotein;Name=PF00921;status=T;Dbxref="InterPro:IPR000680"
gene-bhYOR_001495_orf29813	lp93	pseudo	beta	Pfam	protein_match	10	79	1.1e-19	+	.	Target=null 10 79;ID=match$646_10_79;signature_desc=Borrelia lipoprotein;Name=PF00921;status=T;Dbxref="InterPro:IPR000680"
gene-bhYOR_001496_orf29830	lp93	gene	gamma	Pfam	protein_match	30	314	1.2e-85	+	.	Target=null 30 314;ID=match$365_30_314;signature_desc=Borrelia lipoprotein;Name=PF00921;status=T;Dbxref="InterPro:IPR000680"
gene-bhYOR_001497_orf29847	lp93	gene	alpha	Pfam	protein_match	7	302	8.7e-72	+	.	Target=null 7 302;ID=match$2221_7_302;signature_desc=Borrelia lipoprotein;Name=PF00921;status=T;Dbxref="InterPro:IPR000680"
gene-bhYOR_001498_orf29866	lp93	pseudo	beta	Pfam	protein_match	20	120	1e-13	+	.	Target=null 20 120;ID=match$336_20_120;signature_desc=Borrelia lipoprotein;Name=PF00921;status=T;Dbxref="InterPro:IPR000680"
gene-bhYOR_001498_orf29871	lp93	pseudo		Pfam	protein_match	25	204	1.6e-30	+	.	Target=null 25 204;ID=match$1953_25_204;signature_desc=Borrelia lipoprotein;Name=PF00921;status=T;Dbxref="InterPro:IPR000680"
gene-bhYOR_001501_orf29924	lp93	pseudo	delta	Pfam	protein_match	14	286	2.2e-85	+	.	Target=null 14 286;ID=match$531_14_286;signature_desc=Borrelia lipoprotein;Name=PF00921;status=T;Dbxref="InterPro:IPR000680"
gene-bhYOR_001602_orf31355	lp93	gene	gamma	Pfam	protein_match	1	275	8.6e-79	+	.	Target=null 1 275;ID=match$3110_1_275;signature_desc=Borrelia lipoprotein;Name=PF00921;status=T;Dbxref="InterPro:IPR000680"
gene-bhYOR_001603_orf31370	lp93	gene	alpha	Pfam	protein_match	7	302	8.7e-72	+	.	Target=null 7 302;ID=match$2219_7_302;signature_desc=Borrelia lipoprotein;Name=PF00921;status=T;Dbxref="InterPro:IPR000680"
gene-bhYOR_001604_orf31389	lp93	pseudo	beta	Pfam	protein_match	20	120	1e-13	+	.	Target=null 20 120;ID=match$334_20_120;signature_desc=Borrelia lipoprotein;Name=PF00921;status=T;Dbxref="InterPro:IPR000680"
gene-bhYOR_001604_orf31394	lp93	pseudo		Pfam	protein_match	25	204	1.6e-30	+	.	Target=null 25 204;ID=match$1823_25_204;signature_desc=Borrelia lipoprotein;Name=PF00921;status=T;Dbxref="InterPro:IPR000680"
gene-bhYOR_001606_orf31426	lp93	pseudo	delta	Pfam	protein_match	8	99	1.1e-27	+	.	Target=null 8 99;ID=match$3190_8_99;signature_desc=Borrelia lipoprotein;Name=PF00921;status=T;Dbxref="InterPro:IPR000680"
gene-bhYOR_001606_orf31427	lp93	pseudo		Pfam	protein_match	28	84	1.9e-07	+	.	Target=null 28 84;ID=match$3032_28_84;signature_desc=Borrelia lipoprotein;Name=PF00921;status=T;Dbxref="InterPro:IPR000680"
gene-bhYOR_001606_orf31430	lp93	pseudo		Pfam	protein_match	2	82	6.8e-22	+	.	Target=null 2 82;ID=match$238_2_82;signature_desc=Borrelia lipoprotein;Name=PF00921;status=T;Dbxref="InterPro:IPR000680"
gene-bhYOR_001606_orf31432	lp93	pseudo		Pfam	protein_match	2	41	2e-12	+	.	Target=null 2 41;ID=match$2410_2_41;signature_desc=Borrelia lipoprotein;Name=PF00921;status=T;Dbxref="InterPro:IPR000680"

## Sheet: bcCo53
Vsp	replicon	gene/pseudo
gene-bcCo53_001291_orf26754	lp20	gene		Pfam	protein_match	44	210	2e-59	+	.	Target=null 44 210;ID=match$761_44_210;signature_desc=Lipoprotein;Name=PF01441;status=T;Dbxref="InterPro:IPR001800"
gene-bcCo53_001358_orf27855	Lp24-2	gene		Pfam	protein_match	50	220	4.4e-35	+	.	Target=null 50 220;ID=match$2107_50_220;signature_desc=Lipoprotein;Name=PF01441;status=T;Dbxref="InterPro:IPR001800"
gene-bcCo53_001519_orf30401	lp31	gene		Pfam	protein_match	44	210	5.8e-39	+	.	Target=null 44 210;ID=match$985_44_210;signature_desc=Lipoprotein;Name=PF01441;status=T;Dbxref="InterPro:IPR001800"
gene-bcCo53_001542_orf30753	lp32	gene		Pfam	protein_match	39	211	6.6e-48	+	.	Target=null 39 211;ID=match$2664_39_211;signature_desc=Lipoprotein;Name=PF01441;status=T;Dbxref="InterPro:IPR001800"
gene-bcCo53_001548_orf30845	lp32	gene		Pfam	protein_match	47	209	8e-42	+	.	Target=null 47 209;ID=match$219_47_209;signature_desc=Lipoprotein;Name=PF01441;status=T;Dbxref="InterPro:IPR001800"
gene-bcCo53_001553_orf30925	lp32	gene		Pfam	protein_match	48	215	2.8e-41	+	.	Target=null 48 215;ID=match$3114_48_215;signature_desc=Lipoprotein;Name=PF01441;status=T;Dbxref="InterPro:IPR001800"
gene-bcCo53_001554_orf30939	lp32	gene		Pfam	protein_match	44	208	1e-51	+	.	Target=null 44 208;ID=match$2497_44_208;signature_desc=Lipoprotein;Name=PF01441;status=T;Dbxref="InterPro:IPR001800"
gene-bcCo53_001556_orf30973	lp32	gene		Pfam	protein_match	39	210	1.7e-52	+	.	Target=null 39 210;ID=match$2418_39_210;signature_desc=Lipoprotein;Name=PF01441;status=T;Dbxref="InterPro:IPR001800"
gene-bcCo53_001603_orf31846	lp34	gene		Pfam	protein_match	44	214	2e-43	+	.	Target=null 44 214;ID=match$2923_44_214;signature_desc=Lipoprotein;Name=PF01441;status=T;Dbxref="InterPro:IPR001800"
gene-bcCo53_001639_orf32497	lp38	gene		Pfam	protein_match	44	214	4.7e-43	+	.	Target=null 44 214;ID=match$1934_44_214;signature_desc=Lipoprotein;Name=PF01441;status=T;Dbxref="InterPro:IPR001800"
gene-bcCo53_001642_orf32549	lp38	pseudo		Pfam	protein_match	1	36	5.4e-07	+	.	Target=null 1 36;ID=match$2054_1_36;signature_desc=Lipoprotein;Name=PF01441;status=T;Dbxref="InterPro:IPR001800"
gene-bcCo53_001644_orf32575	lp38	gene		Pfam	protein_match	47	216	1.5e-36	+	.	Target=null 47 216;ID=match$599_47_216;signature_desc=Lipoprotein;Name=PF01441;status=T;Dbxref="InterPro:IPR001800"
gene-bcCo53_001690_orf33385	lp39	gene		Pfam	protein_match	5	95	2.2e-10	+	.	Target=null 5 95;ID=match$1138_5_95;signature_desc=Lipoprotein;Name=PF01441;status=T;Dbxref="InterPro:IPR001800"
Vlp			Subfamily
gene-bcCo53_000002_orf35	chromosome	gene	beta	Pfam	protein_match	275	497	5.9e-27	+	.	Target=null 275 497;ID=match$2487_275_497;signature_desc=Borrelia lipoprotein;Name=PF00921;status=T;Dbxref="InterPro:IPR000680"
gene-bcCo53_001279_orf26578	lp20	gene	beta	Pfam	protein_match	9	235	1.6e-19	+	.	Target=null 9 235;ID=match$2104_9_235;signature_desc=Borrelia lipoprotein;Name=PF00921;status=T;Dbxref="InterPro:IPR000680"
gene-bcCo53_001285_orf26637	lp20	gene	delta	Pfam	protein_match	49	326	3.4e-73	+	.	Target=null 49 326;ID=match$1559_49_326;signature_desc=Borrelia lipoprotein;Name=PF00921;status=T;Dbxref="InterPro:IPR000680"
gene-bcCo53_001286_orf26659	lp20	gene	gamma	Pfam	protein_match	49	325	2.6e-84	+	.	Target=null 49 325;ID=match$2448_49_325;signature_desc=Borrelia lipoprotein;Name=PF00921;status=T;Dbxref="InterPro:IPR000680"
gene-bcCo53_001287_orf26678	lp20	gene	gamma	Pfam	protein_match	49	334	2.3e-79	+	.	Target=null 49 334;ID=match$586_49_334;signature_desc=Borrelia lipoprotein;Name=PF00921;status=T;Dbxref="InterPro:IPR000680"
gene-bcCo53_001288_orf26699	lp20	gene	gamma	Pfam	protein_match	49	342	4.2e-85	+	.	Target=null 49 342;ID=match$992_49_342;signature_desc=Borrelia lipoprotein;Name=PF00921;status=T;Dbxref="InterPro:IPR000680"
gene-bcCo53_001289_orf26717	lp20	gene	gamma	Pfam	protein_match	49	342	4.2e-85	+	.	Target=null 49 342;ID=match$3118_49_342;signature_desc=Borrelia lipoprotein;Name=PF00921;status=T;Dbxref="InterPro:IPR000680"
gene-bcCo53_001290_orf26734	lp20	gene	delta	Pfam	protein_match	49	330	9e-88	+	.	Target=null 49 330;ID=match$1799_49_330;signature_desc=Borrelia lipoprotein;Name=PF00921;status=T;Dbxref="InterPro:IPR000680"
gene-bcCo53_001292_orf26767	lp20	gene	delta	Pfam	protein_match	49	328	1.7e-80	+	.	Target=null 49 328;ID=match$2955_49_328;signature_desc=Borrelia lipoprotein;Name=PF00921;status=T;Dbxref="InterPro:IPR000680"
gene-bcCo53_001293_orf26785	lp20	gene	gamma	Pfam	protein_match	109	180	5.3e-17	+	.	Target=null 109 180;ID=match$1320_109_180;signature_desc=Borrelia lipoprotein;Name=PF00921;status=T;Dbxref="InterPro:IPR000680"
gene-bcCo53_001293_orf26785	lp20			Pfam	protein_match	1	100	1.3e-09	+	.	Target=null 1 100;ID=match$1320_1_100;signature_desc=Borrelia lipoprotein;Name=PF00921;status=T;Dbxref="InterPro:IPR000680"
gene-bcCo53_001294_orf26792	lp20	gene	gamma	Pfam	protein_match	6	38	3.3e-11	+	.	Target=null 6 38;ID=match$1893_6_38;signature_desc=Borrelia lipoprotein;Name=PF00921;status=T;Dbxref="InterPro:IPR000680"
gene-bcCo53_001306_orf27018	lp23	gene	gamma	Pfam	protein_match	49	328	2.7e-89	+	.	Target=null 49 328;ID=match$3338_49_328;signature_desc=Borrelia lipoprotein;Name=PF00921;status=T;Dbxref="InterPro:IPR000680"
gene-bcCo53_001307_orf27035	lp23	gene	beta	Pfam	protein_match	1	164	2.1e-24	+	.	Target=null 1 164;ID=match$201_1_164;signature_desc=Borrelia lipoprotein;Name=PF00921;status=T;Dbxref="InterPro:IPR000680"
gene-bcCo53_001308_orf27048	lp23	gene	beta	Pfam	protein_match	1	275	6.6e-37	+	.	Target=null 1 275;ID=match$1299_1_275;signature_desc=Borrelia lipoprotein;Name=PF00921;status=T;Dbxref="InterPro:IPR000680"
gene-bcCo53_001309_orf27066	lp23	gene	gamma	Pfam	protein_match	51	338	2.7e-82	+	.	Target=null 51 338;ID=match$1653_51_338;signature_desc=Borrelia lipoprotein;Name=PF00921;status=T;Dbxref="InterPro:IPR000680"
gene-bcCo53_001310_orf27086	lp23	gene	gamma	Pfam	protein_match	48	290	2.5e-52	+	.	Target=null 48 290;ID=match$2462_48_290;signature_desc=Borrelia lipoprotein;Name=PF00921;status=T;Dbxref="InterPro:IPR000680"
gene-bcCo53_001310_orf27088	lp23			Pfam	protein_match	1	58	7e-17	+	.	Target=null 1 58;ID=match$2696_1_58;signature_desc=Borrelia lipoprotein;Name=PF00921;status=T;Dbxref="InterPro:IPR000680"
gene-bcCo53_001311_orf27112	lp23	gene	alpha	Pfam	protein_match	42	338	1.6e-57	+	.	Target=null 42 338;ID=match$2076_42_338;signature_desc=Borrelia lipoprotein;Name=PF00921;status=T;Dbxref="InterPro:IPR000680"
gene-bcCo53_001312_orf27136	lp23	gene	delta	Pfam	protein_match	49	333	6.2e-61	+	.	Target=null 49 333;ID=match$2868_49_333;signature_desc=Borrelia lipoprotein;Name=PF00921;status=T;Dbxref="InterPro:IPR000680"
gene-bcCo53_001313_orf27155	lp23	pseudo	alpha	Pfam	protein_match	50	75	3.8e-06	+	.	Target=null 50 75;ID=match$1968_50_75;signature_desc=Borrelia lipoprotein;Name=PF00921;status=T;Dbxref="InterPro:IPR000680"
gene-bcCo53_001313_orf27158	lp23			Pfam	protein_match	5	139	1e-14	+	.	Target=null 5 139;ID=match$1544_5_139;signature_desc=Borrelia lipoprotein;Name=PF00921;status=T;Dbxref="InterPro:IPR000680"
gene-bcCo53_001322_orf27304	Lp24-1	gene	delta	Pfam	protein_match	44	74	2.3e-07	+	.	Target=null 44 74;ID=match$2193_44_74;signature_desc=Borrelia lipoprotein;Name=PF00921;status=T;Dbxref="InterPro:IPR000680"
gene-bcCo53_001323_orf27314	Lp24-1	gene	beta	Pfam	protein_match	50	331	8.7e-48	+	.	Target=null 50 331;ID=match$2461_50_331;signature_desc=Borrelia lipoprotein;Name=PF00921;status=T;Dbxref="InterPro:IPR000680"
gene-bcCo53_001324_orf27331	Lp24-1	gene	gamma	Pfam	protein_match	7	73	5.2e-20	+	.	Target=null 7 73;ID=match$2242_7_73;signature_desc=Borrelia lipoprotein;Name=PF00921;status=T;Dbxref="InterPro:IPR000680"
gene-bcCo53_001325_orf27339	Lp24-1	gene	gamma	Pfam	protein_match	3	126	5.6e-25	+	.	Target=null 3 126;ID=match$1573_3_126;signature_desc=Borrelia lipoprotein;Name=PF00921;status=T;Dbxref="InterPro:IPR000680"
gene-bcCo53_001326_orf27344	Lp24-1	pseudo	gamma	Pfam	protein_match	1	45	6.1e-09	+	.	Target=null 1 45;ID=match$2308_1_45;signature_desc=Borrelia lipoprotein;Name=PF00921;status=T;Dbxref="InterPro:IPR000680"
gene-bcCo53_001328_orf27351	Lp24-1	gene	alpha	Pfam	protein_match	17	307	5.6e-66	+	.	Target=null 17 307;ID=match$2595_17_307;signature_desc=Borrelia lipoprotein;Name=PF00921;status=T;Dbxref="InterPro:IPR000680"
gene-bcCo53_001329_orf27370	Lp24-1	gene	gamma	Pfam	protein_match	50	335	3e-75	+	.	Target=null 50 335;ID=match$2574_50_335;signature_desc=Borrelia lipoprotein;Name=PF00921;status=T;Dbxref="InterPro:IPR000680"
gene-bcCo53_001330_orf27386	Lp24-1	pseudo	alpha	Pfam	protein_match	50	85	2.1e-08	+	.	Target=null 50 85;ID=match$2337_50_85;signature_desc=Borrelia lipoprotein;Name=PF00921;status=T;Dbxref="InterPro:IPR000680"
gene-bcCo53_001330_orf27390	Lp24-1			Pfam	protein_match	3	173	4e-17	+	.	Target=null 3 173;ID=match$216_3_173;signature_desc=Borrelia lipoprotein;Name=PF00921;status=T;Dbxref="InterPro:IPR000680"
gene-bcCo53_001330_orf27391	Lp24-1			Pfam	protein_match	8	84	6.5e-26	+	.	Target=null 8 84;ID=match$1507_8_84;signature_desc=Borrelia lipoprotein;Name=PF00921;status=T;Dbxref="InterPro:IPR000680"
gene-bcCo53_001331_orf27411	Lp24-1	pseudo	beta	Pfam	protein_match	49	234	3.8e-21	+	.	Target=null 49 234;ID=match$1950_49_234;signature_desc=Borrelia lipoprotein;Name=PF00921;status=T;Dbxref="InterPro:IPR000680"
gene-bcCo53_001331_orf27414	Lp24-1			Pfam	protein_match	2	72	1.3e-06	+	.	Target=null 2 72;ID=match$1709_2_72;signature_desc=Borrelia lipoprotein;Name=PF00921;status=T;Dbxref="InterPro:IPR000680"
gene-bcCo53_001331_orf27415	Lp24-1			Pfam	protein_match	8	50	5.5e-12	+	.	Target=null 8 50;ID=match$182_8_50;signature_desc=Borrelia lipoprotein;Name=PF00921;status=T;Dbxref="InterPro:IPR000680"
gene-bcCo53_001332_orf27437	Lp24-1	gene	beta	Pfam	protein_match	50	331	1.4e-40	+	.	Target=null 50 331;ID=match$534_50_331;signature_desc=Borrelia lipoprotein;Name=PF00921;status=T;Dbxref="InterPro:IPR000680"
gene-bcCo53_001333_orf27457	Lp24-1	gene	gamma	Pfam	protein_match	50	329	5.2e-68	+	.	Target=null 50 329;ID=match$995_50_329;signature_desc=Borrelia lipoprotein;Name=PF00921;status=T;Dbxref="InterPro:IPR000680"
gene-bcCo53_001334_orf27471	Lp24-1	gene	delta	Pfam	protein_match	49	330	2.1e-78	+	.	Target=null 49 330;ID=match$1698_49_330;signature_desc=Borrelia lipoprotein;Name=PF00921;status=T;Dbxref="InterPro:IPR000680"
gene-bcCo53_001350_orf27724	Lp24-2	gene	delta	Pfam	protein_match	45	286	6e-62	+	.	Target=null 45 286;ID=match$912_45_286;signature_desc=Borrelia lipoprotein;Name=PF00921;status=T;Dbxref="InterPro:IPR000680"
gene-bcCo53_001351_orf27740	Lp24-2	gene	gamma	Pfam	protein_match	18	48	1.6e-09	+	.	Target=null 18 48;ID=match$2636_18_48;signature_desc=Borrelia lipoprotein;Name=PF00921;status=T;Dbxref="InterPro:IPR000680"
gene-bcCo53_001352_orf27745	Lp24-2	gene	gamma	Pfam	protein_match	6	70	2.7e-10	+	.	Target=null 6 70;ID=match$28_6_70;signature_desc=Borrelia lipoprotein;Name=PF00921;status=T;Dbxref="InterPro:IPR000680"
gene-bcCo53_001354_orf27766	Lp24-2	gene	gamma	Pfam	protein_match	49	344	6.9e-78	+	.	Target=null 49 344;ID=match$1916_49_344;signature_desc=Borrelia lipoprotein;Name=PF00921;status=T;Dbxref="InterPro:IPR000680"
gene-bcCo53_001355_orf27782	Lp24-2	pseudo	alpha	Pfam	protein_match	6	45	1.6e-09	+	.	Target=null 6 45;ID=match$8_6_45;signature_desc=Borrelia lipoprotein;Name=PF00921;status=T;Dbxref="InterPro:IPR000680"
gene-bcCo53_001355_orf27789	Lp24-2			Pfam	protein_match	5	204	1.1e-38	+	.	Target=null 5 204;ID=match$2990_5_204;signature_desc=Borrelia lipoprotein;Name=PF00921;status=T;Dbxref="InterPro:IPR000680"
gene-bcCo53_001356_orf27810	Lp24-2	gene	gamma	Pfam	protein_match	49	338	2e-77	+	.	Target=null 49 338;ID=match$2286_49_338;signature_desc=Borrelia lipoprotein;Name=PF00921;status=T;Dbxref="InterPro:IPR000680"
gene-bcCo53_001357_orf27835	Lp24-2	gene	beta	Pfam	protein_match	50	334	8.8e-50	+	.	Target=null 50 334;ID=match$1958_50_334;signature_desc=Borrelia lipoprotein;Name=PF00921;status=T;Dbxref="InterPro:IPR000680"
gene-bcCo53_001359_orf27873	Lp24-2	gene	beta	Pfam	protein_match	50	340	2.8e-51	+	.	Target=null 50 340;ID=match$3268_50_340;signature_desc=Borrelia lipoprotein;Name=PF00921;status=T;Dbxref="InterPro:IPR000680"
gene-bcCo53_001360_orf27894	Lp24-2	gene	gamma	Pfam	protein_match	21	309	4.6e-86	+	.	Target=null 21 309;ID=match$1610_21_309;signature_desc=Borrelia lipoprotein;Name=PF00921;status=T;Dbxref="InterPro:IPR000680"
gene-bcCo53_001361_orf27909	Lp24-2	gene	gamma	Pfam	protein_match	252	321	3.7e-27	+	.	Target=null 252 321;ID=match$2443_252_321;signature_desc=Borrelia lipoprotein;Name=PF00921;status=T;Dbxref="InterPro:IPR000680"
gene-bcCo53_001361_orf27909	Lp24-2			Pfam	protein_match	52	249	2.5e-48	+	.	Target=null 52 249;ID=match$2443_52_249;signature_desc=Borrelia lipoprotein;Name=PF00921;status=T;Dbxref="InterPro:IPR000680"
gene-bcCo53_001362_orf27927	Lp24-2	gene	alpha	Pfam	protein_match	49	345	7.2e-64	+	.	Target=null 49 345;ID=match$2405_49_345;signature_desc=Borrelia lipoprotein;Name=PF00921;status=T;Dbxref="InterPro:IPR000680"
gene-bcCo53_001399_orf28532	Lp28-2	gene	beta	Pfam	protein_match	99	353	2.8e-20	+	.	Target=null 99 353;ID=match$1425_99_353;signature_desc=Borrelia lipoprotein;Name=PF00921;status=T;Dbxref="InterPro:IPR000680"
gene-bcCo53_001404_orf28595	Lp28-2	gene	gamma	Pfam	protein_match	49	326	3.4e-73	+	.	Target=null 49 326;ID=match$1561_49_326;signature_desc=Borrelia lipoprotein;Name=PF00921;status=T;Dbxref="InterPro:IPR000680"
gene-bcCo53_001405_orf28617	Lp28-2	gene	gamma	Pfam	protein_match	49	325	2.6e-84	+	.	Target=null 49 325;ID=match$2446_49_325;signature_desc=Borrelia lipoprotein;Name=PF00921;status=T;Dbxref="InterPro:IPR000680"
gene-bcCo53_001406_orf28636	Lp28-2	gene	gamma	Pfam	protein_match	49	334	2.3e-79	+	.	Target=null 49 334;ID=match$588_49_334;signature_desc=Borrelia lipoprotein;Name=PF00921;status=T;Dbxref="InterPro:IPR000680"
gene-bcCo53_001407_orf28657	Lp28-2	gene	gamma	Pfam	protein_match	49	342	4.2e-85	+	.	Target=null 49 342;ID=match$994_49_342;signature_desc=Borrelia lipoprotein;Name=PF00921;status=T;Dbxref="InterPro:IPR000680"
gene-bcCo53_001408_orf28675	Lp28-2	gene	gamma	Pfam	protein_match	49	342	4.2e-85	+	.	Target=null 49 342;ID=match$3116_49_342;signature_desc=Borrelia lipoprotein;Name=PF00921;status=T;Dbxref="InterPro:IPR000680"
gene-bcCo53_001421_orf28818	Lp28-2	gene	beta	Pfam	protein_match	275	497	5.9e-27	+	.	Target=null 275 497;ID=match$2485_275_497;signature_desc=Borrelia lipoprotein;Name=PF00921;status=T;Dbxref="InterPro:IPR000680"
gene-bcCo53_001452_orf29304	Lp29-2	gene	beta	Pfam	protein_match	72	347	4.6e-27	+	.	Target=null 72 347;ID=match$1545_72_347;signature_desc=Borrelia lipoprotein;Name=PF00921;status=T;Dbxref="InterPro:IPR000680"
gene-bcCo53_001459_orf29403	Lp29-2	gene	gamma	Pfam	protein_match	49	336	3e-78	+	.	Target=null 49 336;ID=match$1557_49_336;signature_desc=Borrelia lipoprotein;Name=PF00921;status=T;Dbxref="InterPro:IPR000680"
gene-bcCo53_001460_orf29424	Lp29-2	gene	beta	Pfam	protein_match	38	323	2.1e-43	+	.	Target=null 38 323;ID=match$678_38_323;signature_desc=Borrelia lipoprotein;Name=PF00921;status=T;Dbxref="InterPro:IPR000680"
gene-bcCo53_001461_orf29448	Lp29-2	gene	gamma	Pfam	protein_match	50	348	2.8e-74	+	.	Target=null 50 348;ID=match$211_50_348;signature_desc=Borrelia lipoprotein;Name=PF00921;status=T;Dbxref="InterPro:IPR000680"
gene-bcCo53_001462_orf29470	Lp29-2	gene	delta	Pfam	protein_match	49	335	2.7e-83	+	.	Target=null 49 335;ID=match$123_49_335;signature_desc=Borrelia lipoprotein;Name=PF00921;status=T;Dbxref="InterPro:IPR000680"
gene-bcCo53_001463_orf29483	Lp29-2	pseudo	beta	Pfam	protein_match	49	159	5.1e-13	+	.	Target=null 49 159;ID=match$2228_49_159;signature_desc=Borrelia lipoprotein;Name=PF00921;status=T;Dbxref="InterPro:IPR000680"
gene-bcCo53_001463_orf29487	Lp29-2			Pfam	protein_match	23	200	8.5e-27	+	.	Target=null 23 200;ID=match$1422_23_200;signature_desc=Borrelia lipoprotein;Name=PF00921;status=T;Dbxref="InterPro:IPR000680"
gene-bcCo53_001464_orf29510	Lp29-2	gene	delta	Pfam	protein_match	53	342	8.5e-76	+	.	Target=null 53 342;ID=match$328_53_342;signature_desc=Borrelia lipoprotein;Name=PF00921;status=T;Dbxref="InterPro:IPR000680"
gene-bcCo53_001465_orf29528	Lp29-2	gene	gamma	Pfam	protein_match	49	338	2.7e-83	+	.	Target=null 49 338;ID=match$2997_49_338;signature_desc=Borrelia lipoprotein;Name=PF00921;status=T;Dbxref="InterPro:IPR000680"
gene-bcCo53_001466_orf29548	Lp29-2	gene	delta	Pfam	protein_match	48	333	2.3e-59	+	.	Target=null 48 333;ID=match$1621_48_333;signature_desc=Borrelia lipoprotein;Name=PF00921;status=T;Dbxref="InterPro:IPR000680"
gene-bcCo53_001467_orf29567	Lp29-2	gene	gamma	Pfam	protein_match	50	329	7.2e-77	+	.	Target=null 50 329;ID=match$390_50_329;signature_desc=Borrelia lipoprotein;Name=PF00921;status=T;Dbxref="InterPro:IPR000680"
gene-bcCo53_001468_orf29581	Lp29-2	gene	delta	Pfam	protein_match	52	329	9.1e-83	+	.	Target=null 52 329;ID=match$1029_52_329;signature_desc=Borrelia lipoprotein;Name=PF00921;status=T;Dbxref="InterPro:IPR000680"
gene-bcCo53_001469_orf29604	Lp29-2	gene	gamma	Pfam	protein_match	49	332	1.2e-66	+	.	Target=null 49 332;ID=match$3105_49_332;signature_desc=Borrelia lipoprotein;Name=PF00921;status=T;Dbxref="InterPro:IPR000680"
gene-bcCo53_001470_orf29622	Lp29-2	gene	gamma	Pfam	protein_match	49	344	9.5e-82	+	.	Target=null 49 344;ID=match$150_49_344;signature_desc=Borrelia lipoprotein;Name=PF00921;status=T;Dbxref="InterPro:IPR000680"
gene-bcCo53_001477_orf29719	lp30	gene	beta	Pfam	protein_match	75	332	1.4e-26	+	.	Target=null 75 332;ID=match$1108_75_332;signature_desc=Borrelia lipoprotein;Name=PF00921;status=T;Dbxref="InterPro:IPR000680"
gene-bcCo53_001486_orf29846	lp30	pseudo	gamma	Pfam	protein_match	45	334	9.1e-80	+	.	Target=null 45 334;ID=match$1809_45_334;signature_desc=Borrelia lipoprotein;Name=PF00921;status=T;Dbxref="InterPro:IPR000680"
gene-bcCo53_001487_orf29870	lp30	gene	gamma	Pfam	protein_match	49	334	3.7e-71	+	.	Target=null 49 334;ID=match$2004_49_334;signature_desc=Borrelia lipoprotein;Name=PF00921;status=T;Dbxref="InterPro:IPR000680"
gene-bcCo53_001488_orf29891	lp30	gene	delta	Pfam	protein_match	53	341	4.3e-59	+	.	Target=null 53 341;ID=match$2949_53_341;signature_desc=Borrelia lipoprotein;Name=PF00921;status=T;Dbxref="InterPro:IPR000680"
gene-bcCo53_001489_orf29909	lp30	gene	gamma	Pfam	protein_match	52	339	1.4e-71	+	.	Target=null 52 339;ID=match$311_52_339;signature_desc=Borrelia lipoprotein;Name=PF00921;status=T;Dbxref="InterPro:IPR000680"
gene-bcCo53_001490_orf29926	lp30	gene	delta	Pfam	protein_match	50	335	8.3e-61	+	.	Target=null 50 335;ID=match$399_50_335;signature_desc=Borrelia lipoprotein;Name=PF00921;status=T;Dbxref="InterPro:IPR000680"
gene-bcCo53_001491_orf29946	lp30	gene	gamma	Pfam	protein_match	44	335	9.1e-82	+	.	Target=null 44 335;ID=match$2655_44_335;signature_desc=Borrelia lipoprotein;Name=PF00921;status=T;Dbxref="InterPro:IPR000680"
gene-bcCo53_001492_orf29967	lp30	pseudo	gamma	Pfam	protein_match	7	45	3.7e-13	+	.	Target=null 7 45;ID=match$3205_7_45;signature_desc=Borrelia lipoprotein;Name=PF00921;status=T;Dbxref="InterPro:IPR000680"
gene-bcCo53_001493_orf29975	lp30	gene	delta	Pfam	protein_match	49	337	3.6e-58	+	.	Target=null 49 337;ID=match$2162_49_337;signature_desc=Borrelia lipoprotein;Name=PF00921;status=T;Dbxref="InterPro:IPR000680"
gene-bcCo53_001494_orf29996	lp30	gene	delta	Pfam	protein_match	49	327	1.1e-82	+	.	Target=null 49 327;ID=match$298_49_327;signature_desc=Borrelia lipoprotein;Name=PF00921;status=T;Dbxref="InterPro:IPR000680"
gene-bcCo53_001495_orf30013	lp30	gene	delta	Pfam	protein_match	49	336	6.3e-61	+	.	Target=null 49 336;ID=match$1303_49_336;signature_desc=Borrelia lipoprotein;Name=PF00921;status=T;Dbxref="InterPro:IPR000680"
gene-bcCo53_001496_orf30028	lp30	gene	gamma	Pfam	protein_match	49	351	1.3e-70	+	.	Target=null 49 351;ID=match$1228_49_351;signature_desc=Borrelia lipoprotein;Name=PF00921;status=T;Dbxref="InterPro:IPR000680"
gene-bcCo53_001497_orf30043	lp30	pseudo	gamma	Pfam	protein_match	49	93	1e-09	+	.	Target=null 49 93;ID=match$1555_49_93;signature_desc=Borrelia lipoprotein;Name=PF00921;status=T;Dbxref="InterPro:IPR000680"
gene-bcCo53_001497_orf30049	lp30			Pfam	protein_match	1	257	1.5e-50	+	.	Target=null 1 257;ID=match$425_1_257;signature_desc=Borrelia lipoprotein;Name=PF00921;status=T;Dbxref="InterPro:IPR000680"
gene-bcCo53_001508_orf30200	lp31	gene	alpha	Pfam	protein_match	5	59	8.3e-17	+	.	Target=null 5 59;ID=match$419_5_59;signature_desc=Borrelia lipoprotein;Name=PF00921;status=T;Dbxref="InterPro:IPR000680"
gene-bcCo53_001509_orf30209	lp31	pseudo	alpha	Pfam	protein_match	3	89	1.8e-09	+	.	Target=null 3 89;ID=match$1868_3_89;signature_desc=Borrelia lipoprotein;Name=PF00921;status=T;Dbxref="InterPro:IPR000680"
gene-bcCo53_001510_orf30221	lp31	gene	alpha	Pfam	protein_match	57	196	6.1e-19	+	.	Target=null 57 196;ID=match$2795_57_196;signature_desc=Borrelia lipoprotein;Name=PF00921;status=T;Dbxref="InterPro:IPR000680"
gene-bcCo53_001511_orf30232	lp31	pseudo	beta	Pfam	protein_match	50	181	5.9e-15	+	.	Target=null 50 181;ID=match$706_50_181;signature_desc=Borrelia lipoprotein;Name=PF00921;status=T;Dbxref="InterPro:IPR000680"
gene-bcCo53_001511_orf30235	lp31			Pfam	protein_match	26	153	1.3e-23	+	.	Target=null 26 153;ID=match$3042_26_153;signature_desc=Borrelia lipoprotein;Name=PF00921;status=T;Dbxref="InterPro:IPR000680"
gene-bcCo53_001512_orf30259	lp31	gene	alpha	Pfam	protein_match	50	350	3.6e-61	+	.	Target=null 50 350;ID=match$1140_50_350;signature_desc=Borrelia lipoprotein;Name=PF00921;status=T;Dbxref="InterPro:IPR000680"
gene-bcCo53_001513_orf30285	lp31	pseudo	beta	Pfam	protein_match	6	275	1.4e-36	+	.	Target=null 6 275;ID=match$3_6_275;signature_desc=Borrelia lipoprotein;Name=PF00921;status=T;Dbxref="InterPro:IPR000680"
gene-bcCo53_001514_orf30308	lp31	gene	delta	Pfam	protein_match	49	329	1.4e-80	+	.	Target=null 49 329;ID=match$160_49_329;signature_desc=Borrelia lipoprotein;Name=PF00921;status=T;Dbxref="InterPro:IPR000680"
gene-bcCo53_001515_orf30327	lp31	gene	beta	Pfam	protein_match	42	333	1.2e-45	+	.	Target=null 42 333;ID=match$2094_42_333;signature_desc=Borrelia lipoprotein;Name=PF00921;status=T;Dbxref="InterPro:IPR000680"
gene-bcCo53_001516_orf30348	lp31	gene	delta	Pfam	protein_match	49	330	3.3e-78	+	.	Target=null 49 330;ID=match$571_49_330;signature_desc=Borrelia lipoprotein;Name=PF00921;status=T;Dbxref="InterPro:IPR000680"
gene-bcCo53_001517_orf30369	lp31	gene	gamma	Pfam	protein_match	49	328	7.1e-85	+	.	Target=null 49 328;ID=match$466_49_328;signature_desc=Borrelia lipoprotein;Name=PF00921;status=T;Dbxref="InterPro:IPR000680"
gene-bcCo53_001518_orf30384	lp31	gene	delta	Pfam	protein_match	49	327	4.2e-80	+	.	Target=null 49 327;ID=match$749_49_327;signature_desc=Borrelia lipoprotein;Name=PF00921;status=T;Dbxref="InterPro:IPR000680"
gene-bcCo53_001520_orf30416	lp31	gene	gamma	Pfam	protein_match	31	328	1.7e-82	+	.	Target=null 31 328;ID=match$246_31_328;signature_desc=Borrelia lipoprotein;Name=PF00921;status=T;Dbxref="InterPro:IPR000680"
gene-bcCo53_001521_orf30433	lp31	gene	delta	Pfam	protein_match	38	315	9.9e-72	+	.	Target=null 38 315;ID=match$55_38_315;signature_desc=Borrelia lipoprotein;Name=PF00921;status=T;Dbxref="InterPro:IPR000680"
gene-bcCo53_001527_orf30536	lp31	gene	gamma	Pfam	protein_match	1	32	8.5e-08	+	.	Target=null 1 32;ID=match$2678_1_32;signature_desc=Borrelia lipoprotein;Name=PF00921;status=T;Dbxref="InterPro:IPR000680"
gene-bcCo53_001543_orf30768	lp32	gene	gamma	Pfam	protein_match	49	340	1e-81	+	.	Target=null 49 340;ID=match$473_49_340;signature_desc=Borrelia lipoprotein;Name=PF00921;status=T;Dbxref="InterPro:IPR000680"
gene-bcCo53_001544_orf30785	lp32	pseudo	beta	Pfam	protein_match	44	273	1.2e-19	+	.	Target=null 44 273;ID=match$2631_44_273;signature_desc=Borrelia lipoprotein;Name=PF00921;status=T;Dbxref="InterPro:IPR000680"
gene-bcCo53_001544_orf30787	lp32			Pfam	protein_match	6	63	3.9e-17	+	.	Target=null 6 63;ID=match$463_6_63;signature_desc=Borrelia lipoprotein;Name=PF00921;status=T;Dbxref="InterPro:IPR000680"
gene-bcCo53_001545_orf30807	lp32	gene	gamma	Pfam	protein_match	33	264	7.9e-51	+	.	Target=null 33 264;ID=match$1421_33_264;signature_desc=Borrelia lipoprotein;Name=PF00921;status=T;Dbxref="InterPro:IPR000680"
gene-bcCo53_001546_orf30817	lp32	pseudo	alpha	Pfam	protein_match	1	50	2.8e-11	+	.	Target=null 1 50;ID=match$1873_1_50;signature_desc=Borrelia lipoprotein;Name=PF00921;status=T;Dbxref="InterPro:IPR000680"
gene-bcCo53_001547_orf30825	lp32	pseudo	gamma	Pfam	protein_match	49	207	2.1e-41	+	.	Target=null 49 207;ID=match$2239_49_207;signature_desc=Borrelia lipoprotein;Name=PF00921;status=T;Dbxref="InterPro:IPR000680"
gene-bcCo53_001547_orf30829	lp32			Pfam	protein_match	48	168	2.9e-37	+	.	Target=null 48 168;ID=match$1992_48_168;signature_desc=Borrelia lipoprotein;Name=PF00921;status=T;Dbxref="InterPro:IPR000680"
gene-bcCo53_001549_orf30857	lp32	pseudo	delta	Pfam	protein_match	44	223	2.4e-43	+	.	Target=null 44 223;ID=match$2530_44_223;signature_desc=Borrelia lipoprotein;Name=PF00921;status=T;Dbxref="InterPro:IPR000680"
gene-bcCo53_001549_orf30860	lp32			Pfam	protein_match	6	100	1.6e-30	+	.	Target=null 6 100;ID=match$3234_6_100;signature_desc=Borrelia lipoprotein;Name=PF00921;status=T;Dbxref="InterPro:IPR000680"
gene-bcCo53_001550_orf30883	lp32	pseudo	beta	Pfam	protein_match	23	146	3.9e-20	+	.	Target=null 23 146;ID=match$647_23_146;signature_desc=Borrelia lipoprotein;Name=PF00921;status=T;Dbxref="InterPro:IPR000680"
gene-bcCo53_001552_orf30907	lp32	pseudo	beta	Pfam	protein_match	10	300	8.6e-47	+	.	Target=null 10 300;ID=match$3133_10_300;signature_desc=Borrelia lipoprotein;Name=PF00921;status=T;Dbxref="InterPro:IPR000680"
gene-bcCo53_001555_orf30954	lp32	pseudo	delta	Pfam	protein_match	32	309	3e-82	+	.	Target=null 32 309;ID=match$602_32_309;signature_desc=Borrelia lipoprotein;Name=PF00921;status=T;Dbxref="InterPro:IPR000680"
gene-bcCo53_001557_orf30986	lp32	pseudo	gamma	Pfam	protein_match	1	241	6.6e-60	+	.	Target=null 1 241;ID=match$307_1_241;signature_desc=Borrelia lipoprotein;Name=PF00921;status=T;Dbxref="InterPro:IPR000680"
gene-bcCo53_001557_orf30987	lp32			Pfam	protein_match	17	54	3.7e-13	+	.	Target=null 17 54;ID=match$1440_17_54;signature_desc=Borrelia lipoprotein;Name=PF00921;status=T;Dbxref="InterPro:IPR000680"
gene-bcCo53_001558_orf31002	lp32	gene	beta	Pfam	protein_match	50	198	1.5e-19	+	.	Target=null 50 198;ID=match$1551_50_198;signature_desc=Borrelia lipoprotein;Name=PF00921;status=T;Dbxref="InterPro:IPR000680"
gene-bcCo53_001559_orf31014	lp32	gene	beta	Pfam	protein_match	6	113	2.8e-10	+	.	Target=null 6 113;ID=match$3010_6_113;signature_desc=Borrelia lipoprotein;Name=PF00921;status=T;Dbxref="InterPro:IPR000680"
gene-bcCo53_001562_orf31048	lp32	gene	beta	Pfam	protein_match	64	329	3.9e-23	+	.	Target=null 64 329;ID=match$108_64_329;signature_desc=Borrelia lipoprotein;Name=PF00921;status=T;Dbxref="InterPro:IPR000680"
gene-bcCo53_001589_orf31567	lp33	gene	gamma	Pfam	protein_match	45	337	3.1e-88	+	.	Target=null 45 337;ID=match$469_45_337;signature_desc=Borrelia lipoprotein;Name=PF00921;status=T;Dbxref="InterPro:IPR000680"
gene-bcCo53_001597_orf31716	lp34	gene	gamma	Pfam	protein_match	49	337	2.3e-67	+	.	Target=null 49 337;ID=match$2224_49_337;signature_desc=Borrelia lipoprotein;Name=PF00921;status=T;Dbxref="InterPro:IPR000680"
gene-bcCo53_001598_orf31741	lp34	gene	gamma	Pfam	protein_match	49	351	1.3e-70	+	.	Target=null 49 351;ID=match$1226_49_351;signature_desc=Borrelia lipoprotein;Name=PF00921;status=T;Dbxref="InterPro:IPR000680"
gene-bcCo53_001599_orf31763	lp34	gene	alpha	Pfam	protein_match	53	336	1.1e-43	+	.	Target=null 53 336;ID=match$1243_53_336;signature_desc=Borrelia lipoprotein;Name=PF00921;status=T;Dbxref="InterPro:IPR000680"
gene-bcCo53_001600_orf31783	lp34	gene	gamma	Pfam	protein_match	49	329	3.1e-80	+	.	Target=null 49 329;ID=match$1271_49_329;signature_desc=Borrelia lipoprotein;Name=PF00921;status=T;Dbxref="InterPro:IPR000680"
gene-bcCo53_001601_orf31802	lp34	gene	delta	Pfam	protein_match	50	334	4.3e-64	+	.	Target=null 50 334;ID=match$1751_50_334;signature_desc=Borrelia lipoprotein;Name=PF00921;status=T;Dbxref="InterPro:IPR000680"
gene-bcCo53_001602_orf31820	lp34	pseudo	alpha	Pfam	protein_match	54	109	9.8e-07	+	.	Target=null 54 109;ID=match$1319_54_109;signature_desc=Borrelia lipoprotein;Name=PF00921;status=T;Dbxref="InterPro:IPR000680"
gene-bcCo53_001602_orf31828	lp34			Pfam	protein_match	24	233	2.4e-28	+	.	Target=null 24 233;ID=match$1949_24_233;signature_desc=Borrelia lipoprotein;Name=PF00921;status=T;Dbxref="InterPro:IPR000680"
gene-bcCo53_001604_orf31863	lp34	gene	gamma	Pfam	protein_match	49	329	2.3e-79	+	.	Target=null 49 329;ID=match$1127_49_329;signature_desc=Borrelia lipoprotein;Name=PF00921;status=T;Dbxref="InterPro:IPR000680"
gene-bcCo53_001605_orf31881	lp34	gene	gamma	Pfam	protein_match	49	338	3.8e-83	+	.	Target=null 49 338;ID=match$2719_49_338;signature_desc=Borrelia lipoprotein;Name=PF00921;status=T;Dbxref="InterPro:IPR000680"
gene-bcCo53_001606_orf31899	lp34	gene	gamma	Pfam	protein_match	49	344	2.2e-85	+	.	Target=null 49 344;ID=match$223_49_344;signature_desc=Borrelia lipoprotein;Name=PF00921;status=T;Dbxref="InterPro:IPR000680"
gene-bcCo53_001607_orf31919	lp34	gene	gamma	Pfam	protein_match	49	341	4.9e-83	+	.	Target=null 49 341;ID=match$3276_49_341;signature_desc=Borrelia lipoprotein;Name=PF00921;status=T;Dbxref="InterPro:IPR000680"
gene-bcCo53_001608_orf31938	lp34	gene	gamma	Pfam	protein_match	49	335	1.1e-81	+	.	Target=null 49 335;ID=match$2712_49_335;signature_desc=Borrelia lipoprotein;Name=PF00921;status=T;Dbxref="InterPro:IPR000680"
gene-bcCo53_001609_orf31959	lp34	gene	beta	Pfam	protein_match	50	337	7e-45	+	.	Target=null 50 337;ID=match$1247_50_337;signature_desc=Borrelia lipoprotein;Name=PF00921;status=T;Dbxref="InterPro:IPR000680"
gene-bcCo53_001610_orf31975	lp34	gene	gamma	Pfam	protein_match	1	56	3.2e-16	+	.	Target=null 1 56;ID=match$2876_1_56;signature_desc=Borrelia lipoprotein;Name=PF00921;status=T;Dbxref="InterPro:IPR000680"
gene-bcCo53_001611_orf31983	lp34	gene	delta	Pfam	protein_match	50	335	1.9e-60	+	.	Target=null 50 335;ID=match$2155_50_335;signature_desc=Borrelia lipoprotein;Name=PF00921;status=T;Dbxref="InterPro:IPR000680"
gene-bcCo53_001612_orf32006	lp34	gene	beta	Pfam	protein_match	51	339	1.4e-40	+	.	Target=null 51 339;ID=match$2755_51_339;signature_desc=Borrelia lipoprotein;Name=PF00921;status=T;Dbxref="InterPro:IPR000680"
gene-bcCo53_001626_orf32255	lp38	pseudo	beta	Pfam	protein_match	33	173	6.6e-19	+	.	Target=null 33 173;ID=match$427_33_173;signature_desc=Borrelia lipoprotein;Name=PF00921;status=T;Dbxref="InterPro:IPR000680"
gene-bcCo53_001626_orf32258	lp38			Pfam	protein_match	18	139	2e-23	+	.	Target=null 18 139;ID=match$3145_18_139;signature_desc=Borrelia lipoprotein;Name=PF00921;status=T;Dbxref="InterPro:IPR000680"
gene-bcCo53_001627_orf32274	lp38	gene	delta	Pfam	protein_match	44	232	9.3e-41	+	.	Target=null 44 232;ID=match$146_44_232;signature_desc=Borrelia lipoprotein;Name=PF00921;status=T;Dbxref="InterPro:IPR000680"
gene-bcCo53_001629_orf32304	lp38	gene	delta	Pfam	protein_match	49	326	4e-77	+	.	Target=null 49 326;ID=match$1169_49_326;signature_desc=Borrelia lipoprotein;Name=PF00921;status=T;Dbxref="InterPro:IPR000680"
gene-bcCo53_001630_orf32328	lp38	gene	delta	Pfam	protein_match	49	329	1.2e-73	+	.	Target=null 49 329;ID=match$2916_49_329;signature_desc=Borrelia lipoprotein;Name=PF00921;status=T;Dbxref="InterPro:IPR000680"
gene-bcCo53_001631_orf32344	lp38	pseudo	alpha	Pfam	protein_match	50	80	4.7e-06	+	.	Target=null 50 80;ID=match$1566_50_80;signature_desc=Borrelia lipoprotein;Name=PF00921;status=T;Dbxref="InterPro:IPR000680"
gene-bcCo53_001631_orf32348	lp38			Pfam	protein_match	1	193	2.2e-22	+	.	Target=null 1 193;ID=match$1924_1_193;signature_desc=Borrelia lipoprotein;Name=PF00921;status=T;Dbxref="InterPro:IPR000680"
gene-bcCo53_001631_orf32350	lp38			Pfam	protein_match	8	76	3.3e-19	+	.	Target=null 8 76;ID=match$1964_8_76;signature_desc=Borrelia lipoprotein;Name=PF00921;status=T;Dbxref="InterPro:IPR000680"
gene-bcCo53_001632_orf32375	lp38	gene	gamma	Pfam	protein_match	49	329	3.8e-84	+	.	Target=null 49 329;ID=match$878_49_329;signature_desc=Borrelia lipoprotein;Name=PF00921;status=T;Dbxref="InterPro:IPR000680"
gene-bcCo53_001633_orf32395	lp38	gene	alpha	Pfam	protein_match	50	346	1.7e-58	+	.	Target=null 50 346;ID=match$675_50_346;signature_desc=Borrelia lipoprotein;Name=PF00921;status=T;Dbxref="InterPro:IPR000680"
gene-bcCo53_001634_orf32417	lp38	gene	delta	Pfam	protein_match	49	291	1.7e-45	+	.	Target=null 49 291;ID=match$1825_49_291;signature_desc=Borrelia lipoprotein;Name=PF00921;status=T;Dbxref="InterPro:IPR000680"
gene-bcCo53_001635_orf32432	lp38	gene	delta	Pfam	protein_match	1	35	8.3e-08	+	.	Target=null 1 35;ID=match$157_1_35;signature_desc=Borrelia lipoprotein;Name=PF00921;status=T;Dbxref="InterPro:IPR000680"
gene-bcCo53_001636_orf32440	lp38	gene	beta	Pfam	protein_match	50	338	7.4e-45	+	.	Target=null 50 338;ID=match$2096_50_338;signature_desc=Borrelia lipoprotein;Name=PF00921;status=T;Dbxref="InterPro:IPR000680"
gene-bcCo53_001637_orf32463	lp38	gene	gamma	Pfam	protein_match	49	342	9.5e-80	+	.	Target=null 49 342;ID=match$1883_49_342;signature_desc=Borrelia lipoprotein;Name=PF00921;status=T;Dbxref="InterPro:IPR000680"
gene-bcCo53_001638_orf32482	lp38	gene	gamma	Pfam	protein_match	49	333	2.2e-83	+	.	Target=null 49 333;ID=match$770_49_333;signature_desc=Borrelia lipoprotein;Name=PF00921;status=T;Dbxref="InterPro:IPR000680"
gene-bcCo53_001640_orf32512	lp38	pseudo	delta	Pfam	protein_match	5	281	5.4e-77	+	.	Target=null 5 281;ID=match$978_5_281;signature_desc=Borrelia lipoprotein;Name=PF00921;status=T;Dbxref="InterPro:IPR000680"
gene-bcCo53_001641_orf32532	lp38	pseudo	gamma	Pfam	protein_match	21	219	2.9e-46	+	.	Target=null 21 219;ID=match$1367_21_219;signature_desc=Borrelia lipoprotein;Name=PF00921;status=T;Dbxref="InterPro:IPR000680"
gene-bcCo53_001641_orf32534	lp38			Pfam	protein_match	3	89	5e-25	+	.	Target=null 3 89;ID=match$2466_3_89;signature_desc=Borrelia lipoprotein;Name=PF00921;status=T;Dbxref="InterPro:IPR000680"
gene-bcCo53_001643_orf32557	lp38	gene	gamma	Pfam	protein_match	53	290	6.9e-50	+	.	Target=null 53 290;ID=match$2750_53_290;signature_desc=Borrelia lipoprotein;Name=PF00921;status=T;Dbxref="InterPro:IPR000680"
gene-bcCo53_001645_orf32592	lp38	gene	alpha	Pfam	protein_match	50	346	4.4e-62	+	.	Target=null 50 346;ID=match$2105_50_346;signature_desc=Borrelia lipoprotein;Name=PF00921;status=T;Dbxref="InterPro:IPR000680"
gene-bcCo53_001646_orf32618	lp38	gene	beta	Pfam	protein_match	50	333	9.3e-41	+	.	Target=null 50 333;ID=match$1681_50_333;signature_desc=Borrelia lipoprotein;Name=PF00921;status=T;Dbxref="InterPro:IPR000680"
gene-bcCo53_001647_orf32634	lp38	pseudo	gamma	Pfam	protein_match	52	221	2.4e-35	+	.	Target=null 52 221;ID=match$2192_52_221;signature_desc=Borrelia lipoprotein;Name=PF00921;status=T;Dbxref="InterPro:IPR000680"
gene-bcCo53_001647_orf32637	lp38			Pfam	protein_match	1	65	9.5e-16	+	.	Target=null 1 65;ID=match$2378_1_65;signature_desc=Borrelia lipoprotein;Name=PF00921;status=T;Dbxref="InterPro:IPR000680"
gene-bcCo53_001647_orf32638	lp38			Pfam	protein_match	25	63	7.8e-11	+	.	Target=null 25 63;ID=match$476_25_63;signature_desc=Borrelia lipoprotein;Name=PF00921;status=T;Dbxref="InterPro:IPR000680"
gene-bcCo53_001691_orf33395	lp39	gene	delta	Pfam	protein_match	49	329	5.2e-78	+	.	Target=null 49 329;ID=match$3054_49_329;signature_desc=Borrelia lipoprotein;Name=PF00921;status=T;Dbxref="InterPro:IPR000680"
gene-bcCo53_001702_orf33585	lp60	gene	gamma	Pfam	protein_match	49	337	2.3e-67	+	.	Target=null 49 337;ID=match$2226_49_337;signature_desc=Borrelia lipoprotein;Name=PF00921;status=T;Dbxref="InterPro:IPR000680"
gene-bcCo53_001703_orf33610	lp60	gene	gamma	Pfam	protein_match	49	351	1.3e-70	+	.	Target=null 49 351;ID=match$1224_49_351;signature_desc=Borrelia lipoprotein;Name=PF00921;status=T;Dbxref="InterPro:IPR000680"
gene-bcCo53_001704_orf33629	lp60	gene	delta	Pfam	protein_match	49	336	6.3e-61	+	.	Target=null 49 336;ID=match$1301_49_336;signature_desc=Borrelia lipoprotein;Name=PF00921;status=T;Dbxref="InterPro:IPR000680"
gene-bcCo53_001705_orf33642	lp60	gene	delta	Pfam	protein_match	49	327	1.1e-82	+	.	Target=null 49 327;ID=match$296_49_327;signature_desc=Borrelia lipoprotein;Name=PF00921;status=T;Dbxref="InterPro:IPR000680"
gene-bcCo53_001706_orf33659	lp60	gene	delta	Pfam	protein_match	49	337	5.7e-58	+	.	Target=null 49 337;ID=match$2458_49_337;signature_desc=Borrelia lipoprotein;Name=PF00921;status=T;Dbxref="InterPro:IPR000680"
gene-bcCo53_001707_orf33677	lp60	pseudo	gamma	Pfam	protein_match	7	45	3.7e-13	+	.	Target=null 7 45;ID=match$3203_7_45;signature_desc=Borrelia lipoprotein;Name=PF00921;status=T;Dbxref="InterPro:IPR000680"
gene-bcCo53_001708_orf33686	lp60	gene	gamma	Pfam	protein_match	44	335	9.1e-82	+	.	Target=null 44 335;ID=match$2653_44_335;signature_desc=Borrelia lipoprotein;Name=PF00921;status=T;Dbxref="InterPro:IPR000680"
gene-bcCo53_001709_orf33711	lp60	gene	beta	Pfam	protein_match	50	333	6.7e-47	+	.	Target=null 50 333;ID=match$1374_50_333;signature_desc=Borrelia lipoprotein;Name=PF00921;status=T;Dbxref="InterPro:IPR000680"
gene-bcCo53_001710_orf33731	lp60	gene	gamma	Pfam	protein_match	52	339	6.4e-82	+	.	Target=null 52 339;ID=match$3156_52_339;signature_desc=Borrelia lipoprotein;Name=PF00921;status=T;Dbxref="InterPro:IPR000680"
gene-bcCo53_001711_orf33750	lp60	pseudo	beta	Pfam	protein_match	5	276	6.9e-40	+	.	Target=null 5 276;ID=match$3128_5_276;signature_desc=Borrelia lipoprotein;Name=PF00921;status=T;Dbxref="InterPro:IPR000680"
gene-bcCo53_001712_orf33769	lp60	pseudo	delta	Pfam	protein_match	6	169	2.2e-40	+	.	Target=null 6 169;ID=match$1354_6_169;signature_desc=Borrelia lipoprotein;Name=PF00921;status=T;Dbxref="InterPro:IPR000680"
gene-bcCo53_001712_orf33771	lp60			Pfam	protein_match	16	75	7e-16	+	.	Target=null 16 75;ID=match$1627_16_75;signature_desc=Borrelia lipoprotein;Name=PF00921;status=T;Dbxref="InterPro:IPR000680"
gene-bcCo53_001712_orf33772	lp60			Pfam	protein_match	20	55	1.2e-10	+	.	Target=null 20 55;ID=match$1597_20_55;signature_desc=Borrelia lipoprotein;Name=PF00921;status=T;Dbxref="InterPro:IPR000680"
gene-bcCo53_001715_orf33816	lp60	gene	gamma	Pfam	protein_match	50	331	5.5e-81	+	.	Target=null 50 331;ID=match$1584_50_331;signature_desc=Borrelia lipoprotein;Name=PF00921;status=T;Dbxref="InterPro:IPR000680"
gene-bcCo53_001724_orf33949	lp60	gene	beta	Pfam	protein_match	95	353	4.8e-23	+	.	Target=null 95 353;ID=match$2981_95_353;signature_desc=Borrelia lipoprotein;Name=PF00921;status=T;Dbxref="InterPro:IPR000680"
gene-bcCo53_001733_orf34111	lp60	gene	alpha	Pfam	protein_match	50	343	1.5e-51	+	.	Target=null 50 343;ID=match$653_50_343;signature_desc=Borrelia lipoprotein;Name=PF00921;status=T;Dbxref="InterPro:IPR000680"
gene-bcCo53_001734_orf34135	lp60	gene	alpha	Pfam	protein_match	56	350	3.4e-46	+	.	Target=null 56 350;ID=match$1059_56_350;signature_desc=Borrelia lipoprotein;Name=PF00921;status=T;Dbxref="InterPro:IPR000680"
gene-bcCo53_001735_orf34156	lp60	gene	gamma	Pfam	protein_match	49	337	1e-83	+	.	Target=null 49 337;ID=match$1813_49_337;signature_desc=Borrelia lipoprotein;Name=PF00921;status=T;Dbxref="InterPro:IPR000680"
gene-bcCo53_001736_orf34180	lp60	gene	beta	Pfam	protein_match	50	335	2.6e-47	+	.	Target=null 50 335;ID=match$2518_50_335;signature_desc=Borrelia lipoprotein;Name=PF00921;status=T;Dbxref="InterPro:IPR000680"
gene-bcCo53_001737_orf34202	lp60	gene	delta	Pfam	protein_match	49	327	1.1e-77	+	.	Target=null 49 327;ID=match$774_49_327;signature_desc=Borrelia lipoprotein;Name=PF00921;status=T;Dbxref="InterPro:IPR000680"
gene-bcCo53_001738_orf34215	lp60	pseudo	beta	Pfam	protein_match	12	51	1.2e-07	+	.	Target=null 12 51;ID=match$143_12_51;signature_desc=Borrelia lipoprotein;Name=PF00921;status=T;Dbxref="InterPro:IPR000680"
gene-bcCo53_001739_orf34227	lp60	gene	alpha	Pfam	protein_match	50	348	2.2e-66	+	.	Target=null 50 348;ID=match$2823_50_348;signature_desc=Borrelia lipoprotein;Name=PF00921;status=T;Dbxref="InterPro:IPR000680"
gene-bcCo53_001740_orf34245	lp60	pseudo	gamma	Pfam	protein_match	49	261	1.3e-50	+	.	Target=null 49 261;ID=match$3231_49_261;signature_desc=Borrelia lipoprotein;Name=PF00921;status=T;Dbxref="InterPro:IPR000680"
gene-bcCo53_001740_orf34246	lp60			Pfam	protein_match	5	70	1.1e-22	+	.	Target=null 5 70;ID=match$2541_5_70;signature_desc=Borrelia lipoprotein;Name=PF00921;status=T;Dbxref="InterPro:IPR000680"
gene-bcCo53_001741_orf34265	lp60	gene	delta	Pfam	protein_match	49	338	1.3e-71	+	.	Target=null 49 338;ID=match$2188_49_338;signature_desc=Borrelia lipoprotein;Name=PF00921;status=T;Dbxref="InterPro:IPR000680"
gene-bcCo53_001742_orf34286	lp60	pseudo	beta	Pfam	protein_match	50	330	4.8e-43	+	.	Target=null 50 330;ID=match$1954_50_330;signature_desc=Borrelia lipoprotein;Name=PF00921;status=T;Dbxref="InterPro:IPR000680"
gene-bcCo53_001743_orf34309	lp60	gene	beta	Pfam	protein_match	50	341	1.4e-47	+	.	Target=null 50 341;ID=match$3047_50_341;signature_desc=Borrelia lipoprotein;Name=PF00921;status=T;Dbxref="InterPro:IPR000680"
gene-bcCo53_001744_orf34329	lp60	gene	beta	Pfam	protein_match	50	332	7.4e-41	+	.	Target=null 50 332;ID=match$3002_50_332;signature_desc=Borrelia lipoprotein;Name=PF00921;status=T;Dbxref="InterPro:IPR000680"
gene-bcCo53_001745_orf34349	lp60	gene	gamma	Pfam	protein_match	49	330	1.5e-83	+	.	Target=null 49 330;ID=match$2342_49_330;signature_desc=Borrelia lipoprotein;Name=PF00921;status=T;Dbxref="InterPro:IPR000680"
gene-bcCo53_001746_orf34366	lp60	pseudo	delta	Pfam	protein_match	18	101	2.2e-24	+	.	Target=null 18 101;ID=match$442_18_101;signature_desc=Borrelia lipoprotein;Name=PF00921;status=T;Dbxref="InterPro:IPR000680"
gene-bcCo53_001746_orf34370	lp60			Pfam	protein_match	17	209	1.3e-53	+	.	Target=null 17 209;ID=match$1959_17_209;signature_desc=Borrelia lipoprotein;Name=PF00921;status=T;Dbxref="InterPro:IPR000680"

## Sheet: bpuSUM
Vsp	replicon	gene/pseudo
gene-bpuSUM_001588_orf30555	lp25	gene		Pfam	protein_match	39	204	1e-51	+	.	Target=null 39 204;ID=match$1794_39_204;signature_desc=Lipoprotein;Name=PF01441;status=T;Dbxref="InterPro:IPR001800"
gene-bpuSUM_001664_orf31909	lp35	gene		Pfam	protein_match	40	209	1.9e-49	+	.	Target=null 40 209;ID=match$2768_40_209;signature_desc=Lipoprotein;Name=PF01441;status=T;Dbxref="InterPro:IPR001800"
gene-bpuSUM_001668_orf31958	lp35	gene		Pfam	protein_match	39	213	6.6e-52	+	.	Target=null 39 213;ID=match$333_39_213;signature_desc=Lipoprotein;Name=PF01441;status=T;Dbxref="InterPro:IPR001800"
gene-bpuSUM_001683_orf32145	lp35	gene		Pfam	protein_match	39	206	9.3e-50	+	.	Target=null 39 206;ID=match$1302_39_206;signature_desc=Lipoprotein;Name=PF01441;status=T;Dbxref="InterPro:IPR001800"
gene-bpuSUM_001706_orf32513	lp39	gene		Pfam	protein_match	39	208	2.7e-55	+	.	Target=null 39 208;ID=match$3336_39_208;signature_desc=Lipoprotein;Name=PF01441;status=T;Dbxref="InterPro:IPR001800"
gene-bpuSUM_001711_orf32577	lp39	gene		Pfam	protein_match	39	206	7.2e-40	+	.	Target=null 39 206;ID=match$3437_39_206;signature_desc=Lipoprotein;Name=PF01441;status=T;Dbxref="InterPro:IPR001800"
gene-bpuSUM_001713_orf32609	lp39	pseudo		Pfam	protein_match	28	79	1.1e-18	+	.	Target=null 28 79;ID=match$2180_28_79;signature_desc=Lipoprotein;Name=PF01441;status=T;Dbxref="InterPro:IPR001800"
gene-bpuSUM_001713_orf32612	lp39	pseudo		Pfam	protein_match	1	119	1.1e-27	+	.	Target=null 1 119;ID=match$2197_1_119;signature_desc=Lipoprotein;Name=PF01441;status=T;Dbxref="InterPro:IPR001800"
gene-bpuSUM_001717_orf32689	lp39	gene		Pfam	protein_match	39	207	2.5e-60	+	.	Target=null 39 207;ID=match$2090_39_207;signature_desc=Lipoprotein;Name=PF01441;status=T;Dbxref="InterPro:IPR001800"
gene-bpuSUM_001722_orf32769	lp39	gene		Pfam	protein_match	39	211	6.7e-47	+	.	Target=null 39 211;ID=match$6_39_211;signature_desc=Lipoprotein;Name=PF01441;status=T;Dbxref="InterPro:IPR001800"
gene-bpuSUM_001750_orf33154	lp41	gene		Pfam	protein_match	39	201	7.5e-49	+	.	Target=null 39 201;ID=match$110_39_201;signature_desc=Lipoprotein;Name=PF01441;status=T;Dbxref="InterPro:IPR001800"
gene-bpuSUM_001764_orf33380	lp41	gene		Pfam	protein_match	40	209	1.9e-49	+	.	Target=null 40 209;ID=match$2770_40_209;signature_desc=Lipoprotein;Name=PF01441;status=T;Dbxref="InterPro:IPR001800"
gene-bpuSUM_001778_orf33660	lp46	gene		Pfam	protein_match	39	207	1.6e-58	+	.	Target=null 39 207;ID=match$2332_39_207;signature_desc=Lipoprotein;Name=PF01441;status=T;Dbxref="InterPro:IPR001800"
gene-bpuSUM_001781_orf33713	lp46	pseudo		Pfam	protein_match	39	145	3.2e-31	+	.	Target=null 39 145;ID=match$1777_39_145;signature_desc=Lipoprotein;Name=PF01441;status=T;Dbxref="InterPro:IPR001800"
gene-bpuSUM_001781_orf33714	lp46	pseudo		Pfam	protein_match	11	74	2.7e-16	+	.	Target=null 11 74;ID=match$2312_11_74;signature_desc=Lipoprotein;Name=PF01441;status=T;Dbxref="InterPro:IPR001800"
gene-bpuSUM_001784_orf33760	lp46	pseudo		Pfam	protein_match	39	147	1.8e-36	+	.	Target=null 39 147;ID=match$2721_39_147;signature_desc=Lipoprotein;Name=PF01441;status=T;Dbxref="InterPro:IPR001800"
gene-bpuSUM_001784_orf33761	lp46	pseudo		Pfam	protein_match	2	61	3.7e-13	+	.	Target=null 2 61;ID=match$3611_2_61;signature_desc=Lipoprotein;Name=PF01441;status=T;Dbxref="InterPro:IPR001800"
gene-bpuSUM_001787_orf33813	lp46	gene		Pfam	protein_match	39	202	6e-42	+	.	Target=null 39 202;ID=match$1316_39_202;signature_desc=Lipoprotein;Name=PF01441;status=T;Dbxref="InterPro:IPR001800"
gene-bpuSUM_001795_orf33941	lp46	gene		Pfam	protein_match	38	205	6e-65	+	.	Target=null 38 205;ID=match$3743_38_205;signature_desc=Lipoprotein;Name=PF01441;status=T;Dbxref="InterPro:IPR001800"
gene-bpuSUM_001801_orf34000	lp46	gene		Pfam	protein_match	39	206	3.4e-65	+	.	Target=null 39 206;ID=match$2638_39_206;signature_desc=Lipoprotein;Name=PF01441;status=T;Dbxref="InterPro:IPR001800"
gene-bpuSUM_001840_orf34864	lp47	gene		Pfam	protein_match	39	202	6e-42	+	.	Target=null 39 202;ID=match$1314_39_202;signature_desc=Lipoprotein;Name=PF01441;status=T;Dbxref="InterPro:IPR001800"
gene-bpuSUM_001843_orf34918	lp47	pseudo		Pfam	protein_match	39	147	1.8e-36	+	.	Target=null 39 147;ID=match$2719_39_147;signature_desc=Lipoprotein;Name=PF01441;status=T;Dbxref="InterPro:IPR001800"
gene-bpuSUM_001843_orf34919	lp47	pseudo		Pfam	protein_match	2	61	3.7e-13	+	.	Target=null 2 61;ID=match$3607_2_61;signature_desc=Lipoprotein;Name=PF01441;status=T;Dbxref="InterPro:IPR001800"
gene-bpuSUM_001846_orf34965	lp47	pseudo		Pfam	protein_match	39	145	3.2e-31	+	.	Target=null 39 145;ID=match$1775_39_145;signature_desc=Lipoprotein;Name=PF01441;status=T;Dbxref="InterPro:IPR001800"
gene-bpuSUM_001846_orf34966	lp47	pseudo		Pfam	protein_match	11	74	2.7e-16	+	.	Target=null 11 74;ID=match$2314_11_74;signature_desc=Lipoprotein;Name=PF01441;status=T;Dbxref="InterPro:IPR001800"
gene-bpuSUM_001849_orf35019	lp47	gene		Pfam	protein_match	39	207	1.6e-58	+	.	Target=null 39 207;ID=match$2330_39_207;signature_desc=Lipoprotein;Name=PF01441;status=T;Dbxref="InterPro:IPR001800"
gene-bpuSUM_001862_orf35248	lp57	gene		Pfam	protein_match	39	207	1.6e-58	+	.	Target=null 39 207;ID=match$2334_39_207;signature_desc=Lipoprotein;Name=PF01441;status=T;Dbxref="InterPro:IPR001800"
gene-bpuSUM_001864_orf35281	lp57	gene		Pfam	protein_match	39	207	2.4e-65	+	.	Target=null 39 207;ID=match$83_39_207;signature_desc=Lipoprotein;Name=PF01441;status=T;Dbxref="InterPro:IPR001800"
gene-bpuSUM_001873_orf35423	lp57	gene		Pfam	protein_match	39	211	6.1e-49	+	.	Target=null 39 211;ID=match$3568_39_211;signature_desc=Lipoprotein;Name=PF01441;status=T;Dbxref="InterPro:IPR001800"
gene-bpuSUM_001894_orf35708	lp57	gene		Pfam	protein_match	39	206	2.3e-54	+	.	Target=null 39 206;ID=match$1408_39_206;signature_desc=Lipoprotein;Name=PF01441;status=T;Dbxref="InterPro:IPR001800"
gene-bpuSUM_001896_orf35738	lp57	gene		Pfam	protein_match	28	196	2.7e-55	+	.	Target=null 28 196;ID=match$3575_28_196;signature_desc=Lipoprotein;Name=PF01441;status=T;Dbxref="InterPro:IPR001800"
gene-bpuSUM_001899_orf35789	lp57	gene		Pfam	protein_match	38	206	1.6e-63	+	.	Target=null 38 206;ID=match$214_38_206;signature_desc=Lipoprotein;Name=PF01441;status=T;Dbxref="InterPro:IPR001800"
gene-bpuSUM_001905_orf35892	lp57	gene		Pfam	protein_match	39	211	6.7e-47	+	.	Target=null 39 211;ID=match$4_39_211;signature_desc=Lipoprotein;Name=PF01441;status=T;Dbxref="InterPro:IPR001800"
gene-bpuSUM_001918_orf36130	lp65	gene		Pfam	protein_match	28	196	3.8e-62	+	.	Target=null 28 196;ID=match$2605_28_196;signature_desc=Lipoprotein;Name=PF01441;status=T;Dbxref="InterPro:IPR001800"
gene-bpuSUM_001930_orf36309	lp65	gene		Pfam	protein_match	39	206	8.7e-61	+	.	Target=null 39 206;ID=match$1157_39_206;signature_desc=Lipoprotein;Name=PF01441;status=T;Dbxref="InterPro:IPR001800"
gene-bpuSUM_001935_orf36386	lp65	gene		Pfam	protein_match	40	206	1.9e-63	+	.	Target=null 40 206;ID=match$2241_40_206;signature_desc=Lipoprotein;Name=PF01441;status=T;Dbxref="InterPro:IPR001800"
gene-bpuSUM_001937_orf36419	lp65	gene		Pfam	protein_match	39	206	1.2e-56	+	.	Target=null 39 206;ID=match$923_39_206;signature_desc=Lipoprotein;Name=PF01441;status=T;Dbxref="InterPro:IPR001800"
gene-bpuSUM_001952_orf36627	lp65	gene		Pfam	protein_match	40	208	4.1e-63	+	.	Target=null 40 208;ID=match$3700_40_208;signature_desc=Lipoprotein;Name=PF01441;status=T;Dbxref="InterPro:IPR001800"
gene-bpuSUM_001956_orf36664	lp65	gene		Pfam	protein_match	38	205	6e-65	+	.	Target=null 38 205;ID=match$3745_38_205;signature_desc=Lipoprotein;Name=PF01441;status=T;Dbxref="InterPro:IPR001800"
gene-bpuSUM_001964_orf36791	lp65	gene		Pfam	protein_match	39	202	6e-42	+	.	Target=null 39 202;ID=match$1318_39_202;signature_desc=Lipoprotein;Name=PF01441;status=T;Dbxref="InterPro:IPR001800"
gene-bpuSUM_001967_orf36845	lp65	pseudo		Pfam	protein_match	39	147	1.8e-36	+	.	Target=null 39 147;ID=match$2723_39_147;signature_desc=Lipoprotein;Name=PF01441;status=T;Dbxref="InterPro:IPR001800"
gene-bpuSUM_001967_orf36846	lp65	pseudo		Pfam	protein_match	2	61	3.7e-13	+	.	Target=null 2 61;ID=match$3609_2_61;signature_desc=Lipoprotein;Name=PF01441;status=T;Dbxref="InterPro:IPR001800"
gene-bpuSUM_001970_orf36893	lp65	gene		Pfam	protein_match	40	208	1.1e-49	+	.	Target=null 40 208;ID=match$1149_40_208;signature_desc=Lipoprotein;Name=PF01441;status=T;Dbxref="InterPro:IPR001800"
gene-bpuSUM_001973_orf36947	lp65	gene		Pfam	protein_match	39	207	1.6e-58	+	.	Target=null 39 207;ID=match$2336_39_207;signature_desc=Lipoprotein;Name=PF01441;status=T;Dbxref="InterPro:IPR001800"
Vlp			Subfamily
gene-bpuSUM_001573_orf30386	lp25	pseudo	beta	Pfam	protein_match	2	116	3.6e-11	+	.	Target=null 2 116;ID=match$422_2_116;signature_desc=Borrelia lipoprotein;Name=PF00921;status=T;Dbxref="InterPro:IPR000680"
gene-bpuSUM_001573_orf30390	lp25	pseudo		Pfam	protein_match	109	159	9.8e-11	+	.	Target=null 109 159;ID=match$3635_109_159;signature_desc=Borrelia lipoprotein;Name=PF00921;status=T;Dbxref="InterPro:IPR000680"
gene-bpuSUM_001573_orf30390	lp25	pseudo		Pfam	protein_match	33	110	1.9e-05	+	.	Target=null 33 110;ID=match$3635_33_110;signature_desc=Borrelia lipoprotein;Name=PF00921;status=T;Dbxref="InterPro:IPR000680"
gene-bpuSUM_001574_orf30405	lp25	gene	alpha	Pfam	protein_match	58	347	1.4e-68	+	.	Target=null 58 347;ID=match$2290_58_347;signature_desc=Borrelia lipoprotein;Name=PF00921;status=T;Dbxref="InterPro:IPR000680"
gene-bpuSUM_001586_orf30537	lp25	gene	gamma	Pfam	protein_match	1	270	2.6e-81	+	.	Target=null 1 270;ID=match$2519_1_270;signature_desc=Borrelia lipoprotein;Name=PF00921;status=T;Dbxref="InterPro:IPR000680"
gene-bpuSUM_001589_orf30571	lp25	gene	delta	Pfam	protein_match	19	298	2.2e-85	+	.	Target=null 19 298;ID=match$660_19_298;signature_desc=Borrelia lipoprotein;Name=PF00921;status=T;Dbxref="InterPro:IPR000680"
gene-bpuSUM_001590_orf30588	lp25	gene	gamma	Pfam	protein_match	213	269	2.7e-18	+	.	Target=null 213 269;ID=match$1873_213_269;signature_desc=Borrelia lipoprotein;Name=PF00921;status=T;Dbxref="InterPro:IPR000680"
gene-bpuSUM_001590_orf30588	lp25	gene		Pfam	protein_match	34	215	5.2e-44	+	.	Target=null 34 215;ID=match$1873_34_215;signature_desc=Borrelia lipoprotein;Name=PF00921;status=T;Dbxref="InterPro:IPR000680"
gene-bpuSUM_001661_orf31839	lp35	pseudo	gamma	Pfam	protein_match	34	82	2.6e-16	+	.	Target=null 34 82;ID=match$3347_34_82;signature_desc=Borrelia lipoprotein;Name=PF00921;status=T;Dbxref="InterPro:IPR000680"
gene-bpuSUM_001661_orf31840	lp35	pseudo		Pfam	protein_match	3	46	5.2e-07	+	.	Target=null 3 46;ID=match$542_3_46;signature_desc=Borrelia lipoprotein;Name=PF00921;status=T;Dbxref="InterPro:IPR000680"
gene-bpuSUM_001661_orf31845	lp35	pseudo		Pfam	protein_match	19	197	4.4e-45	+	.	Target=null 19 197;ID=match$882_19_197;signature_desc=Borrelia lipoprotein;Name=PF00921;status=T;Dbxref="InterPro:IPR000680"
gene-bpuSUM_001662_orf31865	lp35	pseudo	delta	Pfam	protein_match	14	288	2.7e-83	+	.	Target=null 14 288;ID=match$1031_14_288;signature_desc=Borrelia lipoprotein;Name=PF00921;status=T;Dbxref="InterPro:IPR000680"
gene-bpuSUM_001663_orf31885	lp35	pseudo	alpha	Pfam	protein_match	56	305	6e-55	+	.	Target=null 56 305;ID=match$2669_56_305;signature_desc=Borrelia lipoprotein;Name=PF00921;status=T;Dbxref="InterPro:IPR000680"
gene-bpuSUM_001663_orf31887	lp35	pseudo		Pfam	protein_match	2	34	6.1e-07	+	.	Target=null 2 34;ID=match$1458_2_34;signature_desc=Borrelia lipoprotein;Name=PF00921;status=T;Dbxref="InterPro:IPR000680"
gene-bpuSUM_001665_orf31925	lp35	gene	gamma	Pfam	protein_match	34	307	2.6e-83	+	.	Target=null 34 307;ID=match$1755_34_307;signature_desc=Borrelia lipoprotein;Name=PF00921;status=T;Dbxref="InterPro:IPR000680"
gene-bpuSUM_001667_orf31940	lp35	pseudo	beta	Pfam	protein_match	19	60	6.5e-05	+	.	Target=null 19 60;ID=match$1282_19_60;signature_desc=Borrelia lipoprotein;Name=PF00921;status=T;Dbxref="InterPro:IPR000680"
gene-bpuSUM_001667_orf31944	lp35	pseudo		Pfam	protein_match	27	155	3.1e-25	+	.	Target=null 27 155;ID=match$2921_27_155;signature_desc=Borrelia lipoprotein;Name=PF00921;status=T;Dbxref="InterPro:IPR000680"
gene-bpuSUM_001669_orf31972	lp35	pseudo	delta	Pfam	protein_match	44	120	4.5e-21	+	.	Target=null 44 120;ID=match$2034_44_120;signature_desc=Borrelia lipoprotein;Name=PF00921;status=T;Dbxref="InterPro:IPR000680"
gene-bpuSUM_001669_orf31977	lp35	pseudo		Pfam	protein_match	8	209	2.2e-56	+	.	Target=null 8 209;ID=match$3039_8_209;signature_desc=Borrelia lipoprotein;Name=PF00921;status=T;Dbxref="InterPro:IPR000680"
gene-bpuSUM_001672_orf32005	lp35	gene	delta	Pfam	protein_match	44	324	1.5e-85	+	.	Target=null 44 324;ID=match$2227_44_324;signature_desc=Borrelia lipoprotein;Name=PF00921;status=T;Dbxref="InterPro:IPR000680"
gene-bpuSUM_001673_orf32025	lp35	gene	beta	Pfam	protein_match	44	333	2e-46	+	.	Target=null 44 333;ID=match$270_44_333;signature_desc=Borrelia lipoprotein;Name=PF00921;status=T;Dbxref="InterPro:IPR000680"
gene-bpuSUM_001682_orf32127	lp35	pseudo	delta	Pfam	protein_match	34	155	7.9e-37	+	.	Target=null 34 155;ID=match$1056_34_155;signature_desc=Borrelia lipoprotein;Name=PF00921;status=T;Dbxref="InterPro:IPR000680"
gene-bpuSUM_001682_orf32131	lp35	pseudo		Pfam	protein_match	2	147	4.7e-39	+	.	Target=null 2 147;ID=match$1243_2_147;signature_desc=Borrelia lipoprotein;Name=PF00921;status=T;Dbxref="InterPro:IPR000680"
gene-bpuSUM_001684_orf32157	lp35	gene	alpha	Pfam	protein_match	7	303	3.3e-68	+	.	Target=null 7 303;ID=match$3708_7_303;signature_desc=Borrelia lipoprotein;Name=PF00921;status=T;Dbxref="InterPro:IPR000680"
gene-bpuSUM_001685_orf32181	lp35	pseudo	beta	Pfam	protein_match	14	260	3.7e-35	+	.	Target=null 14 260;ID=match$2337_14_260;signature_desc=Borrelia lipoprotein;Name=PF00921;status=T;Dbxref="InterPro:IPR000680"
gene-bpuSUM_001685_orf32182	lp35	pseudo		Pfam	protein_match	2	38	2.7e-09	+	.	Target=null 2 38;ID=match$3350_2_38;signature_desc=Borrelia lipoprotein;Name=PF00921;status=T;Dbxref="InterPro:IPR000680"
gene-bpuSUM_001686_orf32198	lp35	gene	alpha	Pfam	protein_match	49	341	6.6e-71	+	.	Target=null 49 341;ID=match$1292_49_341;signature_desc=Borrelia lipoprotein;Name=PF00921;status=T;Dbxref="InterPro:IPR000680"
gene-bpuSUM_001687_orf32222	lp35	pseudo	beta	Pfam	protein_match	9	292	4e-47	+	.	Target=null 9 292;ID=match$1190_9_292;signature_desc=Borrelia lipoprotein;Name=PF00921;status=T;Dbxref="InterPro:IPR000680"
gene-bpuSUM_001691_orf32305	lp39	pseudo	delta	Pfam	protein_match	34	60	1.4e-05	+	.	Target=null 34 60;ID=match$639_34_60;signature_desc=Borrelia lipoprotein;Name=PF00921;status=T;Dbxref="InterPro:IPR000680"
gene-bpuSUM_001691_orf32311	lp39	pseudo		Pfam	protein_match	1	268	1.2e-75	+	.	Target=null 1 268;ID=match$1624_1_268;signature_desc=Borrelia lipoprotein;Name=PF00921;status=T;Dbxref="InterPro:IPR000680"
gene-bpuSUM_001704_orf32481	lp39	pseudo	gamma	Pfam	protein_match	2	51	3.1e-10	+	.	Target=null 2 51;ID=match$1740_2_51;signature_desc=Borrelia lipoprotein;Name=PF00921;status=T;Dbxref="InterPro:IPR000680"
gene-bpuSUM_001704_orf32484	lp39	pseudo		Pfam	protein_match	2	110	9.6e-19	+	.	Target=null 2 110;ID=match$2501_2_110;signature_desc=Borrelia lipoprotein;Name=PF00921;status=T;Dbxref="InterPro:IPR000680"
gene-bpuSUM_001705_orf32498	lp39	gene	delta	Pfam	protein_match	1	270	6.8e-80	+	.	Target=null 1 270;ID=match$2737_1_270;signature_desc=Borrelia lipoprotein;Name=PF00921;status=T;Dbxref="InterPro:IPR000680"
gene-bpuSUM_001707_orf32526	lp39	gene	delta	Pfam	protein_match	32	166	3.7e-36	+	.	Target=null 32 166;ID=match$3007_32_166;signature_desc=Borrelia lipoprotein;Name=PF00921;status=T;Dbxref="InterPro:IPR000680"
gene-bpuSUM_001709_orf32543	lp39	gene	alpha	Pfam	protein_match	52	344	3.9e-70	+	.	Target=null 52 344;ID=match$2879_52_344;signature_desc=Borrelia lipoprotein;Name=PF00921;status=T;Dbxref="InterPro:IPR000680"
gene-bpuSUM_001710_orf32563	lp39	gene	beta	Pfam	protein_match	23	304	3.1e-48	+	.	Target=null 23 304;ID=match$2043_23_304;signature_desc=Borrelia lipoprotein;Name=PF00921;status=T;Dbxref="InterPro:IPR000680"
gene-bpuSUM_001712_orf32587	lp39	pseudo	delta	Pfam	protein_match	8	115	7.6e-26	+	.	Target=null 8 115;ID=match$1102_8_115;signature_desc=Borrelia lipoprotein;Name=PF00921;status=T;Dbxref="InterPro:IPR000680"
gene-bpuSUM_001712_orf32593	lp39	pseudo		Pfam	protein_match	4	164	1.5e-37	+	.	Target=null 4 164;ID=match$505_4_164;signature_desc=Borrelia lipoprotein;Name=PF00921;status=T;Dbxref="InterPro:IPR000680"
gene-bpuSUM_001714_orf32628	lp39	gene	gamma	Pfam	protein_match	34	308	1.6e-83	+	.	Target=null 34 308;ID=match$2038_34_308;signature_desc=Borrelia lipoprotein;Name=PF00921;status=T;Dbxref="InterPro:IPR000680"
gene-bpuSUM_001715_orf32643	lp39	pseudo	beta	Pfam	protein_match	34	92	7.9e-07	+	.	Target=null 34 92;ID=match$213_34_92;signature_desc=Borrelia lipoprotein;Name=PF00921;status=T;Dbxref="InterPro:IPR000680"
gene-bpuSUM_001715_orf32648	lp39	pseudo		Pfam	protein_match	5	236	2.1e-29	+	.	Target=null 5 236;ID=match$3767_5_236;signature_desc=Borrelia lipoprotein;Name=PF00921;status=T;Dbxref="InterPro:IPR000680"
gene-bpuSUM_001716_orf32669	lp39	gene	gamma	Pfam	protein_match	34	313	9e-89	+	.	Target=null 34 313;ID=match$1387_34_313;signature_desc=Borrelia lipoprotein;Name=PF00921;status=T;Dbxref="InterPro:IPR000680"
gene-bpuSUM_001718_orf32705	lp39	pseudo	delta	Pfam	protein_match	19	288	8.5e-77	+	.	Target=null 19 288;ID=match$586_19_288;signature_desc=Borrelia lipoprotein;Name=PF00921;status=T;Dbxref="InterPro:IPR000680"
gene-bpuSUM_001720_orf32736	lp39	gene	delta	Pfam	protein_match	44	334	2.8e-88	+	.	Target=null 44 334;ID=match$510_44_334;signature_desc=Borrelia lipoprotein;Name=PF00921;status=T;Dbxref="InterPro:IPR000680"
gene-bpuSUM_001721_orf32755	lp39	gene	gamma	Pfam	protein_match	44	318	2.1e-81	+	.	Target=null 44 318;ID=match$188_44_318;signature_desc=Borrelia lipoprotein;Name=PF00921;status=T;Dbxref="InterPro:IPR000680"
gene-bpuSUM_001723_orf32788	lp39	gene	delta	Pfam	protein_match	33	306	5e-85	+	.	Target=null 33 306;ID=match$3192_33_306;signature_desc=Borrelia lipoprotein;Name=PF00921;status=T;Dbxref="InterPro:IPR000680"
gene-bpuSUM_001726_orf32818	lp39	gene	gamma	Pfam	protein_match	44	330	4.6e-91	+	.	Target=null 44 330;ID=match$3180_44_330;signature_desc=Borrelia lipoprotein;Name=PF00921;status=T;Dbxref="InterPro:IPR000680"
gene-bpuSUM_001727_orf32833	lp39	pseudo	alpha	Pfam	protein_match	53	335	7e-69	+	.	Target=null 53 335;ID=match$1219_53_335;signature_desc=Borrelia lipoprotein;Name=PF00921;status=T;Dbxref="InterPro:IPR000680"
gene-bpuSUM_001741_orf33033	lp41	pseudo	gamma	Pfam	protein_match	34	121	3.6e-26	+	.	Target=null 34 121;ID=match$325_34_121;signature_desc=Borrelia lipoprotein;Name=PF00921;status=T;Dbxref="InterPro:IPR000680"
gene-bpuSUM_001741_orf33035	lp41	pseudo		Pfam	protein_match	12	61	3.9e-09	+	.	Target=null 12 61;ID=match$1681_12_61;signature_desc=Borrelia lipoprotein;Name=PF00921;status=T;Dbxref="InterPro:IPR000680"
gene-bpuSUM_001741_orf33039	lp41	pseudo		Pfam	protein_match	22	150	2.4e-35	+	.	Target=null 22 150;ID=match$857_22_150;signature_desc=Borrelia lipoprotein;Name=PF00921;status=T;Dbxref="InterPro:IPR000680"
gene-bpuSUM_001748_orf33118	lp41	pseudo	delta	Pfam	protein_match	34	235	1.1e-48	+	.	Target=null 34 235;ID=match$267_34_235;signature_desc=Borrelia lipoprotein;Name=PF00921;status=T;Dbxref="InterPro:IPR000680"
gene-bpuSUM_001748_orf33120	lp41	pseudo		Pfam	protein_match	3	45	2e-13	+	.	Target=null 3 45;ID=match$3086_3_45;signature_desc=Borrelia lipoprotein;Name=PF00921;status=T;Dbxref="InterPro:IPR000680"
gene-bpuSUM_001749_orf33137	lp41	gene	gamma	Pfam	protein_match	44	326	4.8e-87	+	.	Target=null 44 326;ID=match$965_44_326;signature_desc=Borrelia lipoprotein;Name=PF00921;status=T;Dbxref="InterPro:IPR000680"
gene-bpuSUM_001751_orf33168	lp41	pseudo	alpha	Pfam	protein_match	47	79	8.4e-07	+	.	Target=null 47 79;ID=match$2029_47_79;signature_desc=Borrelia lipoprotein;Name=PF00921;status=T;Dbxref="InterPro:IPR000680"
gene-bpuSUM_001751_orf33173	lp41	pseudo		Pfam	protein_match	5	266	1.6e-52	+	.	Target=null 5 266;ID=match$11_5_266;signature_desc=Borrelia lipoprotein;Name=PF00921;status=T;Dbxref="InterPro:IPR000680"
gene-bpuSUM_001752_orf33197	lp41	gene	delta	Pfam	protein_match	1	250	4e-69	+	.	Target=null 1 250;ID=match$1918_1_250;signature_desc=Borrelia lipoprotein;Name=PF00921;status=T;Dbxref="InterPro:IPR000680"
gene-bpuSUM_001753_orf33218	lp41	gene	gamma	Pfam	protein_match	34	319	1e-83	+	.	Target=null 34 319;ID=match$2298_34_319;signature_desc=Borrelia lipoprotein;Name=PF00921;status=T;Dbxref="InterPro:IPR000680"
gene-bpuSUM_001757_orf33240	lp41	gene	beta	Pfam	protein_match	44	331	1e-46	+	.	Target=null 44 331;ID=match$1726_44_331;signature_desc=Borrelia lipoprotein;Name=PF00921;status=T;Dbxref="InterPro:IPR000680"
gene-bpuSUM_001758_orf33259	lp41	gene	delta	Pfam	protein_match	45	323	1.2e-88	+	.	Target=null 45 323;ID=match$2596_45_323;signature_desc=Borrelia lipoprotein;Name=PF00921;status=T;Dbxref="InterPro:IPR000680"
gene-bpuSUM_001759_orf33277	lp41	gene	alpha	Pfam	protein_match	42	333	2.6e-70	+	.	Target=null 42 333;ID=match$2110_42_333;signature_desc=Borrelia lipoprotein;Name=PF00921;status=T;Dbxref="InterPro:IPR000680"
gene-bpuSUM_001760_orf33301	lp41	gene	beta	Pfam	protein_match	13	301	4.2e-50	+	.	Target=null 13 301;ID=match$1695_13_301;signature_desc=Borrelia lipoprotein;Name=PF00921;status=T;Dbxref="InterPro:IPR000680"
gene-bpuSUM_001761_orf33318	lp41	gene	gamma	Pfam	protein_match	44	318	1.9e-83	+	.	Target=null 44 318;ID=match$2141_44_318;signature_desc=Borrelia lipoprotein;Name=PF00921;status=T;Dbxref="InterPro:IPR000680"
gene-bpuSUM_001762_orf33338	lp41	gene	alpha	Pfam	protein_match	52	344	2.2e-70	+	.	Target=null 52 344;ID=match$3505_52_344;signature_desc=Borrelia lipoprotein;Name=PF00921;status=T;Dbxref="InterPro:IPR000680"
gene-bpuSUM_001763_orf33360	lp41	pseudo	beta	Pfam	protein_match	23	178	2.2e-15	+	.	Target=null 23 178;ID=match$2199_23_178;signature_desc=Borrelia lipoprotein;Name=PF00921;status=T;Dbxref="InterPro:IPR000680"
gene-bpuSUM_001763_orf33364	lp41	pseudo		Pfam	protein_match	3	124	1.8e-25	+	.	Target=null 3 124;ID=match$1978_3_124;signature_desc=Borrelia lipoprotein;Name=PF00921;status=T;Dbxref="InterPro:IPR000680"
gene-bpuSUM_001765_orf33395	lp41	pseudo	alpha	Pfam	protein_match	56	305	6e-55	+	.	Target=null 56 305;ID=match$2667_56_305;signature_desc=Borrelia lipoprotein;Name=PF00921;status=T;Dbxref="InterPro:IPR000680"
gene-bpuSUM_001765_orf33397	lp41	pseudo		Pfam	protein_match	2	34	6.1e-07	+	.	Target=null 2 34;ID=match$1456_2_34;signature_desc=Borrelia lipoprotein;Name=PF00921;status=T;Dbxref="InterPro:IPR000680"
gene-bpuSUM_001766_orf33421	lp41	pseudo	delta	Pfam	protein_match	1	265	7.3e-77	+	.	Target=null 1 265;ID=match$265_1_265;signature_desc=Borrelia lipoprotein;Name=PF00921;status=T;Dbxref="InterPro:IPR000680"
gene-bpuSUM_001767_orf33437	lp41	pseudo	gamma	Pfam	protein_match	34	82	2.6e-16	+	.	Target=null 34 82;ID=match$3349_34_82;signature_desc=Borrelia lipoprotein;Name=PF00921;status=T;Dbxref="InterPro:IPR000680"
gene-bpuSUM_001767_orf33438	lp41	pseudo		Pfam	protein_match	3	46	5.2e-07	+	.	Target=null 3 46;ID=match$541_3_46;signature_desc=Borrelia lipoprotein;Name=PF00921;status=T;Dbxref="InterPro:IPR000680"
gene-bpuSUM_001767_orf33443	lp41	pseudo		Pfam	protein_match	19	197	4.4e-45	+	.	Target=null 19 197;ID=match$884_19_197;signature_desc=Borrelia lipoprotein;Name=PF00921;status=T;Dbxref="InterPro:IPR000680"
gene-bpuSUM_001775_orf33604	lp46	pseudo	alpha	Pfam	protein_match	8	62	2.2e-13	+	.	Target=null 8 62;ID=match$2316_8_62;signature_desc=Borrelia lipoprotein;Name=PF00921;status=T;Dbxref="InterPro:IPR000680"
gene-bpuSUM_001775_orf33605	lp46	pseudo		Pfam	protein_match	11	245	5.1e-51	+	.	Target=null 11 245;ID=match$2701_11_245;signature_desc=Borrelia lipoprotein;Name=PF00921;status=T;Dbxref="InterPro:IPR000680"
gene-bpuSUM_001776_orf33623	lp46	pseudo	gamma	Pfam	protein_match	19	150	3.4e-44	+	.	Target=null 19 150;ID=match$1917_19_150;signature_desc=Borrelia lipoprotein;Name=PF00921;status=T;Dbxref="InterPro:IPR000680"
gene-bpuSUM_001776_orf33626	lp46	pseudo		Pfam	protein_match	5	163	6.6e-42	+	.	Target=null 5 163;ID=match$1951_5_163;signature_desc=Borrelia lipoprotein;Name=PF00921;status=T;Dbxref="InterPro:IPR000680"
gene-bpuSUM_001777_orf33643	lp46	gene	delta	Pfam	protein_match	30	315	7e-85	+	.	Target=null 30 315;ID=match$1685_30_315;signature_desc=Borrelia lipoprotein;Name=PF00921;status=T;Dbxref="InterPro:IPR000680"
gene-bpuSUM_001779_orf33680	lp46	gene	delta	Pfam	protein_match	45	329	3.6e-85	+	.	Target=null 45 329;ID=match$104_45_329;signature_desc=Borrelia lipoprotein;Name=PF00921;status=T;Dbxref="InterPro:IPR000680"
gene-bpuSUM_001780_orf33697	lp46	gene	delta	Pfam	protein_match	19	309	4.5e-88	+	.	Target=null 19 309;ID=match$1596_19_309;signature_desc=Borrelia lipoprotein;Name=PF00921;status=T;Dbxref="InterPro:IPR000680"
gene-bpuSUM_001782_orf33727	lp46	gene	delta	Pfam	protein_match	45	323	2.4e-76	+	.	Target=null 45 323;ID=match$3100_45_323;signature_desc=Borrelia lipoprotein;Name=PF00921;status=T;Dbxref="InterPro:IPR000680"
gene-bpuSUM_001783_orf33739	lp46	pseudo	gamma	Pfam	protein_match	34	191	6.4e-43	+	.	Target=null 34 191;ID=match$1584_34_191;signature_desc=Borrelia lipoprotein;Name=PF00921;status=T;Dbxref="InterPro:IPR000680"
gene-bpuSUM_001783_orf33743	lp46	pseudo		Pfam	protein_match	3	133	2.8e-38	+	.	Target=null 3 133;ID=match$1439_3_133;signature_desc=Borrelia lipoprotein;Name=PF00921;status=T;Dbxref="InterPro:IPR000680"
gene-bpuSUM_001785_orf33777	lp46	gene	beta	Pfam	protein_match	20	309	1.9e-42	+	.	Target=null 20 309;ID=match$2954_20_309;signature_desc=Borrelia lipoprotein;Name=PF00921;status=T;Dbxref="InterPro:IPR000680"
gene-bpuSUM_001786_orf33791	lp46	gene	alpha	Pfam	protein_match	7	302	9.9e-69	+	.	Target=null 7 302;ID=match$1453_7_302;signature_desc=Borrelia lipoprotein;Name=PF00921;status=T;Dbxref="InterPro:IPR000680"
gene-bpuSUM_001790_orf33838	lp46	gene	delta	Pfam	protein_match	45	327	6.8e-86	+	.	Target=null 45 327;ID=match$2127_45_327;signature_desc=Borrelia lipoprotein;Name=PF00921;status=T;Dbxref="InterPro:IPR000680"
gene-bpuSUM_001791_orf33858	lp46	gene	beta	Pfam	protein_match	34	321	2.1e-43	+	.	Target=null 34 321;ID=match$1084_34_321;signature_desc=Borrelia lipoprotein;Name=PF00921;status=T;Dbxref="InterPro:IPR000680"
gene-bpuSUM_001792_orf33878	lp46	gene	alpha	Pfam	protein_match	49	345	9.2e-72	+	.	Target=null 49 345;ID=match$1442_49_345;signature_desc=Borrelia lipoprotein;Name=PF00921;status=T;Dbxref="InterPro:IPR000680"
gene-bpuSUM_001793_orf33904	lp46	gene	beta	Pfam	protein_match	56	344	3.8e-42	+	.	Target=null 56 344;ID=match$1277_56_344;signature_desc=Borrelia lipoprotein;Name=PF00921;status=T;Dbxref="InterPro:IPR000680"
gene-bpuSUM_001794_orf33918	lp46	pseudo	beta	Pfam	protein_match	19	61	3.1e-06	+	.	Target=null 19 61;ID=match$933_19_61;signature_desc=Borrelia lipoprotein;Name=PF00921;status=T;Dbxref="InterPro:IPR000680"
gene-bpuSUM_001794_orf33922	lp46	pseudo		Pfam	protein_match	11	197	1.1e-31	+	.	Target=null 11 197;ID=match$2499_11_197;signature_desc=Borrelia lipoprotein;Name=PF00921;status=T;Dbxref="InterPro:IPR000680"
gene-bpuSUM_001798_orf33963	lp46	pseudo	gamma	Pfam	protein_match	51	100	3.7e-08	+	.	Target=null 51 100;ID=match$1796_51_100;signature_desc=Borrelia lipoprotein;Name=PF00921;status=T;Dbxref="InterPro:IPR000680"
gene-bpuSUM_001800_orf33979	lp46	gene	alpha	Pfam	protein_match	7	301	1.4e-71	+	.	Target=null 7 301;ID=match$2463_7_301;signature_desc=Borrelia lipoprotein;Name=PF00921;status=T;Dbxref="InterPro:IPR000680"
gene-bpuSUM_001803_orf34019	lp46	pseudo	gamma	Pfam	protein_match	45	178	1e-43	+	.	Target=null 45 178;ID=match$57_45_178;signature_desc=Borrelia lipoprotein;Name=PF00921;status=T;Dbxref="InterPro:IPR000680"
gene-bpuSUM_001803_orf34024	lp46	pseudo		Pfam	protein_match	13	161	1.9e-35	+	.	Target=null 13 161;ID=match$3110_13_161;signature_desc=Borrelia lipoprotein;Name=PF00921;status=T;Dbxref="InterPro:IPR000680"
gene-bpuSUM_001804_orf34048	lp46	gene	beta	Pfam	protein_match	45	331	2e-47	+	.	Target=null 45 331;ID=match$2111_45_331;signature_desc=Borrelia lipoprotein;Name=PF00921;status=T;Dbxref="InterPro:IPR000680"
gene-bpuSUM_001806_orf34065	lp46	gene	delta	Pfam	protein_match	1	61	1.1e-17	+	.	Target=null 1 61;ID=match$697_1_61;signature_desc=Borrelia lipoprotein;Name=PF00921;status=T;Dbxref="InterPro:IPR000680"
gene-bpuSUM_001812_orf34137	lp46	gene	delta	Pfam	protein_match	8	42	3.4e-06	+	.	Target=null 8 42;ID=match$3148_8_42;signature_desc=Borrelia lipoprotein;Name=PF00921;status=T;Dbxref="InterPro:IPR000680"
gene-bpuSUM_001841_orf34877	lp47	gene	alpha	Pfam	protein_match	7	302	9.9e-69	+	.	Target=null 7 302;ID=match$1451_7_302;signature_desc=Borrelia lipoprotein;Name=PF00921;status=T;Dbxref="InterPro:IPR000680"
gene-bpuSUM_001842_orf34903	lp47	gene	beta	Pfam	protein_match	20	309	1.9e-42	+	.	Target=null 20 309;ID=match$2956_20_309;signature_desc=Borrelia lipoprotein;Name=PF00921;status=T;Dbxref="InterPro:IPR000680"
gene-bpuSUM_001844_orf34929	lp47	pseudo	gamma	Pfam	protein_match	34	191	6.4e-43	+	.	Target=null 34 191;ID=match$1586_34_191;signature_desc=Borrelia lipoprotein;Name=PF00921;status=T;Dbxref="InterPro:IPR000680"
gene-bpuSUM_001844_orf34933	lp47	pseudo		Pfam	protein_match	3	133	2.8e-38	+	.	Target=null 3 133;ID=match$1441_3_133;signature_desc=Borrelia lipoprotein;Name=PF00921;status=T;Dbxref="InterPro:IPR000680"
gene-bpuSUM_001845_orf34953	lp47	gene	delta	Pfam	protein_match	45	323	2.4e-76	+	.	Target=null 45 323;ID=match$3098_45_323;signature_desc=Borrelia lipoprotein;Name=PF00921;status=T;Dbxref="InterPro:IPR000680"
gene-bpuSUM_001847_orf34981	lp47	gene	delta	Pfam	protein_match	19	309	4.5e-88	+	.	Target=null 19 309;ID=match$1598_19_309;signature_desc=Borrelia lipoprotein;Name=PF00921;status=T;Dbxref="InterPro:IPR000680"
gene-bpuSUM_001848_orf35004	lp47	gene	delta	Pfam	protein_match	45	329	3.6e-85	+	.	Target=null 45 329;ID=match$106_45_329;signature_desc=Borrelia lipoprotein;Name=PF00921;status=T;Dbxref="InterPro:IPR000680"
gene-bpuSUM_001850_orf35034	lp47	gene	delta	Pfam	protein_match	30	315	7e-85	+	.	Target=null 30 315;ID=match$1691_30_315;signature_desc=Borrelia lipoprotein;Name=PF00921;status=T;Dbxref="InterPro:IPR000680"
gene-bpuSUM_001851_orf35052	lp47	gene	gamma	Pfam	protein_match	44	330	4.6e-91	+	.	Target=null 44 330;ID=match$3184_44_330;signature_desc=Borrelia lipoprotein;Name=PF00921;status=T;Dbxref="InterPro:IPR000680"
gene-bpuSUM_001852_orf35067	lp47	pseudo	alpha	Pfam	protein_match	53	335	7e-69	+	.	Target=null 53 335;ID=match$1215_53_335;signature_desc=Borrelia lipoprotein;Name=PF00921;status=T;Dbxref="InterPro:IPR000680"
gene-bpuSUM_001859_orf35189	lp57	pseudo	alpha	Pfam	protein_match	53	335	7e-69	+	.	Target=null 53 335;ID=match$1217_53_335;signature_desc=Borrelia lipoprotein;Name=PF00921;status=T;Dbxref="InterPro:IPR000680"
gene-bpuSUM_001860_orf35213	lp57	gene	gamma	Pfam	protein_match	44	330	4.6e-91	+	.	Target=null 44 330;ID=match$3182_44_330;signature_desc=Borrelia lipoprotein;Name=PF00921;status=T;Dbxref="InterPro:IPR000680"
gene-bpuSUM_001861_orf35231	lp57	gene	delta	Pfam	protein_match	30	315	7e-85	+	.	Target=null 30 315;ID=match$1689_30_315;signature_desc=Borrelia lipoprotein;Name=PF00921;status=T;Dbxref="InterPro:IPR000680"
gene-bpuSUM_001863_orf35265	lp57	gene	delta	Pfam	protein_match	19	303	1.4e-87	+	.	Target=null 19 303;ID=match$2287_19_303;signature_desc=Borrelia lipoprotein;Name=PF00921;status=T;Dbxref="InterPro:IPR000680"
gene-bpuSUM_001865_orf35299	lp57	gene	beta	Pfam	protein_match	61	349	2e-45	+	.	Target=null 61 349;ID=match$635_61_349;signature_desc=Borrelia lipoprotein;Name=PF00921;status=T;Dbxref="InterPro:IPR000680"
gene-bpuSUM_001866_orf35322	lp57	gene	beta	Pfam	protein_match	5	294	3.8e-41	+	.	Target=null 5 294;ID=match$1968_5_294;signature_desc=Borrelia lipoprotein;Name=PF00921;status=T;Dbxref="InterPro:IPR000680"
gene-bpuSUM_001867_orf35338	lp57	gene	alpha	Pfam	protein_match	22	311	1e-74	+	.	Target=null 22 311;ID=match$331_22_311;signature_desc=Borrelia lipoprotein;Name=PF00921;status=T;Dbxref="InterPro:IPR000680"
gene-bpuSUM_001868_orf35364	lp57	gene	gamma	Pfam	protein_match	44	326	3.5e-91	+	.	Target=null 44 326;ID=match$1104_44_326;signature_desc=Borrelia lipoprotein;Name=PF00921;status=T;Dbxref="InterPro:IPR000680"
gene-bpuSUM_001871_orf35388	lp57	gene	gamma	Pfam	protein_match	44	323	6.8e-87	+	.	Target=null 44 323;ID=match$2188_44_323;signature_desc=Borrelia lipoprotein;Name=PF00921;status=T;Dbxref="InterPro:IPR000680"
gene-bpuSUM_001872_orf35402	lp57	pseudo	delta	Pfam	protein_match	19	167	1.5e-38	+	.	Target=null 19 167;ID=match$2238_19_167;signature_desc=Borrelia lipoprotein;Name=PF00921;status=T;Dbxref="InterPro:IPR000680"
gene-bpuSUM_001872_orf35406	lp57	pseudo		Pfam	protein_match	2	114	1.4e-30	+	.	Target=null 2 114;ID=match$2893_2_114;signature_desc=Borrelia lipoprotein;Name=PF00921;status=T;Dbxref="InterPro:IPR000680"
gene-bpuSUM_001874_orf35438	lp57	gene	delta	Pfam	protein_match	45	324	8.7e-87	+	.	Target=null 45 324;ID=match$1230_45_324;signature_desc=Borrelia lipoprotein;Name=PF00921;status=T;Dbxref="InterPro:IPR000680"
gene-bpuSUM_001876_orf35464	lp57	gene	delta	Pfam	protein_match	34	315	1.5e-84	+	.	Target=null 34 315;ID=match$1654_34_315;signature_desc=Borrelia lipoprotein;Name=PF00921;status=T;Dbxref="InterPro:IPR000680"
gene-bpuSUM_001890_orf35640	lp57	gene	gamma	Pfam	protein_match	19	295	3.2e-83	+	.	Target=null 19 295;ID=match$2896_19_295;signature_desc=Borrelia lipoprotein;Name=PF00921;status=T;Dbxref="InterPro:IPR000680"
gene-bpuSUM_001891_orf35657	lp57	gene	gamma	Pfam	protein_match	38	328	3.6e-92	+	.	Target=null 38 328;ID=match$3420_38_328;signature_desc=Borrelia lipoprotein;Name=PF00921;status=T;Dbxref="InterPro:IPR000680"
gene-bpuSUM_001892_orf35676	lp57	gene	delta	Pfam	protein_match	19	292	3.5e-80	+	.	Target=null 19 292;ID=match$3472_19_292;signature_desc=Borrelia lipoprotein;Name=PF00921;status=T;Dbxref="InterPro:IPR000680"
gene-bpuSUM_001893_orf35692	lp57	gene	beta	Pfam	protein_match	45	333	3e-44	+	.	Target=null 45 333;ID=match$508_45_333;signature_desc=Borrelia lipoprotein;Name=PF00921;status=T;Dbxref="InterPro:IPR000680"
gene-bpuSUM_001895_orf35721	lp57	pseudo	gamma	Pfam	protein_match	1	268	3.9e-78	+	.	Target=null 1 268;ID=match$2469_1_268;signature_desc=Borrelia lipoprotein;Name=PF00921;status=T;Dbxref="InterPro:IPR000680"
gene-bpuSUM_001897_orf35752	lp57	gene	alpha	Pfam	protein_match	7	300	1.7e-70	+	.	Target=null 7 300;ID=match$1488_7_300;signature_desc=Borrelia lipoprotein;Name=PF00921;status=T;Dbxref="InterPro:IPR000680"
gene-bpuSUM_001898_orf35775	lp57	gene	delta	Pfam	protein_match	34	317	4.7e-85	+	.	Target=null 34 317;ID=match$2446_34_317;signature_desc=Borrelia lipoprotein;Name=PF00921;status=T;Dbxref="InterPro:IPR000680"
gene-bpuSUM_001900_orf35803	lp57	gene	alpha	Pfam	protein_match	7	301	5e-67	+	.	Target=null 7 301;ID=match$385_7_301;signature_desc=Borrelia lipoprotein;Name=PF00921;status=T;Dbxref="InterPro:IPR000680"
gene-bpuSUM_001901_orf35825	lp57	gene	beta	Pfam	protein_match	35	321	4.5e-49	+	.	Target=null 35 321;ID=match$3657_35_321;signature_desc=Borrelia lipoprotein;Name=PF00921;status=T;Dbxref="InterPro:IPR000680"
gene-bpuSUM_001902_orf35842	lp57	gene	alpha	Pfam	protein_match	42	337	2.2e-65	+	.	Target=null 42 337;ID=match$1328_42_337;signature_desc=Borrelia lipoprotein;Name=PF00921;status=T;Dbxref="InterPro:IPR000680"
gene-bpuSUM_001903_orf35865	lp57	gene	beta	Pfam	protein_match	20	307	1.2e-51	+	.	Target=null 20 307;ID=match$3222_20_307;signature_desc=Borrelia lipoprotein;Name=PF00921;status=T;Dbxref="InterPro:IPR000680"
gene-bpuSUM_001904_orf35879	lp57	gene	gamma	Pfam	protein_match	34	308	1.9e-81	+	.	Target=null 34 308;ID=match$2448_34_308;signature_desc=Borrelia lipoprotein;Name=PF00921;status=T;Dbxref="InterPro:IPR000680"
gene-bpuSUM_001906_orf35911	lp57	gene	delta	Pfam	protein_match	33	306	5e-85	+	.	Target=null 33 306;ID=match$3190_33_306;signature_desc=Borrelia lipoprotein;Name=PF00921;status=T;Dbxref="InterPro:IPR000680"
gene-bpuSUM_001909_orf35941	lp57	gene	gamma	Pfam	protein_match	44	330	4.6e-91	+	.	Target=null 44 330;ID=match$3176_44_330;signature_desc=Borrelia lipoprotein;Name=PF00921;status=T;Dbxref="InterPro:IPR000680"
gene-bpuSUM_001910_orf35956	lp57	pseudo	alpha	Pfam	protein_match	53	107	9.8e-13	+	.	Target=null 53 107;ID=match$21_53_107;signature_desc=Borrelia lipoprotein;Name=PF00921;status=T;Dbxref="InterPro:IPR000680"
gene-bpuSUM_001910_orf35957	lp57	pseudo		Pfam	protein_match	11	245	5.1e-51	+	.	Target=null 11 245;ID=match$2699_11_245;signature_desc=Borrelia lipoprotein;Name=PF00921;status=T;Dbxref="InterPro:IPR000680"
gene-bpuSUM_001917_orf36109	lp65	pseudo	gamma	Pfam	protein_match	35	223	1.3e-54	+	.	Target=null 35 223;ID=match$2864_35_223;signature_desc=Borrelia lipoprotein;Name=PF00921;status=T;Dbxref="InterPro:IPR000680"
gene-bpuSUM_001917_orf36112	lp65	pseudo		Pfam	protein_match	8	89	2.3e-27	+	.	Target=null 8 89;ID=match$253_8_89;signature_desc=Borrelia lipoprotein;Name=PF00921;status=T;Dbxref="InterPro:IPR000680"
gene-bpuSUM_001919_orf36148	lp65	gene	delta	Pfam	protein_match	45	326	1.4e-88	+	.	Target=null 45 326;ID=match$3067_45_326;signature_desc=Borrelia lipoprotein;Name=PF00921;status=T;Dbxref="InterPro:IPR000680"
gene-bpuSUM_001922_orf36180	lp65	gene	delta	Pfam	protein_match	45	325	1.1e-82	+	.	Target=null 45 325;ID=match$2992_45_325;signature_desc=Borrelia lipoprotein;Name=PF00921;status=T;Dbxref="InterPro:IPR000680"
gene-bpuSUM_001923_orf36194	lp65	gene	alpha	Pfam	protein_match	39	328	5.5e-68	+	.	Target=null 39 328;ID=match$849_39_328;signature_desc=Borrelia lipoprotein;Name=PF00921;status=T;Dbxref="InterPro:IPR000680"
gene-bpuSUM_001924_orf36222	lp65	gene	delta	Pfam	protein_match	44	333	1.6e-86	+	.	Target=null 44 333;ID=match$3143_44_333;signature_desc=Borrelia lipoprotein;Name=PF00921;status=T;Dbxref="InterPro:IPR000680"
gene-bpuSUM_001926_orf36241	lp65	pseudo	delta	Pfam	protein_match	45	129	2.7e-26	+	.	Target=null 45 129;ID=match$2847_45_129;signature_desc=Borrelia lipoprotein;Name=PF00921;status=T;Dbxref="InterPro:IPR000680"
gene-bpuSUM_001926_orf36247	lp65	pseudo		Pfam	protein_match	16	209	1.3e-55	+	.	Target=null 16 209;ID=match$517_16_209;signature_desc=Borrelia lipoprotein;Name=PF00921;status=T;Dbxref="InterPro:IPR000680"
gene-bpuSUM_001927_orf36267	lp65	gene	beta	Pfam	protein_match	45	328	5.1e-48	+	.	Target=null 45 328;ID=match$3378_45_328;signature_desc=Borrelia lipoprotein;Name=PF00921;status=T;Dbxref="InterPro:IPR000680"
gene-bpuSUM_001928_orf36277	lp65	pseudo	beta	Pfam	protein_match	20	107	1.5e-09	+	.	Target=null 20 107;ID=match$514_20_107;signature_desc=Borrelia lipoprotein;Name=PF00921;status=T;Dbxref="InterPro:IPR000680"
gene-bpuSUM_001929_orf36287	lp65	pseudo		Pfam	protein_match	7	85	8.1e-16	+	.	Target=null 7 85;ID=match$274_7_85;signature_desc=Borrelia lipoprotein;Name=PF00921;status=T;Dbxref="InterPro:IPR000680"
gene-bpuSUM_001929_orf36291	lp65	pseudo	alpha	Pfam	protein_match	6	206	4.5e-47	+	.	Target=null 6 206;ID=match$2407_6_206;signature_desc=Borrelia lipoprotein;Name=PF00921;status=T;Dbxref="InterPro:IPR000680"
gene-bpuSUM_001931_orf36322	lp65	pseudo	beta	Pfam	protein_match	16	150	3.4e-19	+	.	Target=null 16 150;ID=match$646_16_150;signature_desc=Borrelia lipoprotein;Name=PF00921;status=T;Dbxref="InterPro:IPR000680"
gene-bpuSUM_001932_orf36334	lp65	gene	alpha	Pfam	protein_match	49	345	6.6e-71	+	.	Target=null 49 345;ID=match$2495_49_345;signature_desc=Borrelia lipoprotein;Name=PF00921;status=T;Dbxref="InterPro:IPR000680"
gene-bpuSUM_001934_orf36367	lp65	gene	delta	Pfam	protein_match	30	316	1.4e-89	+	.	Target=null 30 316;ID=match$2135_30_316;signature_desc=Borrelia lipoprotein;Name=PF00921;status=T;Dbxref="InterPro:IPR000680"
gene-bpuSUM_001936_orf36402	lp65	pseudo	gamma	Pfam	protein_match	21	233	4.9e-59	+	.	Target=null 21 233;ID=match$1790_21_233;signature_desc=Borrelia lipoprotein;Name=PF00921;status=T;Dbxref="InterPro:IPR000680"
gene-bpuSUM_001936_orf36404	lp65	pseudo		Pfam	protein_match	24	87	2e-24	+	.	Target=null 24 87;ID=match$2168_24_87;signature_desc=Borrelia lipoprotein;Name=PF00921;status=T;Dbxref="InterPro:IPR000680"
gene-bpuSUM_001938_orf36435	lp65	gene	delta	Pfam	protein_match	8	298	1.6e-83	+	.	Target=null 8 298;ID=match$1261_8_298;signature_desc=Borrelia lipoprotein;Name=PF00921;status=T;Dbxref="InterPro:IPR000680"
gene-bpuSUM_001953_orf36643	lp65	gene	delta	Pfam	protein_match	42	326	1.6e-83	+	.	Target=null 42 326;ID=match$2827_42_326;signature_desc=Borrelia lipoprotein;Name=PF00921;status=T;Dbxref="InterPro:IPR000680"
gene-bpuSUM_001957_orf36676	lp65	pseudo	beta	Pfam	protein_match	19	61	3.1e-06	+	.	Target=null 19 61;ID=match$931_19_61;signature_desc=Borrelia lipoprotein;Name=PF00921;status=T;Dbxref="InterPro:IPR000680"
gene-bpuSUM_001957_orf36680	lp65	pseudo		Pfam	protein_match	11	197	1.1e-31	+	.	Target=null 11 197;ID=match$2497_11_197;signature_desc=Borrelia lipoprotein;Name=PF00921;status=T;Dbxref="InterPro:IPR000680"
gene-bpuSUM_001958_orf36703	lp65	gene	beta	Pfam	protein_match	56	344	3.8e-42	+	.	Target=null 56 344;ID=match$1279_56_344;signature_desc=Borrelia lipoprotein;Name=PF00921;status=T;Dbxref="InterPro:IPR000680"
gene-bpuSUM_001959_orf36724	lp65	gene	alpha	Pfam	protein_match	49	345	9.2e-72	+	.	Target=null 49 345;ID=match$1444_49_345;signature_desc=Borrelia lipoprotein;Name=PF00921;status=T;Dbxref="InterPro:IPR000680"
gene-bpuSUM_001960_orf36748	lp65	gene	beta	Pfam	protein_match	37	324	2.2e-43	+	.	Target=null 37 324;ID=match$3311_37_324;signature_desc=Borrelia lipoprotein;Name=PF00921;status=T;Dbxref="InterPro:IPR000680"
gene-bpuSUM_001961_orf36766	lp65	gene	delta	Pfam	protein_match	45	327	6.8e-86	+	.	Target=null 45 327;ID=match$2129_45_327;signature_desc=Borrelia lipoprotein;Name=PF00921;status=T;Dbxref="InterPro:IPR000680"
gene-bpuSUM_001965_orf36804	lp65	gene	alpha	Pfam	protein_match	7	302	9.9e-69	+	.	Target=null 7 302;ID=match$1449_7_302;signature_desc=Borrelia lipoprotein;Name=PF00921;status=T;Dbxref="InterPro:IPR000680"
gene-bpuSUM_001966_orf36830	lp65	gene	beta	Pfam	protein_match	20	309	1.9e-42	+	.	Target=null 20 309;ID=match$2958_20_309;signature_desc=Borrelia lipoprotein;Name=PF00921;status=T;Dbxref="InterPro:IPR000680"
gene-bpuSUM_001968_orf36856	lp65	pseudo	gamma	Pfam	protein_match	34	191	6.4e-43	+	.	Target=null 34 191;ID=match$1588_34_191;signature_desc=Borrelia lipoprotein;Name=PF00921;status=T;Dbxref="InterPro:IPR000680"
gene-bpuSUM_001968_orf36860	lp65	pseudo		Pfam	protein_match	3	133	2.8e-38	+	.	Target=null 3 133;ID=match$1437_3_133;signature_desc=Borrelia lipoprotein;Name=PF00921;status=T;Dbxref="InterPro:IPR000680"
gene-bpuSUM_001969_orf36880	lp65	gene	delta	Pfam	protein_match	45	323	2.4e-76	+	.	Target=null 45 323;ID=match$3102_45_323;signature_desc=Borrelia lipoprotein;Name=PF00921;status=T;Dbxref="InterPro:IPR000680"
gene-bpuSUM_001971_orf36909	lp65	gene	delta	Pfam	protein_match	19	309	4.5e-88	+	.	Target=null 19 309;ID=match$1594_19_309;signature_desc=Borrelia lipoprotein;Name=PF00921;status=T;Dbxref="InterPro:IPR000680"
gene-bpuSUM_001972_orf36932	lp65	gene	delta	Pfam	protein_match	45	329	3.6e-85	+	.	Target=null 45 329;ID=match$108_45_329;signature_desc=Borrelia lipoprotein;Name=PF00921;status=T;Dbxref="InterPro:IPR000680"
gene-bpuSUM_001974_orf36962	lp65	gene	delta	Pfam	protein_match	30	315	7e-85	+	.	Target=null 30 315;ID=match$1687_30_315;signature_desc=Borrelia lipoprotein;Name=PF00921;status=T;Dbxref="InterPro:IPR000680"
gene-bpuSUM_001975_orf36980	lp65	gene	gamma	Pfam	protein_match	44	330	4.6e-91	+	.	Target=null 44 330;ID=match$3178_44_330;signature_desc=Borrelia lipoprotein;Name=PF00921;status=T;Dbxref="InterPro:IPR000680"
gene-bpuSUM_001976_orf36995	lp65	pseudo	alpha	Pfam	protein_match	53	335	7e-69	+	.	Target=null 53 335;ID=match$1213_53_335;signature_desc=Borrelia lipoprotein;Name=PF00921;status=T;Dbxref="InterPro:IPR000680"

## Sheet: bpSLO
Vsp	replicon	gene/pseudo
gene-bpSLO_001244_orf26038	lp28	gene	Pfam		protein_match	39	206	1.7e-67	+	.	Target=null 39 206;ID=match$2082_39_206;signature_desc=Lipoprotein;Name=PF01441;status=T;Dbxref="InterPro:IPR001800"
gene-bpSLO_001281_orf26620	Lp30-1	gene	Pfam		protein_match	29	195	7.8e-56	+	.	Target=null 29 195;ID=match$1518_29_195;signature_desc=Lipoprotein;Name=PF01441;status=T;Dbxref="InterPro:IPR001800"
gene-bpSLO_001340_orf27653	lp32	gene	Pfam		protein_match	40	205	3e-63	+	.	Target=null 40 205;ID=match$1120_40_205;signature_desc=Lipoprotein;Name=PF01441;status=T;Dbxref="InterPro:IPR001800"
gene-bpSLO_001360_orf28001	Lp34-1	gene	Pfam		protein_match	40	209	1.4e-58	+	.	Target=null 40 209;ID=match$2441_40_209;signature_desc=Lipoprotein;Name=PF01441;status=T;Dbxref="InterPro:IPR001800"
gene-bpSLO_001374_orf28213	Lp34-1	gene	Pfam		protein_match	39	205	1.6e-58	+	.	Target=null 39 205;ID=match$1090_39_205;signature_desc=Lipoprotein;Name=PF01441;status=T;Dbxref="InterPro:IPR001800"
gene-bpSLO_001378_orf28291	Lp34-1	gene	Pfam		protein_match	40	208	3.7e-56	+	.	Target=null 40 208;ID=match$1034_40_208;signature_desc=Lipoprotein;Name=PF01441;status=T;Dbxref="InterPro:IPR001800"
gene-bpSLO_001412_orf28979	Lp34-2	gene	Pfam		protein_match	40	209	1.4e-58	+	.	Target=null 40 209;ID=match$2445_40_209;signature_desc=Lipoprotein;Name=PF01441;status=T;Dbxref="InterPro:IPR001800"
gene-bpSLO_001429_orf29253	lp42	gene	Pfam		protein_match	39	205	9.9e-58	+	.	Target=null 39 205;ID=match$1133_39_205;signature_desc=Lipoprotein;Name=PF01441;status=T;Dbxref="InterPro:IPR001800"
gene-bpSLO_001434_orf29334	lp42	gene	Pfam		protein_match	40	207	2.3e-69	+	.	Target=null 40 207;ID=match$1707_40_207;signature_desc=Lipoprotein;Name=PF01441;status=T;Dbxref="InterPro:IPR001800"
gene-bpSLO_001438_orf29384	lp42	gene	Pfam		protein_match	40	208	1.3e-54	+	.	Target=null 40 208;ID=match$1082_40_208;signature_desc=Lipoprotein;Name=PF01441;status=T;Dbxref="InterPro:IPR001800"
gene-bpSLO_001475_orf29865	lp58	gene	Pfam		protein_match	39	207	2.8e-64	+	.	Target=null 39 207;ID=match$1030_39_207;signature_desc=Lipoprotein;Name=PF01441;status=T;Dbxref="InterPro:IPR001800"
gene-bpSLO_001486_orf30015	lp58	gene	Pfam		protein_match	39	206	7.7e-65	+	.	Target=null 39 206;ID=match$2188_39_206;signature_desc=Lipoprotein;Name=PF01441;status=T;Dbxref="InterPro:IPR001800"
gene-bpSLO_001512_orf30339	lp58	gene	Pfam		protein_match	40	204	5.9e-51	+	.	Target=null 40 204;ID=match$803_40_204;signature_desc=Lipoprotein;Name=PF01441;status=T;Dbxref="InterPro:IPR001800"
gene-bpSLO_001530_orf30636	lp60	gene	Pfam		protein_match	40	209	1.4e-58	+	.	Target=null 40 209;ID=match$2443_40_209;signature_desc=Lipoprotein;Name=PF01441;status=T;Dbxref="InterPro:IPR001800"
gene-bpSLO_001533_orf30678	lp60	gene	Pfam		protein_match	39	205	3.9e-49	+	.	Target=null 39 205;ID=match$2012_39_205;signature_desc=Lipoprotein;Name=PF01441;status=T;Dbxref="InterPro:IPR001800"
gene-bpSLO_001538_orf30755	lp60	gene	Pfam		protein_match	40	208	7.8e-62	+	.	Target=null 40 208;ID=match$2837_40_208;signature_desc=Lipoprotein;Name=PF01441;status=T;Dbxref="InterPro:IPR001800"
gene-bpSLO_001541_orf30793	lp60	gene	Pfam		protein_match	40	205	4.4e-58	+	.	Target=null 40 205;ID=match$1305_40_205;signature_desc=Lipoprotein;Name=PF01441;status=T;Dbxref="InterPro:IPR001800"
gene-bpSLO_001546_orf30851	lp60	gene	Pfam		protein_match	38	206	3.9e-64	+	.	Target=null 38 206;ID=match$1640_38_206;signature_desc=Lipoprotein;Name=PF01441;status=T;Dbxref="InterPro:IPR001800"
gene-bpSLO_001567_orf31113	lp60	gene	Pfam		protein_match	23	192	6.1e-52	+	.	Target=null 23 192;ID=match$383_23_192;signature_desc=Lipoprotein;Name=PF01441;status=T;Dbxref="InterPro:IPR001800"
gene-bpSLO_001569_orf31145	lp60	gene	Pfam		protein_match	39	206	2e-64	+	.	Target=null 39 206;ID=match$725_39_206;signature_desc=Lipoprotein;Name=PF01441;status=T;Dbxref="InterPro:IPR001800"
gene-bpSLO_001579_orf31319	lp60	gene	Pfam		protein_match	39	211	1.6e-46	+	.	Target=null 39 211;ID=match$2817_39_211;signature_desc=Lipoprotein;Name=PF01441;status=T;Dbxref="InterPro:IPR001800"
gene-bpSLO_001585_orf31382	lp60	gene	Pfam		protein_match	39	207	1.8e-54	+	.	Target=null 39 207;ID=match$1058_39_207;signature_desc=Lipoprotein;Name=PF01441;status=T;Dbxref="InterPro:IPR001800"
Vlp				Subfamily
gene-bpSLO_001190_orf25242	lp18	pseudo	Pfam	beta	protein_match	7	292	2.8e-46	+	.	Target=null 7 292;ID=match$1742_7_292;signature_desc=Borrelia lipoprotein;Name=PF00921;status=T;Dbxref="InterPro:IPR000680"
gene-bpSLO_001191_orf25261	lp18	gene	Pfam	beta	protein_match	48	331	3.3e-45	+	.	Target=null 48 331;ID=match$1797_48_331;signature_desc=Borrelia lipoprotein;Name=PF00921;status=T;Dbxref="InterPro:IPR000680"
gene-bpSLO_001204_orf25400	lp18	gene	Pfam	gamma	protein_match	1	278	4.2e-83	+	.	Target=null 1 278;ID=match$1146_1_278;signature_desc=Borrelia lipoprotein;Name=PF00921;status=T;Dbxref="InterPro:IPR000680"
gene-bpSLO_001209_orf25507	lp24	gene	Pfam	alpha	protein_match	51	334	1.3e-64	+	.	Target=null 51 334;ID=match$2455_51_334;signature_desc=Borrelia lipoprotein;Name=PF00921;status=T;Dbxref="InterPro:IPR000680"
gene-bpSLO_001211_orf25530	lp24	gene	Pfam	beta	protein_match	48	338	2.5e-48	+	.	Target=null 48 338;ID=match$2797_48_338;signature_desc=Borrelia lipoprotein;Name=PF00921;status=T;Dbxref="InterPro:IPR000680"
gene-bpSLO_001213_orf25559	lp24	gene	Pfam	gamma	protein_match	34	318	2.6e-86	+	.	Target=null 34 318;ID=match$2297_34_318;signature_desc=Borrelia lipoprotein;Name=PF00921;status=T;Dbxref="InterPro:IPR000680"
gene-bpSLO_001214_orf25575	lp24	gene	Pfam	delta	protein_match	45	325	1.9e-83	+	.	Target=null 45 325;ID=match$2027_45_325;signature_desc=Borrelia lipoprotein;Name=PF00921;status=T;Dbxref="InterPro:IPR000680"
gene-bpSLO_001215_orf25593	lp24	gene	Pfam	delta	protein_match	34	317	1.9e-85	+	.	Target=null 34 317;ID=match$1323_34_317;signature_desc=Borrelia lipoprotein;Name=PF00921;status=T;Dbxref="InterPro:IPR000680"
gene-bpSLO_001216_orf25612	lp24	gene	Pfam	delta	protein_match	44	332	1.5e-81	+	.	Target=null 44 332;ID=match$2626_44_332;signature_desc=Borrelia lipoprotein;Name=PF00921;status=T;Dbxref="InterPro:IPR000680"
gene-bpSLO_001217_orf25631	lp24	gene	Pfam	delta	protein_match	44	329	1.6e-78	+	.	Target=null 44 329;ID=match$2972_44_329;signature_desc=Borrelia lipoprotein;Name=PF00921;status=T;Dbxref="InterPro:IPR000680"
gene-bpSLO_001218_orf25646	lp24	gene	Pfam	gamma	protein_match	34	330	2.8e-86	+	.	Target=null 34 330;ID=match$1174_34_330;signature_desc=Borrelia lipoprotein;Name=PF00921;status=T;Dbxref="InterPro:IPR000680"
gene-bpSLO_001219_orf25668	lp24	gene	Pfam	delta	protein_match	45	326	5e-83	+	.	Target=null 45 326;ID=match$995_45_326;signature_desc=Borrelia lipoprotein;Name=PF00921;status=T;Dbxref="InterPro:IPR000680"
gene-bpSLO_001220_orf25685	lp24	gene	Pfam	beta	protein_match	20	309	1e-47	+	.	Target=null 20 309;ID=match$1177_20_309;signature_desc=Borrelia lipoprotein;Name=PF00921;status=T;Dbxref="InterPro:IPR000680"
gene-bpSLO_001221_orf25704	lp24	gene	Pfam	alpha	protein_match	52	347	2.1e-71	+	.	Target=null 52 347;ID=match$1467_52_347;signature_desc=Borrelia lipoprotein;Name=PF00921;status=T;Dbxref="InterPro:IPR000680"
gene-bpSLO_001222_orf25722	lp24	gene	Pfam	gamma	protein_match	1	55	2.9e-14	+	.	Target=null 1 55;ID=match$677_1_55;signature_desc=Borrelia lipoprotein;Name=PF00921;status=T;Dbxref="InterPro:IPR000680"
gene-bpSLO_001228_orf25789	lp24	gene	Pfam	delta	protein_match	6	39	7.6e-08	+	.	Target=null 6 39;ID=match$575_6_39;signature_desc=Borrelia lipoprotein;Name=PF00921;status=T;Dbxref="InterPro:IPR000680"
gene-bpSLO_001233_orf25849	lp28	gene	Pfam	alpha	protein_match	51	334	1.3e-64	+	.	Target=null 51 334;ID=match$2453_51_334;signature_desc=Borrelia lipoprotein;Name=PF00921;status=T;Dbxref="InterPro:IPR000680"
gene-bpSLO_001235_orf25884	lp28	gene	Pfam	beta	protein_match	49	338	2e-46	+	.	Target=null 49 338;ID=match$2177_49_338;signature_desc=Borrelia lipoprotein;Name=PF00921;status=T;Dbxref="InterPro:IPR000680"
gene-bpSLO_001236_orf25906	lp28	gene	Pfam	delta	protein_match	45	325	1.9e-84	+	.	Target=null 45 325;ID=match$1067_45_325;signature_desc=Borrelia lipoprotein;Name=PF00921;status=T;Dbxref="InterPro:IPR000680"
gene-bpSLO_001237_orf25923	lp28	gene	Pfam	beta	protein_match	20	302	8.4e-45	+	.	Target=null 20 302;ID=match$1420_20_302;signature_desc=Borrelia lipoprotein;Name=PF00921;status=T;Dbxref="InterPro:IPR000680"
gene-bpSLO_001238_orf25944	lp28	gene	Pfam	alpha	protein_match	54	349	3.1e-69	+	.	Target=null 54 349;ID=match$1422_54_349;signature_desc=Borrelia lipoprotein;Name=PF00921;status=T;Dbxref="InterPro:IPR000680"
gene-bpSLO_001239_orf25967	lp28	gene	Pfam	beta	protein_match	49	337	2.2e-44	+	.	Target=null 49 337;ID=match$2187_49_337;signature_desc=Borrelia lipoprotein;Name=PF00921;status=T;Dbxref="InterPro:IPR000680"
gene-bpSLO_001240_orf25991	lp28	gene	Pfam	delta	protein_match	44	333	1e-82	+	.	Target=null 44 333;ID=match$1953_44_333;signature_desc=Borrelia lipoprotein;Name=PF00921;status=T;Dbxref="InterPro:IPR000680"
gene-bpSLO_001243_orf26022	lp28	gene	Pfam	delta	protein_match	38	322	4.1e-85	+	.	Target=null 38 322;ID=match$2128_38_322;signature_desc=Borrelia lipoprotein;Name=PF00921;status=T;Dbxref="InterPro:IPR000680"
gene-bpSLO_001246_orf26055	lp28	gene	Pfam	gamma	protein_match	54	122	6.1e-26	+	.	Target=null 54 122;ID=match$2466_54_122;signature_desc=Borrelia lipoprotein;Name=PF00921;status=T;Dbxref="InterPro:IPR000680"
gene-bpSLO_001253_orf26139	lp28	gene	Pfam	gamma	protein_match	1	28	1.1e-07	+	.	Target=null 1 28;ID=match$2517_1_28;signature_desc=Borrelia lipoprotein;Name=PF00921;status=T;Dbxref="InterPro:IPR000680"
gene-bpSLO_001254_orf26142	lp28	gene	Pfam	gamma	protein_match	7	31	1.2e-07	+	.	Target=null 7 31;ID=match$359_7_31;signature_desc=Borrelia lipoprotein;Name=PF00921;status=T;Dbxref="InterPro:IPR000680"
gene-bpSLO_001257_orf26289	lp30-1	gene	Pfam	alpha	protein_match	51	334	1.3e-64	+	.	Target=null 51 334;ID=match$2451_51_334;signature_desc=Borrelia lipoprotein;Name=PF00921;status=T;Dbxref="InterPro:IPR000680"
gene-bpSLO_001258_orf26310	lp30-1	gene	Pfam	delta	protein_match	45	329	4.9e-86	+	.	Target=null 45 329;ID=match$2340_45_329;signature_desc=Borrelia lipoprotein;Name=PF00921;status=T;Dbxref="InterPro:IPR000680"
gene-bpSLO_001260_orf26343	lp30-1	gene	Pfam	delta	protein_match	34	319	6.5e-86	+	.	Target=null 34 319;ID=match$674_34_319;signature_desc=Borrelia lipoprotein;Name=PF00921;status=T;Dbxref="InterPro:IPR000680"
gene-bpSLO_001261_orf26362	lp30-1	gene	Pfam	gamma	protein_match	34	334	1.7e-79	+	.	Target=null 34 334;ID=match$694_34_334;signature_desc=Borrelia lipoprotein;Name=PF00921;status=T;Dbxref="InterPro:IPR000680"
gene-bpSLO_001282_orf26634	lp30-1	gene	Pfam	beta	protein_match	20	303	5e-48	+	.	Target=null 20 303;ID=match$798_20_303;signature_desc=Borrelia lipoprotein;Name=PF00921;status=T;Dbxref="InterPro:IPR000680"
gene-bpSLO_001283_orf26653	lp30-1	gene	Pfam	delta	protein_match	45	334	9e-82	+	.	Target=null 45 334;ID=match$2483_45_334;signature_desc=Borrelia lipoprotein;Name=PF00921;status=T;Dbxref="InterPro:IPR000680"
gene-bpSLO_001287_orf26684	lp30-1	gene	Pfam	delta	protein_match	45	312	1.4e-79	+	.	Target=null 45 312;ID=match$2970_45_312;signature_desc=Borrelia lipoprotein;Name=PF00921;status=T;Dbxref="InterPro:IPR000680"
gene-bpSLO_001288_orf26708	lp30-1	gene	Pfam	beta	protein_match	14	305	1.7e-50	+	.	Target=null 14 305;ID=match$2376_14_305;signature_desc=Borrelia lipoprotein;Name=PF00921;status=T;Dbxref="InterPro:IPR000680"
gene-bpSLO_001325_orf27414	lp32	gene	Pfam	beta	protein_match	49	332	1.9e-45	+	.	Target=null 49 332;ID=match$2854_49_332;signature_desc=Borrelia lipoprotein;Name=PF00921;status=T;Dbxref="InterPro:IPR000680"
gene-bpSLO_001326_orf27440	lp32	pseudo	Pfam	beta	protein_match	17	305	2.5e-50	+	.	Target=null 17 305;ID=match$2795_17_305;signature_desc=Borrelia lipoprotein;Name=PF00921;status=T;Dbxref="InterPro:IPR000680"
gene-bpSLO_001339_orf27635	lp32	gene	Pfam	delta	protein_match	34	314	5.9e-87	+	.	Target=null 34 314;ID=match$2772_34_314;signature_desc=Borrelia lipoprotein;Name=PF00921;status=T;Dbxref="InterPro:IPR000680"
gene-bpSLO_001341_orf27669	lp32	gene	Pfam	alpha	protein_match	43	338	8.5e-69	+	.	Target=null 43 338;ID=match$1136_43_338;signature_desc=Borrelia lipoprotein;Name=PF00921;status=T;Dbxref="InterPro:IPR000680"
gene-bpSLO_001342_orf27690	lp32	gene	Pfam	beta	protein_match	20	306	9.9e-48	+	.	Target=null 20 306;ID=match$2370_20_306;signature_desc=Borrelia lipoprotein;Name=PF00921;status=T;Dbxref="InterPro:IPR000680"
gene-bpSLO_001343_orf27711	lp32	gene	Pfam	gamma	protein_match	34	316	2.1e-87	+	.	Target=null 34 316;ID=match$3038_34_316;signature_desc=Borrelia lipoprotein;Name=PF00921;status=T;Dbxref="InterPro:IPR000680"
gene-bpSLO_001344_orf27732	lp32	gene	Pfam	delta	protein_match	44	333	2.7e-80	+	.	Target=null 44 333;ID=match$1038_44_333;signature_desc=Borrelia lipoprotein;Name=PF00921;status=T;Dbxref="InterPro:IPR000680"
gene-bpSLO_001345_orf27753	lp32	gene	Pfam	delta	protein_match	44	328	7.2e-87	+	.	Target=null 44 328;ID=match$1934_44_328;signature_desc=Borrelia lipoprotein;Name=PF00921;status=T;Dbxref="InterPro:IPR000680"
gene-bpSLO_001346_orf27772	lp32	gene	Pfam	beta	protein_match	49	338	2.4e-46	+	.	Target=null 49 338;ID=match$439_49_338;signature_desc=Borrelia lipoprotein;Name=PF00921;status=T;Dbxref="InterPro:IPR000680"
gene-bpSLO_001347_orf27795	lp32	gene	Pfam	delta	protein_match	45	326	7.9e-86	+	.	Target=null 45 326;ID=match$2405_45_326;signature_desc=Borrelia lipoprotein;Name=PF00921;status=T;Dbxref="InterPro:IPR000680"
gene-bpSLO_001348_orf27813	lp32	gene	Pfam	gamma	protein_match	34	314	6.1e-92	+	.	Target=null 34 314;ID=match$369_34_314;signature_desc=Borrelia lipoprotein;Name=PF00921;status=T;Dbxref="InterPro:IPR000680"
gene-bpSLO_001351_orf27839	lp32	gene	Pfam	gamma	protein_match	34	319	1.8e-84	+	.	Target=null 34 319;ID=match$301_34_319;signature_desc=Borrelia lipoprotein;Name=PF00921;status=T;Dbxref="InterPro:IPR000680"
gene-bpSLO_001352_orf27856	lp32	gene	Pfam	alpha	protein_match	51	336	6e-65	+	.	Target=null 51 336;ID=match$2424_51_336;signature_desc=Borrelia lipoprotein;Name=PF00921;status=T;Dbxref="InterPro:IPR000680"
gene-bpSLO_001357_orf27954	lp34-1	gene	Pfam	gamma	protein_match	14	301	6.2e-48	+	.	Target=null 14 301;ID=match$1018_14_301;signature_desc=Borrelia lipoprotein;Name=PF00921;status=T;Dbxref="InterPro:IPR000680"
gene-bpSLO_001358_orf27969	lp34-1	gene	Pfam	alpha	protein_match	43	340	2.1e-59	+	.	Target=null 43 340;ID=match$2890_43_340;signature_desc=Borrelia lipoprotein;Name=PF00921;status=T;Dbxref="InterPro:IPR000680"
gene-bpSLO_001359_orf27987	lp34-1	gene	Pfam	gamma	protein_match	178	268	2.1e-27	+	.	Target=null 178 268;ID=match$678_178_268;signature_desc=Borrelia lipoprotein;Name=PF00921;status=T;Dbxref="InterPro:IPR000680"
gene-bpSLO_001359_orf27987	lp34-1	gene	Pfam		protein_match	28	198	7e-47	+	.	Target=null 28 198;ID=match$678_28_198;signature_desc=Borrelia lipoprotein;Name=PF00921;status=T;Dbxref="InterPro:IPR000680"
gene-bpSLO_001372_orf28178	lp34-1	gene	Pfam	gamma	protein_match	1	273	2.3e-79	+	.	Target=null 1 273;ID=match$152_1_273;signature_desc=Borrelia lipoprotein;Name=PF00921;status=T;Dbxref="InterPro:IPR000680"
gene-bpSLO_001373_orf28195	lp34-1	gene	Pfam	delta	protein_match	44	321	3.1e-86	+	.	Target=null 44 321;ID=match$1334_44_321;signature_desc=Borrelia lipoprotein;Name=PF00921;status=T;Dbxref="InterPro:IPR000680"
gene-bpSLO_001375_orf28231	lp34-1	gene	Pfam	gamma	protein_match	7	287	2.6e-79	+	.	Target=null 7 287;ID=match$137_7_287;signature_desc=Borrelia lipoprotein;Name=PF00921;status=T;Dbxref="InterPro:IPR000680"
gene-bpSLO_001376_orf28252	lp34-1	gene	Pfam	alpha	protein_match	55	354	5.6e-70	+	.	Target=null 55 354;ID=match$1529_55_354;signature_desc=Borrelia lipoprotein;Name=PF00921;status=T;Dbxref="InterPro:IPR000680"
gene-bpSLO_001377_orf28275	lp34-1	gene	Pfam	beta	protein_match	14	301	1.2e-44	+	.	Target=null 14 301;ID=match$17_14_301;signature_desc=Borrelia lipoprotein;Name=PF00921;status=T;Dbxref="InterPro:IPR000680"
gene-bpSLO_001379_orf28304	lp34-1	gene	Pfam	gamma	protein_match	1	278	5.6e-82	+	.	Target=null 1 278;ID=match$176_1_278;signature_desc=Borrelia lipoprotein;Name=PF00921;status=T;Dbxref="InterPro:IPR000680"
gene-bpSLO_001380_orf28320	lp34-1	gene	Pfam	alpha	protein_match	45	341	1.8e-73	+	.	Target=null 45 341;ID=match$242_45_341;signature_desc=Borrelia lipoprotein;Name=PF00921;status=T;Dbxref="InterPro:IPR000680"
gene-bpSLO_001381_orf28341	lp34-1	gene	Pfam	beta	protein_match	20	305	5.7e-46	+	.	Target=null 20 305;ID=match$2734_20_305;signature_desc=Borrelia lipoprotein;Name=PF00921;status=T;Dbxref="InterPro:IPR000680"
gene-bpSLO_001382_orf28361	lp34-1	gene	Pfam	delta	protein_match	45	335	1.6e-84	+	.	Target=null 45 335;ID=match$1711_45_335;signature_desc=Borrelia lipoprotein;Name=PF00921;status=T;Dbxref="InterPro:IPR000680"
gene-bpSLO_001384_orf28395	lp34-1	gene	Pfam	gamma	protein_match	34	319	4.8e-93	+	.	Target=null 34 319;ID=match$1340_34_319;signature_desc=Borrelia lipoprotein;Name=PF00921;status=T;Dbxref="InterPro:IPR000680"
gene-bpSLO_001385_orf28418	lp34-1	gene	Pfam	delta	protein_match	45	333	1.6e-86	+	.	Target=null 45 333;ID=match$1559_45_333;signature_desc=Borrelia lipoprotein;Name=PF00921;status=T;Dbxref="InterPro:IPR000680"
gene-bpSLO_001386_orf28440	lp34-1	gene	Pfam	alpha	protein_match	55	338	4.9e-63	+	.	Target=null 55 338;ID=match$2802_55_338;signature_desc=Borrelia lipoprotein;Name=PF00921;status=T;Dbxref="InterPro:IPR000680"
gene-bpSLO_001389_orf28490	lp34-2	gene	Pfam	alpha	protein_match	5	191	8.7e-43	+	.	Target=null 5 191;ID=match$1254_5_191;signature_desc=Borrelia lipoprotein;Name=PF00921;status=T;Dbxref="InterPro:IPR000680"
gene-bpSLO_001413_orf28989	lp34-2	gene	Pfam	gamma	protein_match	178	268	2.1e-27	+	.	Target=null 178 268;ID=match$680_178_268;signature_desc=Borrelia lipoprotein;Name=PF00921;status=T;Dbxref="InterPro:IPR000680"
gene-bpSLO_001413_orf28989	lp34-2	gene	Pfam		protein_match	28	198	7e-47	+	.	Target=null 28 198;ID=match$680_28_198;signature_desc=Borrelia lipoprotein;Name=PF00921;status=T;Dbxref="InterPro:IPR000680"
gene-bpSLO_001414_orf29003	lp34-2	gene	Pfam	alpha	protein_match	43	340	2.1e-59	+	.	Target=null 43 340;ID=match$2886_43_340;signature_desc=Borrelia lipoprotein;Name=PF00921;status=T;Dbxref="InterPro:IPR000680"
gene-bpSLO_001415_orf29024	lp34-2	gene	Pfam	beta	protein_match	14	301	6.2e-48	+	.	Target=null 14 301;ID=match$1020_14_301;signature_desc=Borrelia lipoprotein;Name=PF00921;status=T;Dbxref="InterPro:IPR000680"
gene-bpSLO_001420_orf29113	lp42	gene	Pfam	alpha	protein_match	51	336	6e-65	+	.	Target=null 51 336;ID=match$2422_51_336;signature_desc=Borrelia lipoprotein;Name=PF00921;status=T;Dbxref="InterPro:IPR000680"
gene-bpSLO_001421_orf29135	lp42	gene	Pfam	gamma	protein_match	34	319	1.8e-84	+	.	Target=null 34 319;ID=match$303_34_319;signature_desc=Borrelia lipoprotein;Name=PF00921;status=T;Dbxref="InterPro:IPR000680"
gene-bpSLO_001424_orf29161	lp42	gene	Pfam	gamma	protein_match	34	314	6.1e-92	+	.	Target=null 34 314;ID=match$365_34_314;signature_desc=Borrelia lipoprotein;Name=PF00921;status=T;Dbxref="InterPro:IPR000680"
gene-bpSLO_001425_orf29180	lp42	gene	Pfam	delta	protein_match	45	326	7.9e-86	+	.	Target=null 45 326;ID=match$2407_45_326;signature_desc=Borrelia lipoprotein;Name=PF00921;status=T;Dbxref="InterPro:IPR000680"
gene-bpSLO_001426_orf29198	lp42	gene	Pfam	beta	protein_match	49	338	2.4e-46	+	.	Target=null 49 338;ID=match$441_49_338;signature_desc=Borrelia lipoprotein;Name=PF00921;status=T;Dbxref="InterPro:IPR000680"
gene-bpSLO_001427_orf29221	lp42	gene	Pfam	delta	protein_match	44	323	1.4e-87	+	.	Target=null 44 323;ID=match$2512_44_323;signature_desc=Borrelia lipoprotein;Name=PF00921;status=T;Dbxref="InterPro:IPR000680"
gene-bpSLO_001428_orf29242	lp42	gene	Pfam	delta	protein_match	8	291	2.1e-83	+	.	Target=null 8 291;ID=match$2224_8_291;signature_desc=Borrelia lipoprotein;Name=PF00921;status=T;Dbxref="InterPro:IPR000680"
gene-bpSLO_001430_orf29270	lp42	gene	Pfam	delta	protein_match	34	324	7e-85	+	.	Target=null 34 324;ID=match$1519_34_324;signature_desc=Borrelia lipoprotein;Name=PF00921;status=T;Dbxref="InterPro:IPR000680"
gene-bpSLO_001431_orf29287	lp42	gene	Pfam	beta	protein_match	20	310	1.8e-49	+	.	Target=null 20 310;ID=match$2500_20_310;signature_desc=Borrelia lipoprotein;Name=PF00921;status=T;Dbxref="InterPro:IPR000680"
gene-bpSLO_001432_orf29310	lp42	gene	Pfam	alpha	protein_match	7	304	1.2e-72	+	.	Target=null 7 304;ID=match$380_7_304;signature_desc=Borrelia lipoprotein;Name=PF00921;status=T;Dbxref="InterPro:IPR000680"
gene-bpSLO_001433_orf29326	lp42	pseudo	Pfam	delta	protein_match	19	62	1.2e-13	+	.	Target=null 19 62;ID=match$2218_19_62;signature_desc=Borrelia lipoprotein;Name=PF00921;status=T;Dbxref="InterPro:IPR000680"
gene-bpSLO_001435_orf29353	lp42	gene	Pfam	delta	protein_match	34	319	3.3e-89	+	.	Target=null 34 319;ID=match$200_34_319;signature_desc=Borrelia lipoprotein;Name=PF00921;status=T;Dbxref="InterPro:IPR000680"
gene-bpSLO_001437_orf29373	lp42	gene	Pfam	delta	protein_match	8	144	1.7e-37	+	.	Target=null 8 144;ID=match$2793_8_144;signature_desc=Borrelia lipoprotein;Name=PF00921;status=T;Dbxref="InterPro:IPR000680"
gene-bpSLO_001439_orf29393	lp42	gene	Pfam	gamma	protein_match	11	50	1.5e-10	+	.	Target=null 11 50;ID=match$1894_11_50;signature_desc=Borrelia lipoprotein;Name=PF00921;status=T;Dbxref="InterPro:IPR000680"
gene-bpSLO_001445_orf29471	lp42	gene	Pfam	beta	protein_match	49	335	5.8e-51	+	.	Target=null 49 335;ID=match$2640_49_335;signature_desc=Borrelia lipoprotein;Name=PF00921;status=T;Dbxref="InterPro:IPR000680"
gene-bpSLO_001448_orf29501	lp42	pseudo	Pfam	beta	protein_match	48	187	1.5e-22	+	.	Target=null 48 187;ID=match$2645_48_187;signature_desc=Borrelia lipoprotein;Name=PF00921;status=T;Dbxref="InterPro:IPR000680"
gene-bpSLO_001448_orf29505	lp42	pseudo	Pfam		protein_match	22	137	1.4e-19	+	.	Target=null 22 137;ID=match$1819_22_137;signature_desc=Borrelia lipoprotein;Name=PF00921;status=T;Dbxref="InterPro:IPR000680"
gene-bpSLO_001450_orf29536	lp42	pseudo	Pfam	gamma	protein_match	124	197	1.4e-17	+	.	Target=null 124 197;ID=match$1052_124_197;signature_desc=Borrelia lipoprotein;Name=PF00921;status=T;Dbxref="InterPro:IPR000680"
gene-bpSLO_001450_orf29536	lp42	pseudo	Pfam		protein_match	34	132	2.7e-30	+	.	Target=null 34 132;ID=match$1052_34_132;signature_desc=Borrelia lipoprotein;Name=PF00921;status=T;Dbxref="InterPro:IPR000680"
gene-bpSLO_001462_orf29700	lp58	gene	Pfam	alpha	protein_match	51	336	6e-65	+	.	Target=null 51 336;ID=match$2420_51_336;signature_desc=Borrelia lipoprotein;Name=PF00921;status=T;Dbxref="InterPro:IPR000680"
gene-bpSLO_001463_orf29722	lp58	gene	Pfam	gamma	protein_match	34	319	1.8e-84	+	.	Target=null 34 319;ID=match$299_34_319;signature_desc=Borrelia lipoprotein;Name=PF00921;status=T;Dbxref="InterPro:IPR000680"
gene-bpSLO_001466_orf29748	lp58	gene	Pfam	gamma	protein_match	34	314	6.1e-92	+	.	Target=null 34 314;ID=match$367_34_314;signature_desc=Borrelia lipoprotein;Name=PF00921;status=T;Dbxref="InterPro:IPR000680"
gene-bpSLO_001467_orf29767	lp58	gene	Pfam	delta	protein_match	45	326	7.9e-86	+	.	Target=null 45 326;ID=match$2409_45_326;signature_desc=Borrelia lipoprotein;Name=PF00921;status=T;Dbxref="InterPro:IPR000680"
gene-bpSLO_001468_orf29785	lp58	gene	Pfam	beta	protein_match	49	338	2.4e-46	+	.	Target=null 49 338;ID=match$443_49_338;signature_desc=Borrelia lipoprotein;Name=PF00921;status=T;Dbxref="InterPro:IPR000680"
gene-bpSLO_001469_orf29808	lp58	gene	Pfam	delta	protein_match	44	323	1.4e-87	+	.	Target=null 44 323;ID=match$2514_44_323;signature_desc=Borrelia lipoprotein;Name=PF00921;status=T;Dbxref="InterPro:IPR000680"
gene-bpSLO_001470_orf29830	lp58	gene	Pfam	delta	protein_match	45	331	2.1e-83	+	.	Target=null 45 331;ID=match$822_45_331;signature_desc=Borrelia lipoprotein;Name=PF00921;status=T;Dbxref="InterPro:IPR000680"
gene-bpSLO_001474_orf29855	lp58	gene	Pfam	delta	protein_match	38	159	1.3e-34	+	.	Target=null 38 159;ID=match$1845_38_159;signature_desc=Borrelia lipoprotein;Name=PF00921;status=T;Dbxref="InterPro:IPR000680"
gene-bpSLO_001476_orf29881	lp58	gene	Pfam	beta	protein_match	29	318	4.9e-46	+	.	Target=null 29 318;ID=match$943_29_318;signature_desc=Borrelia lipoprotein;Name=PF00921;status=T;Dbxref="InterPro:IPR000680"
gene-bpSLO_001477_orf29898	lp58	gene	Pfam	alpha	protein_match	7	303	3.6e-71	+	.	Target=null 7 303;ID=match$522_7_303;signature_desc=Borrelia lipoprotein;Name=PF00921;status=T;Dbxref="InterPro:IPR000680"
gene-bpSLO_001478_orf29920	lp58	gene	Pfam	gamma	protein_match	34	325	4.6e-87	+	.	Target=null 34 325;ID=match$834_34_325;signature_desc=Borrelia lipoprotein;Name=PF00921;status=T;Dbxref="InterPro:IPR000680"
gene-bpSLO_001479_orf29938	lp58	gene	Pfam	delta	protein_match	44	334	8.7e-86	+	.	Target=null 44 334;ID=match$2022_44_334;signature_desc=Borrelia lipoprotein;Name=PF00921;status=T;Dbxref="InterPro:IPR000680"
gene-bpSLO_001482_orf29968	lp58	gene	Pfam	delta	protein_match	34	315	6.2e-88	+	.	Target=null 34 315;ID=match$3003_34_315;signature_desc=Borrelia lipoprotein;Name=PF00921;status=T;Dbxref="InterPro:IPR000680"
gene-bpSLO_001484_orf29992	lp58	pseudo	Pfam	beta	protein_match	3	171	2.2e-15	+	.	Target=null 3 171;ID=match$88_3_171;signature_desc=Borrelia lipoprotein;Name=PF00921;status=T;Dbxref="InterPro:IPR000680"
gene-bpSLO_001484_orf29992	lp58	pseudo	Pfam		protein_match	165	212	7.7e-09	+	.	Target=null 165 212;ID=match$88_165_212;signature_desc=Borrelia lipoprotein;Name=PF00921;status=T;Dbxref="InterPro:IPR000680"
gene-bpSLO_001485_orf30004	lp58	gene	Pfam	gamma	protein_match	117	246	3.4e-35	+	.	Target=null 117 246;ID=match$2893_117_246;signature_desc=Borrelia lipoprotein;Name=PF00921;status=T;Dbxref="InterPro:IPR000680"
gene-bpSLO_001485_orf30004	lp58	gene	Pfam		protein_match	28	119	1.8e-33	+	.	Target=null 28 119;ID=match$2893_28_119;signature_desc=Borrelia lipoprotein;Name=PF00921;status=T;Dbxref="InterPro:IPR000680"
gene-bpSLO_001489_orf30036	lp58	gene	Pfam	gamma	protein_match	7	173	1.8e-44	+	.	Target=null 7 173;ID=match$2150_7_173;signature_desc=Borrelia lipoprotein;Name=PF00921;status=T;Dbxref="InterPro:IPR000680"
gene-bpSLO_001507_orf30283	lp58	gene	Pfam	delta	protein_match	45	244	5.4e-51	+	.	Target=null 45 244;ID=match$390_45_244;signature_desc=Borrelia lipoprotein;Name=PF00921;status=T;Dbxref="InterPro:IPR000680"
gene-bpSLO_001507_orf30283	lp58	gene	Pfam		protein_match	239	280	4.3e-10	+	.	Target=null 239 280;ID=match$390_239_280;signature_desc=Borrelia lipoprotein;Name=PF00921;status=T;Dbxref="InterPro:IPR000680"
gene-bpSLO_001510_orf30311	lp58	gene	Pfam	delta	protein_match	45	329	2.8e-85	+	.	Target=null 45 329;ID=match$1092_45_329;signature_desc=Borrelia lipoprotein;Name=PF00921;status=T;Dbxref="InterPro:IPR000680"
gene-bpSLO_001513_orf30348	lp58	pseudo	Pfam	gamma	protein_match	43	165	6.7e-39	+	.	Target=null 43 165;ID=match$2098_43_165;signature_desc=Borrelia lipoprotein;Name=PF00921;status=T;Dbxref="InterPro:IPR000680"
gene-bpSLO_001513_orf30354	lp58	pseudo	Pfam		protein_match	4	166	6.7e-47	+	.	Target=null 4 166;ID=match$1537_4_166;signature_desc=Borrelia lipoprotein;Name=PF00921;status=T;Dbxref="InterPro:IPR000680"
gene-bpSLO_001516_orf30382	lp58	gene	Pfam	alpha	protein_match	57	357	3.1e-69	+	.	Target=null 57 357;ID=match$3196_57_357;signature_desc=Borrelia lipoprotein;Name=PF00921;status=T;Dbxref="InterPro:IPR000680"
gene-bpSLO_001517_orf30402	lp58	pseudo	Pfam	beta	protein_match	14	154	1.1e-18	+	.	Target=null 14 154;ID=match$2502_14_154;signature_desc=Borrelia lipoprotein;Name=PF00921;status=T;Dbxref="InterPro:IPR000680"
gene-bpSLO_001518_orf30417	lp58	gene	Pfam	delta	protein_match	34	320	1.4e-88	+	.	Target=null 34 320;ID=match$2786_34_320;signature_desc=Borrelia lipoprotein;Name=PF00921;status=T;Dbxref="InterPro:IPR000680"
gene-bpSLO_001520_orf30449	lp58	gene	Pfam	gamma	protein_match	34	319	4.8e-93	+	.	Target=null 34 319;ID=match$1342_34_319;signature_desc=Borrelia lipoprotein;Name=PF00921;status=T;Dbxref="InterPro:IPR000680"
gene-bpSLO_001521_orf30471	lp58	gene	Pfam	delta	protein_match	44	332	1.8e-86	+	.	Target=null 44 332;ID=match$655_44_332;signature_desc=Borrelia lipoprotein;Name=PF00921;status=T;Dbxref="InterPro:IPR000680"
gene-bpSLO_001522_orf30493	lp58	gene	Pfam	alpha	protein_match	55	338	4.9e-63	+	.	Target=null 55 338;ID=match$2800_55_338;signature_desc=Borrelia lipoprotein;Name=PF00921;status=T;Dbxref="InterPro:IPR000680"
gene-bpSLO_001527_orf30589	lp60	gene	Pfam	beta	protein_match	14	301	6.2e-48	+	.	Target=null 14 301;ID=match$1016_14_301;signature_desc=Borrelia lipoprotein;Name=PF00921;status=T;Dbxref="InterPro:IPR000680"
gene-bpSLO_001528_orf30604	lp60	gene	Pfam	alpha	protein_match	43	340	2.1e-59	+	.	Target=null 43 340;ID=match$2888_43_340;signature_desc=Borrelia lipoprotein;Name=PF00921;status=T;Dbxref="InterPro:IPR000680"
gene-bpSLO_001529_orf30622	lp60	gene	Pfam	gamma	protein_match	178	268	2.1e-27	+	.	Target=null 178 268;ID=match$682_178_268;signature_desc=Borrelia lipoprotein;Name=PF00921;status=T;Dbxref="InterPro:IPR000680"
gene-bpSLO_001529_orf30622	lp60	gene	Pfam		protein_match	28	198	7e-47	+	.	Target=null 28 198;ID=match$682_28_198;signature_desc=Borrelia lipoprotein;Name=PF00921;status=T;Dbxref="InterPro:IPR000680"
gene-bpSLO_001531_orf30648	lp60	gene	Pfam	gamma	protein_match	44	319	2.6e-86	+	.	Target=null 44 319;ID=match$107_44_319;signature_desc=Borrelia lipoprotein;Name=PF00921;status=T;Dbxref="InterPro:IPR000680"
gene-bpSLO_001532_orf30666	lp60	gene	Pfam	delta	protein_match	74	358	5e-86	+	.	Target=null 74 358;ID=match$2869_74_358;signature_desc=Borrelia lipoprotein;Name=PF00921;status=T;Dbxref="InterPro:IPR000680"
gene-bpSLO_001534_orf30695	lp60	gene	Pfam	beta	protein_match	115	244	4.9e-24	+	.	Target=null 115 244;ID=match$3055_115_244;signature_desc=Borrelia lipoprotein;Name=PF00921;status=T;Dbxref="InterPro:IPR000680"
gene-bpSLO_001534_orf30695	lp60	gene	Pfam		protein_match	14	110	2.3e-10	+	.	Target=null 14 110;ID=match$3055_14_110;signature_desc=Borrelia lipoprotein;Name=PF00921;status=T;Dbxref="InterPro:IPR000680"
gene-bpSLO_001535_orf30711	lp60	gene	Pfam	alpha	protein_match	55	354	1.3e-71	+	.	Target=null 55 354;ID=match$2268_55_354;signature_desc=Borrelia lipoprotein;Name=PF00921;status=T;Dbxref="InterPro:IPR000680"
gene-bpSLO_001537_orf30738	lp60	gene	Pfam	gamma	protein_match	1	284	4.7e-85	+	.	Target=null 1 284;ID=match$191_1_284;signature_desc=Borrelia lipoprotein;Name=PF00921;status=T;Dbxref="InterPro:IPR000680"
gene-bpSLO_001540_orf30775	lp60	gene	Pfam	gamma	protein_match	1	279	2e-83	+	.	Target=null 1 279;ID=match$1281_1_279;signature_desc=Borrelia lipoprotein;Name=PF00921;status=T;Dbxref="InterPro:IPR000680"
gene-bpSLO_001544_orf30816	lp60	gene	Pfam	delta	protein_match	45	324	1.1e-84	+	.	Target=null 45 324;ID=match$2619_45_324;signature_desc=Borrelia lipoprotein;Name=PF00921;status=T;Dbxref="InterPro:IPR000680"
gene-bpSLO_001545_orf30830	lp60	pseudo	Pfam	delta	protein_match	13	88	1.6e-22	+	.	Target=null 13 88;ID=match$1850_13_88;signature_desc=Borrelia lipoprotein;Name=PF00921;status=T;Dbxref="InterPro:IPR000680"
gene-bpSLO_001545_orf30835	lp60	pseudo	Pfam		protein_match	12	72	1.1e-08	+	.	Target=null 12 72;ID=match$2815_12_72;signature_desc=Borrelia lipoprotein;Name=PF00921;status=T;Dbxref="InterPro:IPR000680"
gene-bpSLO_001545_orf30835	lp60	pseudo	Pfam		protein_match	74	141	1.4e-28	+	.	Target=null 74 141;ID=match$2815_74_141;signature_desc=Borrelia lipoprotein;Name=PF00921;status=T;Dbxref="InterPro:IPR000680"
gene-bpSLO_001568_orf31130	lp60	gene	Pfam	delta	protein_match	29	313	6.3e-80	+	.	Target=null 29 313;ID=match$1862_29_313;signature_desc=Borrelia lipoprotein;Name=PF00921;status=T;Dbxref="InterPro:IPR000680"
gene-bpSLO_001570_orf31162	lp60	gene	Pfam	alpha	protein_match	54	350	6.4e-68	+	.	Target=null 54 350;ID=match$760_54_350;signature_desc=Borrelia lipoprotein;Name=PF00921;status=T;Dbxref="InterPro:IPR000680"
gene-bpSLO_001571_orf31184	lp60	pseudo	Pfam	beta	protein_match	20	270	6.3e-31	+	.	Target=null 20 270;ID=match$2951_20_270;signature_desc=Borrelia lipoprotein;Name=PF00921;status=T;Dbxref="InterPro:IPR000680"
gene-bpSLO_001571_orf31185	lp60	pseudo	Pfam		protein_match	12	50	4.4e-11	+	.	Target=null 12 50;ID=match$1553_12_50;signature_desc=Borrelia lipoprotein;Name=PF00921;status=T;Dbxref="InterPro:IPR000680"
gene-bpSLO_001572_orf31207	lp60	gene	Pfam	gamma	protein_match	35	313	1.7e-86	+	.	Target=null 35 313;ID=match$695_35_313;signature_desc=Borrelia lipoprotein;Name=PF00921;status=T;Dbxref="InterPro:IPR000680"
gene-bpSLO_001573_orf31226	lp60	pseudo	Pfam	delta	protein_match	44	250	6.9e-53	+	.	Target=null 44 250;ID=match$1054_44_250;signature_desc=Borrelia lipoprotein;Name=PF00921;status=T;Dbxref="InterPro:IPR000680"
gene-bpSLO_001573_orf31230	lp60	pseudo	Pfam		protein_match	5	77	5.5e-28	+	.	Target=null 5 77;ID=match$2068_5_77;signature_desc=Borrelia lipoprotein;Name=PF00921;status=T;Dbxref="InterPro:IPR000680"
gene-bpSLO_001574_orf31252	lp60	gene	Pfam	delta	protein_match	45	324	7.8e-82	+	.	Target=null 45 324;ID=match$612_45_324;signature_desc=Borrelia lipoprotein;Name=PF00921;status=T;Dbxref="InterPro:IPR000680"
gene-bpSLO_001575_orf31273	lp60	gene	Pfam	gamma	protein_match	34	319	1.2e-84	+	.	Target=null 34 319;ID=match$2417_34_319;signature_desc=Borrelia lipoprotein;Name=PF00921;status=T;Dbxref="InterPro:IPR000680"
gene-bpSLO_001578_orf31303	lp60	gene	Pfam	delta	protein_match	44	330	2.3e-87	+	.	Target=null 44 330;ID=match$567_44_330;signature_desc=Borrelia lipoprotein;Name=PF00921;status=T;Dbxref="InterPro:IPR000680"
gene-bpSLO_001580_orf31333	lp60	gene	Pfam	gamma	protein_match	43	335	1.9e-91	+	.	Target=null 43 335;ID=match$2282_43_335;signature_desc=Borrelia lipoprotein;Name=PF00921;status=T;Dbxref="InterPro:IPR000680"
gene-bpSLO_001584_orf31369	lp60	gene	Pfam	delta	protein_match	44	330	1.9e-88	+	.	Target=null 44 330;ID=match$1111_44_330;signature_desc=Borrelia lipoprotein;Name=PF00921;status=T;Dbxref="InterPro:IPR000680"
gene-bpSLO_001586_orf31393	lp60	pseudo	Pfam	gamma	protein_match	36	73	3.8e-13	+	.	Target=null 36 73;ID=match$437_36_73;signature_desc=Borrelia lipoprotein;Name=PF00921;status=T;Dbxref="InterPro:IPR000680"
gene-bpSLO_001586_orf31398	lp60	pseudo	Pfam		protein_match	2	245	7.9e-67	+	.	Target=null 2 245;ID=match$820_2_245;signature_desc=Borrelia lipoprotein;Name=PF00921;status=T;Dbxref="InterPro:IPR000680"
gene-bpSLO_001587_orf31417	lp60	gene	Pfam	delta	protein_match	44	323	1.9e-85	+	.	Target=null 44 323;ID=match$1431_44_323;signature_desc=Borrelia lipoprotein;Name=PF00921;status=T;Dbxref="InterPro:IPR000680"
gene-bpSLO_001590_orf31445	lp60	gene	Pfam	beta	protein_match	48	334	2.7e-51	+	.	Target=null 48 334;ID=match$762_48_334;signature_desc=Borrelia lipoprotein;Name=PF00921;status=T;Dbxref="InterPro:IPR000680"

## Sheet: bvRMA01
Vsp	replicon	gene/pseudo
gene-bvRMA01_001093_orf23683	lp25	gene		Pfam	protein_match	39	210	1.2e-46	+	.	Target=null 39 210;ID=match$653_39_210;signature_desc=Lipoprotein;Name=PF01441;status=T;Dbxref="InterPro:IPR001800"
gene-bvRMA01_001109_orf24016	lp30	gene		Pfam	protein_match	39	209	2e-58	+	.	Target=null 39 209;ID=match$1736_39_209;signature_desc=Lipoprotein;Name=PF01441;status=T;Dbxref="InterPro:IPR001800"
gene-bvRMA01_001121_orf24192	lp30	gene		Pfam	protein_match	38	204	1e-62	+	.	Target=null 38 204;ID=match$1966_38_204;signature_desc=Lipoprotein;Name=PF01441;status=T;Dbxref="InterPro:IPR001800"
gene-bvRMA01_001128_orf24253	lp30	gene		Pfam	protein_match	39	208	1.7e-65	+	.	Target=null 39 208;ID=match$2240_39_208;signature_desc=Lipoprotein;Name=PF01441;status=T;Dbxref="InterPro:IPR001800"
gene-bvRMA01_001142_orf24500	lp31	gene		Pfam	protein_match	39	206	8.2e-60	+	.	Target=null 39 206;ID=match$114_39_206;signature_desc=Lipoprotein;Name=PF01441;status=T;Dbxref="InterPro:IPR001800"
gene-bvRMA01_001144_orf24532	lp31	gene		Pfam	protein_match	39	207	3.1e-53	+	.	Target=null 39 207;ID=match$218_39_207;signature_desc=Lipoprotein;Name=PF01441;status=T;Dbxref="InterPro:IPR001800"
gene-bvRMA01_001160_orf24679	lp31	gene		Pfam	protein_match	39	206	7.7e-54	+	.	Target=null 39 206;ID=match$2686_39_206;signature_desc=Lipoprotein;Name=PF01441;status=T;Dbxref="InterPro:IPR001800"
gene-bvRMA01_001196_orf25389	lp35	gene		Pfam	protein_match	39	209	2e-58	+	.	Target=null 39 209;ID=match$1734_39_209;signature_desc=Lipoprotein;Name=PF01441;status=T;Dbxref="InterPro:IPR001800"
gene-bvRMA01_001228_orf26028	lp37	pseudo		Pfam	protein_match	38	117	5.1e-35	+	.	Target=null 38 117;ID=match$613_38_117;signature_desc=Lipoprotein;Name=PF01441;status=T;Dbxref="InterPro:IPR001800"
gene-bvRMA01_001228_orf26031	lp37	pseudo		Pfam	protein_match	3	94	1.3e-27	+	.	Target=null 3 94;ID=match$1272_3_94;signature_desc=Lipoprotein;Name=PF01441;status=T;Dbxref="InterPro:IPR001800"
Vlp			Subfamily
gene-bvRMA01_001081_orf23450	lp17-2	gene	delta	Pfam	protein_match	34	316	1e-86	+	.	Target=null 34 316;ID=match$2672_34_316;signature_desc=Borrelia lipoprotein;Name=PF00921;status=T;Dbxref="InterPro:IPR000680"
gene-bvRMA01_001087_orf23582	lp25	gene	alpha	Pfam	protein_match	52	343	2e-70	+	.	Target=null 52 343;ID=match$999_52_343;signature_desc=Borrelia lipoprotein;Name=PF00921;status=T;Dbxref="InterPro:IPR000680"
gene-bvRMA01_001088_orf23605	lp25	gene	gamma	Pfam	protein_match	34	309	2e-86	+	.	Target=null 34 309;ID=match$335_34_309;signature_desc=Borrelia lipoprotein;Name=PF00921;status=T;Dbxref="InterPro:IPR000680"
gene-bvRMA01_001089_orf23623	lp25	gene	delta	Pfam	protein_match	39	163	1.1e-40	+	.	Target=null 39 163;ID=match$2251_39_163;signature_desc=Borrelia lipoprotein;Name=PF00921;status=T;Dbxref="InterPro:IPR000680"
gene-bvRMA01_001090_orf23633	lp25	gene	alpha	Pfam	protein_match	52	344	5.4e-69	+	.	Target=null 52 344;ID=match$295_52_344;signature_desc=Borrelia lipoprotein;Name=PF00921;status=T;Dbxref="InterPro:IPR000680"
gene-bvRMA01_001092_orf23668	lp25	gene	delta	Pfam	protein_match	48	325	2.9e-89	+	.	Target=null 48 325;ID=match$1979_48_325;signature_desc=Borrelia lipoprotein;Name=PF00921;status=T;Dbxref="InterPro:IPR000680"
gene-bvRMA01_001096_orf23705	lp25	gene	delta	Pfam	protein_match	9	61	2.8e-18	+	.	Target=null 9 61;ID=match$2624_9_61;signature_desc=Borrelia lipoprotein;Name=PF00921;status=T;Dbxref="InterPro:IPR000680"
gene-bvRMA01_001102_orf23772	lp25	gene	gamma	Pfam	protein_match	6	42	1.5e-06	+	.	Target=null 6 42;ID=match$367_6_42;signature_desc=Borrelia lipoprotein;Name=PF00921;status=T;Dbxref="InterPro:IPR000680"
gene-bvRMA01_001107_orf23985	lp30	gene	beta	Pfam	protein_match	45	326	7.5e-45	+	.	Target=null 45 326;ID=match$2712_45_326;signature_desc=Borrelia lipoprotein;Name=PF00921;status=T;Dbxref="InterPro:IPR000680"
gene-bvRMA01_001108_orf24002	lp30	gene	gamma	Pfam	protein_match	44	319	1.8e-85	+	.	Target=null 44 319;ID=match$8_44_319;signature_desc=Borrelia lipoprotein;Name=PF00921;status=T;Dbxref="InterPro:IPR000680"
gene-bvRMA01_001110_orf24030	lp30	gene	gamma	Pfam	protein_match	34	312	4.9e-90	+	.	Target=null 34 312;ID=match$1078_34_312;signature_desc=Borrelia lipoprotein;Name=PF00921;status=T;Dbxref="InterPro:IPR000680"
gene-bvRMA01_001120_orf24174	lp30	gene	delta	Pfam	protein_match	45	330	5.5e-88	+	.	Target=null 45 330;ID=match$2261_45_330;signature_desc=Borrelia lipoprotein;Name=PF00921;status=T;Dbxref="InterPro:IPR000680"
gene-bvRMA01_001122_orf24201	lp30	pseudo	alpha	Pfam	protein_match	7	185	1.4e-32	+	.	Target=null 7 185;ID=match$1297_7_185;signature_desc=Borrelia lipoprotein;Name=PF00921;status=T;Dbxref="InterPro:IPR000680"
gene-bvRMA01_001122_orf24204	lp30	pseudo		Pfam	protein_match	1	117	3e-33	+	.	Target=null 1 117;ID=match$2150_1_117;signature_desc=Borrelia lipoprotein;Name=PF00921;status=T;Dbxref="InterPro:IPR000680"
gene-bvRMA01_001125_orf24232	lp30	pseudo	beta	Pfam	protein_match	51	100	2.3e-08	+	.	Target=null 51 100;ID=match$2674_51_100;signature_desc=Borrelia lipoprotein;Name=PF00921;status=T;Dbxref="InterPro:IPR000680"
gene-bvRMA01_001129_orf24264	lp30	gene	alpha	Pfam	protein_match	7	299	3.3e-69	+	.	Target=null 7 299;ID=match$1634_7_299;signature_desc=Borrelia lipoprotein;Name=PF00921;status=T;Dbxref="InterPro:IPR000680"
gene-bvRMA01_001130_orf24285	lp30	gene	delta	Pfam	protein_match	39	163	1.1e-40	+	.	Target=null 39 163;ID=match$2249_39_163;signature_desc=Borrelia lipoprotein;Name=PF00921;status=T;Dbxref="InterPro:IPR000680"
gene-bvRMA01_001131_orf24297	lp30	gene	gamma	Pfam	protein_match	34	309	2e-86	+	.	Target=null 34 309;ID=match$333_34_309;signature_desc=Borrelia lipoprotein;Name=PF00921;status=T;Dbxref="InterPro:IPR000680"
gene-bvRMA01_001132_orf24312	lp30	gene	alpha	Pfam	protein_match	52	343	2e-70	+	.	Target=null 52 343;ID=match$997_52_343;signature_desc=Borrelia lipoprotein;Name=PF00921;status=T;Dbxref="InterPro:IPR000680"
gene-bvRMA01_001138_orf24432	lp31	gene	beta	Pfam	protein_match	45	326	7.5e-45	+	.	Target=null 45 326;ID=match$2714_45_326;signature_desc=Borrelia lipoprotein;Name=PF00921;status=T;Dbxref="InterPro:IPR000680"
gene-bvRMA01_001139_orf24449	lp31	gene	gamma	Pfam	protein_match	34	313	1.7e-87	+	.	Target=null 34 313;ID=match$1195_34_313;signature_desc=Borrelia lipoprotein;Name=PF00921;status=T;Dbxref="InterPro:IPR000680"
gene-bvRMA01_001140_orf24469	lp31	gene	delta	Pfam	protein_match	45	306	5.5e-78	+	.	Target=null 45 306;ID=match$1081_45_306;signature_desc=Borrelia lipoprotein;Name=PF00921;status=T;Dbxref="InterPro:IPR000680"
gene-bvRMA01_001141_orf24487	lp31	gene	beta	Pfam	protein_match	34	319	6.1e-46	+	.	Target=null 34 319;ID=match$2746_34_319;signature_desc=Borrelia lipoprotein;Name=PF00921;status=T;Dbxref="InterPro:IPR000680"
gene-bvRMA01_001143_orf24516	lp31	gene	gamma	Pfam	protein_match	31	310	1.8e-78	+	.	Target=null 31 310;ID=match$2416_31_310;signature_desc=Borrelia lipoprotein;Name=PF00921;status=T;Dbxref="InterPro:IPR000680"
gene-bvRMA01_001159_orf24665	lp31	pseudo	gamma	Pfam	protein_match	1	162	1e-34	+	.	Target=null 1 162;ID=match$1208_1_162;signature_desc=Borrelia lipoprotein;Name=PF00921;status=T;Dbxref="InterPro:IPR000680"
gene-bvRMA01_001159_orf24665	lp31	pseudo		Pfam	protein_match	160	232	1.2e-25	+	.	Target=null 160 232;ID=match$1208_160_232;signature_desc=Borrelia lipoprotein;Name=PF00921;status=T;Dbxref="InterPro:IPR000680"
gene-bvRMA01_001161_orf24689	lp31	pseudo	alpha	Pfam	protein_match	3	75	3.5e-10	+	.	Target=null 3 75;ID=match$42_3_75;signature_desc=Borrelia lipoprotein;Name=PF00921;status=T;Dbxref="InterPro:IPR000680"
gene-bvRMA01_001161_orf24693	lp31	pseudo		Pfam	protein_match	113	168	2.8e-10	+	.	Target=null 113 168;ID=match$964_113_168;signature_desc=Borrelia lipoprotein;Name=PF00921;status=T;Dbxref="InterPro:IPR000680"
gene-bvRMA01_001161_orf24693	lp31	pseudo		Pfam	protein_match	7	125	5.4e-15	+	.	Target=null 7 125;ID=match$964_7_125;signature_desc=Borrelia lipoprotein;Name=PF00921;status=T;Dbxref="InterPro:IPR000680"
gene-bvRMA01_001162_orf24712	lp31	gene	beta	Pfam	protein_match	14	197	3e-14	+	.	Target=null 14 197;ID=match$2345_14_197;signature_desc=Borrelia lipoprotein;Name=PF00921;status=T;Dbxref="InterPro:IPR000680"
gene-bvRMA01_001162_orf24712	lp31	gene		Pfam	protein_match	198	383	2.2e-29	+	.	Target=null 198 383;ID=match$2345_198_383;signature_desc=Borrelia lipoprotein;Name=PF00921;status=T;Dbxref="InterPro:IPR000680"
gene-bvRMA01_001165_orf24742	lp31	gene	gamma	Pfam	protein_match	45	326	2.2e-90	+	.	Target=null 45 326;ID=match$545_45_326;signature_desc=Borrelia lipoprotein;Name=PF00921;status=T;Dbxref="InterPro:IPR000680"
gene-bvRMA01_001166_orf24757	lp31	pseudo	alpha	Pfam	protein_match	58	272	3.8e-39	+	.	Target=null 58 272;ID=match$2557_58_272;signature_desc=Borrelia lipoprotein;Name=PF00921;status=T;Dbxref="InterPro:IPR000680"
gene-bvRMA01_001166_orf24759	lp31	pseudo		Pfam	protein_match	13	95	7.6e-30	+	.	Target=null 13 95;ID=match$1449_13_95;signature_desc=Borrelia lipoprotein;Name=PF00921;status=T;Dbxref="InterPro:IPR000680"
gene-bvRMA01_001167_orf24785	lp31	gene	beta	Pfam	protein_match	55	342	8.2e-48	+	.	Target=null 55 342;ID=match$657_55_342;signature_desc=Borrelia lipoprotein;Name=PF00921;status=T;Dbxref="InterPro:IPR000680"
gene-bvRMA01_001197_orf25402	lp35	gene	gamma	Pfam	protein_match	44	319	1.8e-85	+	.	Target=null 44 319;ID=match$6_44_319;signature_desc=Borrelia lipoprotein;Name=PF00921;status=T;Dbxref="InterPro:IPR000680"
gene-bvRMA01_001198_orf25420	lp35	gene	beta	Pfam	protein_match	45	326	7.5e-45	+	.	Target=null 45 326;ID=match$2710_45_326;signature_desc=Borrelia lipoprotein;Name=PF00921;status=T;Dbxref="InterPro:IPR000680"
gene-bvRMA01_001229_orf26043	lp37	gene	alpha	Pfam	protein_match	7	299	3.3e-69	+	.	Target=null 7 299;ID=match$1632_7_299;signature_desc=Borrelia lipoprotein;Name=PF00921;status=T;Dbxref="InterPro:IPR000680"
gene-bvRMA01_001230_orf26064	lp37	gene	delta	Pfam	protein_match	39	163	1.1e-40	+	.	Target=null 39 163;ID=match$2253_39_163;signature_desc=Borrelia lipoprotein;Name=PF00921;status=T;Dbxref="InterPro:IPR000680"
gene-bvRMA01_001231_orf26076	lp37	gene	gamma	Pfam	protein_match	34	309	2e-86	+	.	Target=null 34 309;ID=match$337_34_309;signature_desc=Borrelia lipoprotein;Name=PF00921;status=T;Dbxref="InterPro:IPR000680"
gene-bvRMA01_001232_orf26091	lp37	gene	alpha	Pfam	protein_match	52	343	2e-70	+	.	Target=null 52 343;ID=match$1001_52_343;signature_desc=Borrelia lipoprotein;Name=PF00921;status=T;Dbxref="InterPro:IPR000680"

## Sheet: bt91E135
Vsp	replicon	gene/pseudo
gene-bt91E135_001351_orf27791	lp38	gene		Pfam	protein_match	39	211	4.9e-48	+	.	Target=null 39 211;ID=match$1758_39_211;signature_desc=Lipoprotein;Name=PF01441;status=T;Dbxref="InterPro:IPR001800"
gene-bt91E135_001353_orf27828	lp38	gene		Pfam	protein_match	29	194	1.2e-57	+	.	Target=null 29 194;ID=match$2858_29_194;signature_desc=Lipoprotein;Name=PF01441;status=T;Dbxref="InterPro:IPR001800"
gene-bt91E135_001361_orf27919	lp38	gene		Pfam	protein_match	30	196	2.4e-39	+	.	Target=null 30 196;ID=match$3081_30_196;signature_desc=Lipoprotein;Name=PF01441;status=T;Dbxref="InterPro:IPR001800"
gene-bt91E135_001369_orf28025	lp38	gene		Pfam	protein_match	2	170	2.4e-52	+	.	Target=null 2 170;ID=match$2165_2_170;signature_desc=Lipoprotein;Name=PF01441;status=T;Dbxref="InterPro:IPR001800"
gene-bt91E135_001372_orf28079	lp38	gene		Pfam	protein_match	38	206	9.4e-61	+	.	Target=null 38 206;ID=match$456_38_206;signature_desc=Lipoprotein;Name=PF01441;status=T;Dbxref="InterPro:IPR001800"
gene-bt91E135_001407_orf28720	lp40	gene		Pfam	protein_match	39	211	4.9e-48	+	.	Target=null 39 211;ID=match$1756_39_211;signature_desc=Lipoprotein;Name=PF01441;status=T;Dbxref="InterPro:IPR001800"
gene-bt91E135_001429_orf29094	lp43	pseudo		Pfam	protein_match	23	159	5.6e-51	+	.	Target=null 23 159;ID=match$1807_23_159;signature_desc=Lipoprotein;Name=PF01441;status=T;Dbxref="InterPro:IPR001800"
gene-bt91E135_001442_orf29248	lp43	gene		Pfam	protein_match	38	208	9.3e-50	+	.	Target=null 38 208;ID=match$2569_38_208;signature_desc=Lipoprotein;Name=PF01441;status=T;Dbxref="InterPro:IPR001800"
gene-bt91E135_001447_orf29330	lp43	gene		Pfam	protein_match	38	204	1.2e-56	+	.	Target=null 38 204;ID=match$568_38_204;signature_desc=Lipoprotein;Name=PF01441;status=T;Dbxref="InterPro:IPR001800"
gene-bt91E135_001469_orf29648	lp48	gene		Pfam	protein_match	38	205	2.2e-55	+	.	Target=null 38 205;ID=match$452_38_205;signature_desc=Lipoprotein;Name=PF01441;status=T;Dbxref="InterPro:IPR001800"
gene-bt91E135_001473_orf29695	lp48	gene		Pfam	protein_match	37	206	2.8e-54	+	.	Target=null 37 206;ID=match$2827_37_206;signature_desc=Lipoprotein;Name=PF01441;status=T;Dbxref="InterPro:IPR001800"
gene-bt91E135_001475_orf29727	lp48	gene		Pfam	protein_match	38	207	5.4e-53	+	.	Target=null 38 207;ID=match$453_38_207;signature_desc=Lipoprotein;Name=PF01441;status=T;Dbxref="InterPro:IPR001800"
gene-bt91E135_001480_orf29803	lp48	gene		Pfam	protein_match	38	206	1.1e-59	+	.	Target=null 38 206;ID=match$465_38_206;signature_desc=Lipoprotein;Name=PF01441;status=T;Dbxref="InterPro:IPR001800"
gene-bt91E135_001483_orf29841	lp48	gene		Pfam	protein_match	38	212	1.8e-47	+	.	Target=null 38 212;ID=match$1315_38_212;signature_desc=Lipoprotein;Name=PF01441;status=T;Dbxref="InterPro:IPR001800"
gene-bt91E135_001525_orf30544	lp53	gene		Pfam	protein_match	39	205	1.2e-56	+	.	Target=null 39 205;ID=match$508_39_205;signature_desc=Lipoprotein;Name=PF01441;status=T;Dbxref="InterPro:IPR001800"
gene-bt91E135_001536_orf30673	lp53	pseudo		Pfam	protein_match	29	106	4.4e-31	+	.	Target=null 29 106;ID=match$1622_29_106;signature_desc=Lipoprotein;Name=PF01441;status=T;Dbxref="InterPro:IPR001800"
gene-bt91E135_001536_orf30676	lp53	pseudo		Pfam	protein_match	3	92	1.6e-25	+	.	Target=null 3 92;ID=match$314_3_92;signature_desc=Lipoprotein;Name=PF01441;status=T;Dbxref="InterPro:IPR001800"
gene-bt91E135_001538_orf30709	lp53	gene		Pfam	protein_match	38	208	1.5e-47	+	.	Target=null 38 208;ID=match$1775_38_208;signature_desc=Lipoprotein;Name=PF01441;status=T;Dbxref="InterPro:IPR001800"
gene-bt91E135_001542_orf30779	lp53	gene		Pfam	protein_match	38	206	2.5e-58	+	.	Target=null 38 206;ID=match$1095_38_206;signature_desc=Lipoprotein;Name=PF01441;status=T;Dbxref="InterPro:IPR001800"
Vlp			Subfamily
gene-bt91E135_001241_orf25891	lp19	gene	gamma	Pfam	protein_match	51	331	2.5e-88	+	.	Target=null 51 331;ID=match$2504_51_331;signature_desc=Borrelia lipoprotein;Name=PF00921;status=T;Dbxref="InterPro:IPR000680"
gene-bt91E135_001242_orf25908	lp19	gene	alpha	Pfam	protein_match	41	341	4.9e-68	+	.	Target=null 41 341;ID=match$2697_41_341;signature_desc=Borrelia lipoprotein;Name=PF00921;status=T;Dbxref="InterPro:IPR000680"
gene-bt91E135_001243_orf25926	lp19	gene	beta	Pfam	protein_match	20	304	2.1e-49	+	.	Target=null 20 304;ID=match$762_20_304;signature_desc=Borrelia lipoprotein;Name=PF00921;status=T;Dbxref="InterPro:IPR000680"
gene-bt91E135_001308_orf27139	lp36	pseudo	beta	Pfam	protein_match	16	304	3.2e-47	+	.	Target=null 16 304;ID=match$1629_16_304;signature_desc=Borrelia lipoprotein;Name=PF00921;status=T;Dbxref="InterPro:IPR000680"
gene-bt91E135_001309_orf27156	lp36	gene	alpha	Pfam	protein_match	58	355	2.2e-71	+	.	Target=null 58 355;ID=match$2642_58_355;signature_desc=Borrelia lipoprotein;Name=PF00921;status=T;Dbxref="InterPro:IPR000680"
gene-bt91E135_001310_orf27181	lp36	gene	beta	Pfam	protein_match	20	309	2.4e-49	+	.	Target=null 20 309;ID=match$2371_20_309;signature_desc=Borrelia lipoprotein;Name=PF00921;status=T;Dbxref="InterPro:IPR000680"
gene-bt91E135_001311_orf27196	lp36	gene	alpha	Pfam	protein_match	57	345	1e-67	+	.	Target=null 57 345;ID=match$1838_57_345;signature_desc=Borrelia lipoprotein;Name=PF00921;status=T;Dbxref="InterPro:IPR000680"
gene-bt91E135_001312_orf27222	lp36	gene	alpha	Pfam	protein_match	57	352	9.3e-71	+	.	Target=null 57 352;ID=match$2543_57_352;signature_desc=Borrelia lipoprotein;Name=PF00921;status=T;Dbxref="InterPro:IPR000680"
gene-bt91E135_001314_orf27255	lp36	gene	beta	Pfam	protein_match	55	338	7.4e-47	+	.	Target=null 55 338;ID=match$1554_55_338;signature_desc=Borrelia lipoprotein;Name=PF00921;status=T;Dbxref="InterPro:IPR000680"
gene-bt91E135_001315_orf27277	lp36	pseudo	beta	Pfam	protein_match	23	314	7.4e-47	+	.	Target=null 23 314;ID=match$713_23_314;signature_desc=Borrelia lipoprotein;Name=PF00921;status=T;Dbxref="InterPro:IPR000680"
gene-bt91E135_001316_orf27299	lp36	gene	alpha	Pfam	protein_match	58	355	1.4e-69	+	.	Target=null 58 355;ID=match$2656_58_355;signature_desc=Borrelia lipoprotein;Name=PF00921;status=T;Dbxref="InterPro:IPR000680"
gene-bt91E135_001319_orf27336	lp36	gene	beta	Pfam	protein_match	20	302	2.1e-44	+	.	Target=null 20 302;ID=match$630_20_302;signature_desc=Borrelia lipoprotein;Name=PF00921;status=T;Dbxref="InterPro:IPR000680"
gene-bt91E135_001320_orf27355	lp36	gene	alpha	Pfam	protein_match	57	353	2e-67	+	.	Target=null 57 353;ID=match$2430_57_353;signature_desc=Borrelia lipoprotein;Name=PF00921;status=T;Dbxref="InterPro:IPR000680"
gene-bt91E135_001323_orf27382	lp36	gene	gamma	Pfam	protein_match	34	317	1.1e-87	+	.	Target=null 34 317;ID=match$2998_34_317;signature_desc=Borrelia lipoprotein;Name=PF00921;status=T;Dbxref="InterPro:IPR000680"
gene-bt91E135_001326_orf27417	lp36	gene	delta	Pfam	protein_match	44	328	5.4e-85	+	.	Target=null 44 328;ID=match$359_44_328;signature_desc=Borrelia lipoprotein;Name=PF00921;status=T;Dbxref="InterPro:IPR000680"
gene-bt91E135_001331_orf27448	lp36	gene	gamma	Pfam	protein_match	9	50	1.5e-10	+	.	Target=null 9 50;ID=match$1170_9_50;signature_desc=Borrelia lipoprotein;Name=PF00921;status=T;Dbxref="InterPro:IPR000680"
gene-bt91E135_001336_orf27523	lp36	pseudo	alpha	Pfam	protein_match	45	121	7.1e-14	+	.	Target=null 45 121;ID=match$1194_45_121;signature_desc=Borrelia lipoprotein;Name=PF00921;status=T;Dbxref="InterPro:IPR000680"
gene-bt91E135_001336_orf27526	lp36	pseudo		Pfam	protein_match	11	81	5.4e-07	+	.	Target=null 11 81;ID=match$2369_11_81;signature_desc=Borrelia lipoprotein;Name=PF00921;status=T;Dbxref="InterPro:IPR000680"
gene-bt91E135_001336_orf27531	lp36	pseudo		Pfam	protein_match	6	129	7.3e-32	+	.	Target=null 6 129;ID=match$2971_6_129;signature_desc=Borrelia lipoprotein;Name=PF00921;status=T;Dbxref="InterPro:IPR000680"
gene-bt91E135_001338_orf27561	lp36	pseudo	alpha	Pfam	protein_match	8	72	3.8e-13	+	.	Target=null 8 72;ID=match$2502_8_72;signature_desc=Borrelia lipoprotein;Name=PF00921;status=T;Dbxref="InterPro:IPR000680"
gene-bt91E135_001338_orf27568	lp36	pseudo		Pfam	protein_match	7	107	2.9e-16	+	.	Target=null 7 107;ID=match$1214_7_107;signature_desc=Borrelia lipoprotein;Name=PF00921;status=T;Dbxref="InterPro:IPR000680"
gene-bt91E135_001339_orf27583	lp36	pseudo	beta	Pfam	protein_match	2	40	3.8e-05	+	.	Target=null 2 40;ID=match$1906_2_40;signature_desc=Borrelia lipoprotein;Name=PF00921;status=T;Dbxref="InterPro:IPR000680"
gene-bt91E135_001341_orf27600	lp36	gene	beta	Pfam	protein_match	192	445	1.7e-29	+	.	Target=null 192 445;ID=match$2469_192_445;signature_desc=Borrelia lipoprotein;Name=PF00921;status=T;Dbxref="InterPro:IPR000680"
gene-bt91E135_001345_orf27706	lp38	gene	beta	Pfam	protein_match	136	257	3e-26	+	.	Target=null 136 257;ID=match$205_136_257;signature_desc=Borrelia lipoprotein;Name=PF00921;status=T;Dbxref="InterPro:IPR000680"
gene-bt91E135_001345_orf27706	lp38	gene		Pfam	protein_match	11	136	3.8e-30	+	.	Target=null 11 136;ID=match$205_11_136;signature_desc=Borrelia lipoprotein;Name=PF00921;status=T;Dbxref="InterPro:IPR000680"
gene-bt91E135_001346_orf27720	lp38	gene	delta	Pfam	protein_match	1	45	1.7e-08	+	.	Target=null 1 45;ID=match$652_1_45;signature_desc=Borrelia lipoprotein;Name=PF00921;status=T;Dbxref="InterPro:IPR000680"
gene-bt91E135_001347_orf27725	lp38	pseudo	alpha	Pfam	protein_match	57	253	1.8e-39	+	.	Target=null 57 253;ID=match$3074_57_253;signature_desc=Borrelia lipoprotein;Name=PF00921;status=T;Dbxref="InterPro:IPR000680"
gene-bt91E135_001347_orf27728	lp38	pseudo		Pfam	protein_match	7	106	3.2e-28	+	.	Target=null 7 106;ID=match$649_7_106;signature_desc=Borrelia lipoprotein;Name=PF00921;status=T;Dbxref="InterPro:IPR000680"
gene-bt91E135_001349_orf27761	lp38	gene	beta	Pfam	protein_match	14	248	4.9e-26	+	.	Target=null 14 248;ID=match$7_14_248;signature_desc=Borrelia lipoprotein;Name=PF00921;status=T;Dbxref="InterPro:IPR000680"
gene-bt91E135_001349_orf27761	lp38	gene		Pfam	protein_match	236	277	1.8e-06	+	.	Target=null 236 277;ID=match$7_236_277;signature_desc=Borrelia lipoprotein;Name=PF00921;status=T;Dbxref="InterPro:IPR000680"
gene-bt91E135_001350_orf27775	lp38	gene	alpha	Pfam	protein_match	7	306	2.2e-70	+	.	Target=null 7 306;ID=match$2643_7_306;signature_desc=Borrelia lipoprotein;Name=PF00921;status=T;Dbxref="InterPro:IPR000680"
gene-bt91E135_001352_orf27809	lp38	gene	delta	Pfam	protein_match	19	298	3.2e-85	+	.	Target=null 19 298;ID=match$1713_19_298;signature_desc=Borrelia lipoprotein;Name=PF00921;status=T;Dbxref="InterPro:IPR000680"
gene-bt91E135_001354_orf27844	lp38	gene	gamma	Pfam	protein_match	34	310	1.8e-78	+	.	Target=null 34 310;ID=match$1859_34_310;signature_desc=Borrelia lipoprotein;Name=PF00921;status=T;Dbxref="InterPro:IPR000680"
gene-bt91E135_001356_orf27869	lp38	gene	delta	Pfam	protein_match	14	81	1.4e-22	+	.	Target=null 14 81;ID=match$2259_14_81;signature_desc=Borrelia lipoprotein;Name=PF00921;status=T;Dbxref="InterPro:IPR000680"
gene-bt91E135_001358_orf27885	lp38	gene	beta	Pfam	protein_match	59	341	6.8e-46	+	.	Target=null 59 341;ID=match$795_59_341;signature_desc=Borrelia lipoprotein;Name=PF00921;status=T;Dbxref="InterPro:IPR000680"
gene-bt91E135_001360_orf27910	lp38	gene	delta	Pfam	protein_match	57	107	3.4e-16	+	.	Target=null 57 107;ID=match$2388_57_107;signature_desc=Borrelia lipoprotein;Name=PF00921;status=T;Dbxref="InterPro:IPR000680"
gene-bt91E135_001360_orf27910	lp38	gene		Pfam	protein_match	8	58	3.6e-14	+	.	Target=null 8 58;ID=match$2388_8_58;signature_desc=Borrelia lipoprotein;Name=PF00921;status=T;Dbxref="InterPro:IPR000680"
gene-bt91E135_001362_orf27936	lp38	gene	delta	Pfam	protein_match	44	325	5.2e-86	+	.	Target=null 44 325;ID=match$603_44_325;signature_desc=Borrelia lipoprotein;Name=PF00921;status=T;Dbxref="InterPro:IPR000680"
gene-bt91E135_001365_orf27964	lp38	gene	beta	Pfam	protein_match	20	307	2.4e-47	+	.	Target=null 20 307;ID=match$1334_20_307;signature_desc=Borrelia lipoprotein;Name=PF00921;status=T;Dbxref="InterPro:IPR000680"
gene-bt91E135_001366_orf27980	lp38	gene	alpha	Pfam	protein_match	14	55	1.9e-09	+	.	Target=null 14 55;ID=match$1656_14_55;signature_desc=Borrelia lipoprotein;Name=PF00921;status=T;Dbxref="InterPro:IPR000680"
gene-bt91E135_001367_orf27994	lp38	gene	delta	Pfam	protein_match	34	317	1.6e-82	+	.	Target=null 34 317;ID=match$2537_34_317;signature_desc=Borrelia lipoprotein;Name=PF00921;status=T;Dbxref="InterPro:IPR000680"
gene-bt91E135_001368_orf28010	lp38	gene	delta	Pfam	protein_match	8	292	7.3e-87	+	.	Target=null 8 292;ID=match$375_8_292;signature_desc=Borrelia lipoprotein;Name=PF00921;status=T;Dbxref="InterPro:IPR000680"
gene-bt91E135_001370_orf28042	lp38	gene	beta	Pfam	protein_match	14	297	2.1e-47	+	.	Target=null 14 297;ID=match$641_14_297;signature_desc=Borrelia lipoprotein;Name=PF00921;status=T;Dbxref="InterPro:IPR000680"
gene-bt91E135_001371_orf28058	lp38	gene	alpha	Pfam	protein_match	50	272	1.1e-36	+	.	Target=null 50 272;ID=match$1141_50_272;signature_desc=Borrelia lipoprotein;Name=PF00921;status=T;Dbxref="InterPro:IPR000680"
gene-bt91E135_001371_orf28058	lp38	gene		Pfam	protein_match	260	315	4.1e-09	+	.	Target=null 260 315;ID=match$1141_260_315;signature_desc=Borrelia lipoprotein;Name=PF00921;status=T;Dbxref="InterPro:IPR000680"
gene-bt91E135_001373_orf28090	lp38	pseudo	gamma	Pfam	protein_match	6	47	3e-11	+	.	Target=null 6 47;ID=match$1316_6_47;signature_desc=Borrelia lipoprotein;Name=PF00921;status=T;Dbxref="InterPro:IPR000680"
gene-bt91E135_001378_orf28158	lp38	gene	delta	Pfam	protein_match	42	76	5.7e-09	+	.	Target=null 42 76;ID=match$2975_42_76;signature_desc=Borrelia lipoprotein;Name=PF00921;status=T;Dbxref="InterPro:IPR000680"
gene-bt91E135_001408_orf28735	lp40	gene	alpha	Pfam	protein_match	7	306	2.2e-70	+	.	Target=null 7 306;ID=match$2645_7_306;signature_desc=Borrelia lipoprotein;Name=PF00921;status=T;Dbxref="InterPro:IPR000680"
gene-bt91E135_001409_orf28753	lp40	gene	beta	Pfam	protein_match	14	248	4.9e-26	+	.	Target=null 14 248;ID=match$5_14_248;signature_desc=Borrelia lipoprotein;Name=PF00921;status=T;Dbxref="InterPro:IPR000680"
gene-bt91E135_001409_orf28753	lp40	gene		Pfam	protein_match	236	277	1.8e-06	+	.	Target=null 236 277;ID=match$5_236_277;signature_desc=Borrelia lipoprotein;Name=PF00921;status=T;Dbxref="InterPro:IPR000680"
gene-bt91E135_001412_orf28784	lp40	gene	alpha	Pfam	protein_match	57	355	6.2e-72	+	.	Target=null 57 355;ID=match$1957_57_355;signature_desc=Borrelia lipoprotein;Name=PF00921;status=T;Dbxref="InterPro:IPR000680"
gene-bt91E135_001413_orf28801	lp40	gene	delta	Pfam	protein_match	1	45	1.7e-08	+	.	Target=null 1 45;ID=match$650_1_45;signature_desc=Borrelia lipoprotein;Name=PF00921;status=T;Dbxref="InterPro:IPR000680"
gene-bt91E135_001414_orf28809	lp40	gene	beta	Pfam	protein_match	136	257	3e-26	+	.	Target=null 136 257;ID=match$208_136_257;signature_desc=Borrelia lipoprotein;Name=PF00921;status=T;Dbxref="InterPro:IPR000680"
gene-bt91E135_001414_orf28809	lp40	gene		Pfam	protein_match	11	136	3.8e-30	+	.	Target=null 11 136;ID=match$208_11_136;signature_desc=Borrelia lipoprotein;Name=PF00921;status=T;Dbxref="InterPro:IPR000680"
gene-bt91E135_001422_orf28992	lp43	gene	beta	Pfam	protein_match	14	299	2.1e-47	+	.	Target=null 14 299;ID=match$834_14_299;signature_desc=Borrelia lipoprotein;Name=PF00921;status=T;Dbxref="InterPro:IPR000680"
gene-bt91E135_001423_orf29010	lp43	gene	alpha	Pfam	protein_match	49	217	1.2e-24	+	.	Target=null 49 217;ID=match$1220_49_217;signature_desc=Borrelia lipoprotein;Name=PF00921;status=T;Dbxref="InterPro:IPR000680"
gene-bt91E135_001423_orf29010	lp43	gene		Pfam	protein_match	216	250	6.5e-06	+	.	Target=null 216 250;ID=match$1220_216_250;signature_desc=Borrelia lipoprotein;Name=PF00921;status=T;Dbxref="InterPro:IPR000680"
gene-bt91E135_001424_orf29031	lp43	gene	delta	Pfam	protein_match	44	328	3.6e-85	+	.	Target=null 44 328;ID=match$1191_44_328;signature_desc=Borrelia lipoprotein;Name=PF00921;status=T;Dbxref="InterPro:IPR000680"
gene-bt91E135_001425_orf29053	lp43	gene	gamma	Pfam	protein_match	34	322	3.4e-93	+	.	Target=null 34 322;ID=match$969_34_322;signature_desc=Borrelia lipoprotein;Name=PF00921;status=T;Dbxref="InterPro:IPR000680"
gene-bt91E135_001428_orf29079	lp43	gene	delta	Pfam	protein_match	34	316	5.6e-90	+	.	Target=null 34 316;ID=match$1399_34_316;signature_desc=Borrelia lipoprotein;Name=PF00921;status=T;Dbxref="InterPro:IPR000680"
gene-bt91E135_001429_orf29096	lp43	pseudo	gamma	Pfam	protein_match	10	86	6e-25	+	.	Target=null 10 86;ID=match$42_10_86;signature_desc=Borrelia lipoprotein;Name=PF00921;status=T;Dbxref="InterPro:IPR000680"
gene-bt91E135_001440_orf29210	lp43	gene	alpha	Pfam	protein_match	51	344	4.5e-67	+	.	Target=null 51 344;ID=match$1591_51_344;signature_desc=Borrelia lipoprotein;Name=PF00921;status=T;Dbxref="InterPro:IPR000680"
gene-bt91E135_001441_orf29232	lp43	gene	beta	Pfam	protein_match	20	306	2.4e-45	+	.	Target=null 20 306;ID=match$2769_20_306;signature_desc=Borrelia lipoprotein;Name=PF00921;status=T;Dbxref="InterPro:IPR000680"
gene-bt91E135_001443_orf29264	lp43	gene	delta	Pfam	protein_match	8	292	1.9e-87	+	.	Target=null 8 292;ID=match$2837_8_292;signature_desc=Borrelia lipoprotein;Name=PF00921;status=T;Dbxref="InterPro:IPR000680"
gene-bt91E135_001444_orf29282	lp43	gene	gamma	Pfam	protein_match	34	319	6.2e-85	+	.	Target=null 34 319;ID=match$1512_34_319;signature_desc=Borrelia lipoprotein;Name=PF00921;status=T;Dbxref="InterPro:IPR000680"
gene-bt91E135_001446_orf29313	lp43	gene	delta	Pfam	protein_match	34	318	1.7e-86	+	.	Target=null 34 318;ID=match$2852_34_318;signature_desc=Borrelia lipoprotein;Name=PF00921;status=T;Dbxref="InterPro:IPR000680"
gene-bt91E135_001448_orf29346	lp43	gene	delta	Pfam	protein_match	48	327	2.9e-86	+	.	Target=null 48 327;ID=match$116_48_327;signature_desc=Borrelia lipoprotein;Name=PF00921;status=T;Dbxref="InterPro:IPR000680"
gene-bt91E135_001449_orf29367	lp43	gene	delta	Pfam	protein_match	34	315	7.4e-84	+	.	Target=null 34 315;ID=match$2460_34_315;signature_desc=Borrelia lipoprotein;Name=PF00921;status=T;Dbxref="InterPro:IPR000680"
gene-bt91E135_001452_orf29394	lp43	gene	alpha	Pfam	protein_match	57	342	8.8e-64	+	.	Target=null 57 342;ID=match$1379_57_342;signature_desc=Borrelia lipoprotein;Name=PF00921;status=T;Dbxref="InterPro:IPR000680"
gene-bt91E135_001457_orf29475	lp43	pseudo	delta	Pfam	protein_match	34	244	2.7e-53	+	.	Target=null 34 244;ID=match$1983_34_244;signature_desc=Borrelia lipoprotein;Name=PF00921;status=T;Dbxref="InterPro:IPR000680"
gene-bt91E135_001457_orf29478	lp43	pseudo		Pfam	protein_match	1	67	2.2e-27	+	.	Target=null 1 67;ID=match$2260_1_67;signature_desc=Borrelia lipoprotein;Name=PF00921;status=T;Dbxref="InterPro:IPR000680"
gene-bt91E135_001458_orf29488	lp43	gene	alpha	Pfam	protein_match	3	41	1.2e-11	+	.	Target=null 3 41;ID=match$1729_3_41;signature_desc=Borrelia lipoprotein;Name=PF00921;status=T;Dbxref="InterPro:IPR000680"
gene-bt91E135_001459_orf29494	lp43	pseudo	beta	Pfam	protein_match	14	246	2.3e-29	+	.	Target=null 14 246;ID=match$2320_14_246;signature_desc=Borrelia lipoprotein;Name=PF00921;status=T;Dbxref="InterPro:IPR000680"
gene-bt91E135_001459_orf29496	lp43	pseudo		Pfam	protein_match	4	60	9e-16	+	.	Target=null 4 60;ID=match$3032_4_60;signature_desc=Borrelia lipoprotein;Name=PF00921;status=T;Dbxref="InterPro:IPR000680"
gene-bt91E135_001468_orf29625	lp48	pseudo	delta	Pfam	protein_match	4	52	6.4e-05	+	.	Target=null 4 52;ID=match$1624_4_52;signature_desc=Borrelia lipoprotein;Name=PF00921;status=T;Dbxref="InterPro:IPR000680"
gene-bt91E135_001468_orf29632	lp48	pseudo		Pfam	protein_match	8	100	1.4e-27	+	.	Target=null 8 100;ID=match$113_8_100;signature_desc=Borrelia lipoprotein;Name=PF00921;status=T;Dbxref="InterPro:IPR000680"
gene-bt91E135_001472_orf29684	lp48	gene	gamma	Pfam	protein_match	1	282	2.5e-85	+	.	Target=null 1 282;ID=match$2909_1_282;signature_desc=Borrelia lipoprotein;Name=PF00921;status=T;Dbxref="InterPro:IPR000680"
gene-bt91E135_001474_orf29710	lp48	gene	beta	Pfam	protein_match	20	305	2.3e-44	+	.	Target=null 20 305;ID=match$808_20_305;signature_desc=Borrelia lipoprotein;Name=PF00921;status=T;Dbxref="InterPro:IPR000680"
gene-bt91E135_001476_orf29742	lp48	gene	delta	Pfam	protein_match	34	310	7.6e-87	+	.	Target=null 34 310;ID=match$2589_34_310;signature_desc=Borrelia lipoprotein;Name=PF00921;status=T;Dbxref="InterPro:IPR000680"
gene-bt91E135_001478_orf29768	lp48	gene	delta	Pfam	protein_match	34	314	1.2e-85	+	.	Target=null 34 314;ID=match$2897_34_314;signature_desc=Borrelia lipoprotein;Name=PF00921;status=T;Dbxref="InterPro:IPR000680"
gene-bt91E135_001479_orf29786	lp48	gene	gamma	Pfam	protein_match	1	276	6.5e-79	+	.	Target=null 1 276;ID=match$1911_1_276;signature_desc=Borrelia lipoprotein;Name=PF00921;status=T;Dbxref="InterPro:IPR000680"
gene-bt91E135_001482_orf29830	lp48	gene	delta	Pfam	protein_match	147	189	5e-12	+	.	Target=null 147 189;ID=match$867_147_189;signature_desc=Borrelia lipoprotein;Name=PF00921;status=T;Dbxref="InterPro:IPR000680"
gene-bt91E135_001482_orf29830	lp48	gene		Pfam	protein_match	22	151	7.5e-32	+	.	Target=null 22 151;ID=match$867_22_151;signature_desc=Borrelia lipoprotein;Name=PF00921;status=T;Dbxref="InterPro:IPR000680"
gene-bt91E135_001484_orf29860	lp48	gene	beta	Pfam	protein_match	20	309	3.1e-47	+	.	Target=null 20 309;ID=match$1921_20_309;signature_desc=Borrelia lipoprotein;Name=PF00921;status=T;Dbxref="InterPro:IPR000680"
gene-bt91E135_001485_orf29875	lp48	gene	alpha	Pfam	protein_match	57	345	1.6e-67	+	.	Target=null 57 345;ID=match$2886_57_345;signature_desc=Borrelia lipoprotein;Name=PF00921;status=T;Dbxref="InterPro:IPR000680"
gene-bt91E135_001486_orf29901	lp48	gene	delta	Pfam	protein_match	44	327	1.2e-76	+	.	Target=null 44 327;ID=match$2648_44_327;signature_desc=Borrelia lipoprotein;Name=PF00921;status=T;Dbxref="InterPro:IPR000680"
gene-bt91E135_001487_orf29921	lp48	gene	gamma	Pfam	protein_match	44	330	1.1e-90	+	.	Target=null 44 330;ID=match$1504_44_330;signature_desc=Borrelia lipoprotein;Name=PF00921;status=T;Dbxref="InterPro:IPR000680"
gene-bt91E135_001506_orf30241	lp48	gene	alpha	Pfam	protein_match	58	354	9.4e-70	+	.	Target=null 58 354;ID=match$1350_58_354;signature_desc=Borrelia lipoprotein;Name=PF00921;status=T;Dbxref="InterPro:IPR000680"
gene-bt91E135_001507_orf30263	lp48	pseudo	beta	Pfam	protein_match	55	136	1.3e-08	+	.	Target=null 55 136;ID=match$2468_55_136;signature_desc=Borrelia lipoprotein;Name=PF00921;status=T;Dbxref="InterPro:IPR000680"
gene-bt91E135_001507_orf30267	lp48	pseudo		Pfam	protein_match	29	129	9.1e-24	+	.	Target=null 29 129;ID=match$256_29_129;signature_desc=Borrelia lipoprotein;Name=PF00921;status=T;Dbxref="InterPro:IPR000680"
gene-bt91E135_001513_orf30368	lp53	pseudo	beta	Pfam	protein_match	14	246	2.3e-29	+	.	Target=null 14 246;ID=match$2318_14_246;signature_desc=Borrelia lipoprotein;Name=PF00921;status=T;Dbxref="InterPro:IPR000680"
gene-bt91E135_001513_orf30370	lp53	pseudo		Pfam	protein_match	4	60	9e-16	+	.	Target=null 4 60;ID=match$3034_4_60;signature_desc=Borrelia lipoprotein;Name=PF00921;status=T;Dbxref="InterPro:IPR000680"
gene-bt91E135_001514_orf30384	lp53	gene	alpha	Pfam	protein_match	3	41	1.2e-11	+	.	Target=null 3 41;ID=match$1731_3_41;signature_desc=Borrelia lipoprotein;Name=PF00921;status=T;Dbxref="InterPro:IPR000680"
gene-bt91E135_001515_orf30391	lp53	pseudo	delta	Pfam	protein_match	34	244	2.7e-53	+	.	Target=null 34 244;ID=match$1981_34_244;signature_desc=Borrelia lipoprotein;Name=PF00921;status=T;Dbxref="InterPro:IPR000680"
gene-bt91E135_001515_orf30394	lp53	pseudo		Pfam	protein_match	5	53	8.1e-16	+	.	Target=null 5 53;ID=match$606_5_53;signature_desc=Borrelia lipoprotein;Name=PF00921;status=T;Dbxref="InterPro:IPR000680"
gene-bt91E135_001520_orf30471	lp53	gene	alpha	Pfam	protein_match	57	342	8.8e-64	+	.	Target=null 57 342;ID=match$1381_57_342;signature_desc=Borrelia lipoprotein;Name=PF00921;status=T;Dbxref="InterPro:IPR000680"
gene-bt91E135_001523_orf30506	lp53	gene	delta	Pfam	protein_match	34	315	7.4e-84	+	.	Target=null 34 315;ID=match$2462_34_315;signature_desc=Borrelia lipoprotein;Name=PF00921;status=T;Dbxref="InterPro:IPR000680"
gene-bt91E135_001524_orf30525	lp53	gene	delta	Pfam	protein_match	48	327	2.9e-86	+	.	Target=null 48 327;ID=match$118_48_327;signature_desc=Borrelia lipoprotein;Name=PF00921;status=T;Dbxref="InterPro:IPR000680"
gene-bt91E135_001526_orf30552	lp53	pseudo	delta	Pfam	protein_match	6	47	4.6e-10	+	.	Target=null 6 47;ID=match$79_6_47;signature_desc=Borrelia lipoprotein;Name=PF00921;status=T;Dbxref="InterPro:IPR000680"
gene-bt91E135_001527_orf30556	lp53	gene	delta	Pfam	protein_match	4	31	3.3e-06	+	.	Target=null 4 31;ID=match$371_4_31;signature_desc=Borrelia lipoprotein;Name=PF00921;status=T;Dbxref="InterPro:IPR000680"
gene-bt91E135_001528_orf30566	lp53	gene	alpha	Pfam	protein_match	58	353	9.1e-68	+	.	Target=null 58 353;ID=match$3091_58_353;signature_desc=Borrelia lipoprotein;Name=PF00921;status=T;Dbxref="InterPro:IPR000680"
gene-bt91E135_001531_orf30599	lp53	gene	beta	Pfam	protein_match	48	330	2.5e-45	+	.	Target=null 48 330;ID=match$335_48_330;signature_desc=Borrelia lipoprotein;Name=PF00921;status=T;Dbxref="InterPro:IPR000680"
gene-bt91E135_001534_orf30631	lp53	gene	beta	Pfam	protein_match	48	336	9.3e-47	+	.	Target=null 48 336;ID=match$1550_48_336;signature_desc=Borrelia lipoprotein;Name=PF00921;status=T;Dbxref="InterPro:IPR000680"
gene-bt91E135_001535_orf30655	lp53	gene	delta	Pfam	protein_match	19	298	4.8e-88	+	.	Target=null 19 298;ID=match$866_19_298;signature_desc=Borrelia lipoprotein;Name=PF00921;status=T;Dbxref="InterPro:IPR000680"
gene-bt91E135_001537_orf30692	lp53	gene	gamma	Pfam	protein_match	1	267	1.9e-72	+	.	Target=null 1 267;ID=match$1486_1_267;signature_desc=Borrelia lipoprotein;Name=PF00921;status=T;Dbxref="InterPro:IPR000680"
gene-bt91E135_001539_orf30727	lp53	gene	delta	Pfam	protein_match	44	335	1.8e-86	+	.	Target=null 44 335;ID=match$1069_44_335;signature_desc=Borrelia lipoprotein;Name=PF00921;status=T;Dbxref="InterPro:IPR000680"
gene-bt91E135_001541_orf30761	lp53	gene	delta	Pfam	protein_match	31	317	6.5e-88	+	.	Target=null 31 317;ID=match$622_31_317;signature_desc=Borrelia lipoprotein;Name=PF00921;status=T;Dbxref="InterPro:IPR000680"
gene-bt91E135_001545_orf30803	lp53	gene	delta	Pfam	protein_match	44	329	6.6e-88	+	.	Target=null 44 329;ID=match$1681_44_329;signature_desc=Borrelia lipoprotein;Name=PF00921;status=T;Dbxref="InterPro:IPR000680"
gene-bt91E135_001556_orf30949	lp53	gene	gamma	Pfam	protein_match	1	281	1.2e-77	+	.	Target=null 1 281;ID=match$2289_1_281;signature_desc=Borrelia lipoprotein;Name=PF00921;status=T;Dbxref="InterPro:IPR000680"
gene-bt91E135_001560_orf30974	lp53	gene	delta	Pfam	protein_match	34	313	5.5e-85	+	.	Target=null 34 313;ID=match$2488_34_313;signature_desc=Borrelia lipoprotein;Name=PF00921;status=T;Dbxref="InterPro:IPR000680"
gene-bt91E135_001562_orf30999	lp53	gene	alpha	Pfam	protein_match	58	351	4.7e-66	+	.	Target=null 58 351;ID=match$1583_58_351;signature_desc=Borrelia lipoprotein;Name=PF00921;status=T;Dbxref="InterPro:IPR000680"
gene-bt91E135_001563_orf31021	lp53	gene	beta	Pfam	protein_match	20	205	1.5e-22	+	.	Target=null 20 205;ID=match$15_20_205;signature_desc=Borrelia lipoprotein;Name=PF00921;status=T;Dbxref="InterPro:IPR000680"

## Sheet: btBTE5EL
Vsp	replicon	gene/pseudo
gene-btBTE5EL_001273_orf26532	lp28	gene		Pfam	protein_match	38	205	1.9e-58	+	.	Target=null 38 205;ID=match$1317_38_205;signature_desc=Lipoprotein;Name=PF01441;status=T;Dbxref="InterPro:IPR001800"
gene-btBTE5EL_001281_orf26629	lp28	gene		Pfam	protein_match	38	206	4.4e-64	+	.	Target=null 38 206;ID=match$3074_38_206;signature_desc=Lipoprotein;Name=PF01441;status=T;Dbxref="InterPro:IPR001800"
gene-btBTE5EL_001283_orf26659	lp28	gene		Pfam	protein_match	23	190	2.3e-58	+	.	Target=null 23 190;ID=match$23_23_190;signature_desc=Lipoprotein;Name=PF01441;status=T;Dbxref="InterPro:IPR001800"
gene-btBTE5EL_001333_orf27447	lp32	gene		Pfam	protein_match	38	206	4e-66	+	.	Target=null 38 206;ID=match$3062_38_206;signature_desc=Lipoprotein;Name=PF01441;status=T;Dbxref="InterPro:IPR001800"
gene-btBTE5EL_001336_orf27480	lp32	gene		Pfam	protein_match	38	206	2.7e-53	+	.	Target=null 38 206;ID=match$585_38_206;signature_desc=Lipoprotein;Name=PF01441;status=T;Dbxref="InterPro:IPR001800"
gene-btBTE5EL_001338_orf27516	lp32	gene		Pfam	protein_match	22	190	4.8e-62	+	.	Target=null 22 190;ID=match$1879_22_190;signature_desc=Lipoprotein;Name=PF01441;status=T;Dbxref="InterPro:IPR001800"
gene-btBTE5EL_001374_orf28039	lp34	pseudo		Pfam	protein_match	27	78	1e-21	+	.	Target=null 27 78;ID=match$1346_27_78;signature_desc=Lipoprotein;Name=PF01441;status=T;Dbxref="InterPro:IPR001800"
gene-btBTE5EL_001376_orf28065	lp34	gene		Pfam	protein_match	39	210	3.3e-50	+	.	Target=null 39 210;ID=match$1524_39_210;signature_desc=Lipoprotein;Name=PF01441;status=T;Dbxref="InterPro:IPR001800"
gene-btBTE5EL_001396_orf28323	lp34	gene		Pfam	protein_match	1	167	4.1e-60	+	.	Target=null 1 167;ID=match$458_1_167;signature_desc=Lipoprotein;Name=PF01441;status=T;Dbxref="InterPro:IPR001800"
gene-btBTE5EL_001410_orf28559	lp37	gene		Pfam	protein_match	28	195	1.1e-61	+	.	Target=null 28 195;ID=match$1079_28_195;signature_desc=Lipoprotein;Name=PF01441;status=T;Dbxref="InterPro:IPR001800"
gene-btBTE5EL_001430_orf28818	lp37	gene		Pfam	protein_match	28	195	1.1e-61	+	.	Target=null 28 195;ID=match$1081_28_195;signature_desc=Lipoprotein;Name=PF01441;status=T;Dbxref="InterPro:IPR001800"
gene-btBTE5EL_001446_orf29054	lp42	gene		Pfam	protein_match	38	207	3.8e-53	+	.	Target=null 38 207;ID=match$1866_38_207;signature_desc=Lipoprotein;Name=PF01441;status=T;Dbxref="InterPro:IPR001800"
gene-btBTE5EL_001448_orf29083	lp42	gene		Pfam	protein_match	38	207	1.7e-59	+	.	Target=null 38 207;ID=match$370_38_207;signature_desc=Lipoprotein;Name=PF01441;status=T;Dbxref="InterPro:IPR001800"
gene-btBTE5EL_001451_orf29127	lp42	gene		Pfam	protein_match	23	188	2.2e-56	+	.	Target=null 23 188;ID=match$2853_23_188;signature_desc=Lipoprotein;Name=PF01441;status=T;Dbxref="InterPro:IPR001800"
gene-btBTE5EL_001458_orf29234	lp42	pseudo		Pfam	protein_match	39	151	2e-39	+	.	Target=null 39 151;ID=match$2909_39_151;signature_desc=Lipoprotein;Name=PF01441;status=T;Dbxref="InterPro:IPR001800"
gene-btBTE5EL_001458_orf29236	lp42	pseudo		Pfam	protein_match	2	39	1.8e-07	+	.	Target=null 2 39;ID=match$1850_2_39;signature_desc=Lipoprotein;Name=PF01441;status=T;Dbxref="InterPro:IPR001800"
gene-btBTE5EL_001467_orf29377	lp42	gene		Pfam	protein_match	38	206	1.6e-60	+	.	Target=null 38 206;ID=match$2402_38_206;signature_desc=Lipoprotein;Name=PF01441;status=T;Dbxref="InterPro:IPR001800"
gene-btBTE5EL_001508_orf30154	lp45	gene		Pfam	protein_match	38	206	4.4e-64	+	.	Target=null 38 206;ID=match$3076_38_206;signature_desc=Lipoprotein;Name=PF01441;status=T;Dbxref="InterPro:IPR001800"
gene-btBTE5EL_001510_orf30184	lp45	gene		Pfam	protein_match	23	190	2.3e-58	+	.	Target=null 23 190;ID=match$25_23_190;signature_desc=Lipoprotein;Name=PF01441;status=T;Dbxref="InterPro:IPR001800"
gene-btBTE5EL_001530_orf30597	lp46	gene		Pfam	protein_match	38	201	2.7e-53	+	.	Target=null 38 201;ID=match$2589_38_201;signature_desc=Lipoprotein;Name=PF01441;status=T;Dbxref="InterPro:IPR001800"
gene-btBTE5EL_001580_orf31339	lp49	gene		Pfam	protein_match	38	205	4e-64	+	.	Target=null 38 205;ID=match$742_38_205;signature_desc=Lipoprotein;Name=PF01441;status=T;Dbxref="InterPro:IPR001800"
gene-btBTE5EL_001599_orf31542	lp49	gene		Pfam	protein_match	39	212	2.4e-47	+	.	Target=null 39 212;ID=match$1537_39_212;signature_desc=Lipoprotein;Name=PF01441;status=T;Dbxref="InterPro:IPR001800"
gene-btBTE5EL_001615_orf31761	lp49	gene		Pfam	protein_match	37	206	2.2e-53	+	.	Target=null 37 206;ID=match$1062_37_206;signature_desc=Lipoprotein;Name=PF01441;status=T;Dbxref="InterPro:IPR001800"
Vlp			Subfamily
gene-btBTE5EL_001272_orf26505	lp28	pseudo	alpha	Pfam	protein_match	40	182	2.3e-24	+	.	Target=null 40 182;ID=match$1502_40_182;signature_desc=Borrelia lipoprotein;Name=PF00921;status=T;Dbxref="InterPro:IPR000680"
gene-btBTE5EL_001272_orf26510	lp28	pseudo		Pfam	protein_match	4	143	1.4e-33	+	.	Target=null 4 143;ID=match$496_4_143;signature_desc=Borrelia lipoprotein;Name=PF00921;status=T;Dbxref="InterPro:IPR000680"
gene-btBTE5EL_001275_orf26544	lp28	pseudo	gamma	Pfam	protein_match	3	42	6.5e-05	+	.	Target=null 3 42;ID=match$1708_3_42;signature_desc=Borrelia lipoprotein;Name=PF00921;status=T;Dbxref="InterPro:IPR000680"
gene-btBTE5EL_001275_orf26545	lp28	pseudo		Pfam	protein_match	50	161	2.6e-33	+	.	Target=null 50 161;ID=match$330_50_161;signature_desc=Borrelia lipoprotein;Name=PF00921;status=T;Dbxref="InterPro:IPR000680"
gene-btBTE5EL_001282_orf26642	lp28	gene	gamma	Pfam	protein_match	48	333	1.3e-88	+	.	Target=null 48 333;ID=match$1927_48_333;signature_desc=Borrelia lipoprotein;Name=PF00921;status=T;Dbxref="InterPro:IPR000680"
gene-btBTE5EL_001284_orf26675	lp28	pseudo	delta	Pfam	protein_match	32	317	3e-83	+	.	Target=null 32 317;ID=match$1794_32_317;signature_desc=Borrelia lipoprotein;Name=PF00921;status=T;Dbxref="InterPro:IPR000680"
gene-btBTE5EL_001286_orf26708	lp28	gene	delta	Pfam	protein_match	44	335	5e-87	+	.	Target=null 44 335;ID=match$1160_44_335;signature_desc=Borrelia lipoprotein;Name=PF00921;status=T;Dbxref="InterPro:IPR000680"
gene-btBTE5EL_001287_orf26730	lp28	gene	beta	Pfam	protein_match	55	343	2.7e-47	+	.	Target=null 55 343;ID=match$2806_55_343;signature_desc=Borrelia lipoprotein;Name=PF00921;status=T;Dbxref="InterPro:IPR000680"
gene-btBTE5EL_001289_orf26764	lp28	gene	alpha	Pfam	protein_match	59	343	1.3e-63	+	.	Target=null 59 343;ID=match$1714_59_343;signature_desc=Borrelia lipoprotein;Name=PF00921;status=T;Dbxref="InterPro:IPR000680"
gene-btBTE5EL_001290_orf26783	lp28	gene	beta	Pfam	protein_match	14	297	2.9e-43	+	.	Target=null 14 297;ID=match$388_14_297;signature_desc=Borrelia lipoprotein;Name=PF00921;status=T;Dbxref="InterPro:IPR000680"
gene-btBTE5EL_001291_orf26803	lp28	pseudo	gamma	Pfam	protein_match	34	115	6.4e-29	+	.	Target=null 34 115;ID=match$965_34_115;signature_desc=Borrelia lipoprotein;Name=PF00921;status=T;Dbxref="InterPro:IPR000680"
gene-btBTE5EL_001291_orf26807	lp28	pseudo		Pfam	protein_match	4	203	2.8e-49	+	.	Target=null 4 203;ID=match$3079_4_203;signature_desc=Borrelia lipoprotein;Name=PF00921;status=T;Dbxref="InterPro:IPR000680"
gene-btBTE5EL_001298_orf26963	lp30	gene	gamma	Pfam	protein_match	150	278	2.1e-23	+	.	Target=null 150 278;ID=match$3052_150_278;signature_desc=Borrelia lipoprotein;Name=PF00921;status=T;Dbxref="InterPro:IPR000680"
gene-btBTE5EL_001298_orf26963	lp30	gene		Pfam	protein_match	6	138	5.1e-30	+	.	Target=null 6 138;ID=match$3052_6_138;signature_desc=Borrelia lipoprotein;Name=PF00921;status=T;Dbxref="InterPro:IPR000680"
gene-btBTE5EL_001301_orf27026	lp30	gene	gamma	Pfam	protein_match	34	308	3.6e-77	+	.	Target=null 34 308;ID=match$3099_34_308;signature_desc=Borrelia lipoprotein;Name=PF00921;status=T;Dbxref="InterPro:IPR000680"
gene-btBTE5EL_001319_orf27206	lp30	gene	gamma	Pfam	protein_match	1	276	3.1e-77	+	.	Target=null 1 276;ID=match$979_1_276;signature_desc=Borrelia lipoprotein;Name=PF00921;status=T;Dbxref="InterPro:IPR000680"
gene-btBTE5EL_001320_orf27221	lp30	pseudo	beta	Pfam	protein_match	48	208	6.2e-16	+	.	Target=null 48 208;ID=match$596_48_208;signature_desc=Borrelia lipoprotein;Name=PF00921;status=T;Dbxref="InterPro:IPR000680"
gene-btBTE5EL_001320_orf27223	lp30	pseudo		Pfam	protein_match	20	58	2.2e-09	+	.	Target=null 20 58;ID=match$1511_20_58;signature_desc=Borrelia lipoprotein;Name=PF00921;status=T;Dbxref="InterPro:IPR000680"
gene-btBTE5EL_001322_orf27248	lp30	gene	delta	Pfam	protein_match	44	329	1.2e-87	+	.	Target=null 44 329;ID=match$808_44_329;signature_desc=Borrelia lipoprotein;Name=PF00921;status=T;Dbxref="InterPro:IPR000680"
gene-btBTE5EL_001323_orf27266	lp30	gene	gamma	Pfam	protein_match	34	312	1.9e-84	+	.	Target=null 34 312;ID=match$326_34_312;signature_desc=Borrelia lipoprotein;Name=PF00921;status=T;Dbxref="InterPro:IPR000680"
gene-btBTE5EL_001325_orf27289	lp30	gene	alpha	Pfam	protein_match	58	350	1.8e-74	+	.	Target=null 58 350;ID=match$2586_58_350;signature_desc=Borrelia lipoprotein;Name=PF00921;status=T;Dbxref="InterPro:IPR000680"
gene-btBTE5EL_001326_orf27314	lp30	gene	beta	Pfam	protein_match	20	308	1.1e-50	+	.	Target=null 20 308;ID=match$2406_20_308;signature_desc=Borrelia lipoprotein;Name=PF00921;status=T;Dbxref="InterPro:IPR000680"
gene-btBTE5EL_001332_orf27434	lp32	gene	beta	Pfam	protein_match	20	309	5.2e-48	+	.	Target=null 20 309;ID=match$1125_20_309;signature_desc=Borrelia lipoprotein;Name=PF00921;status=T;Dbxref="InterPro:IPR000680"
gene-btBTE5EL_001335_orf27467	lp32	gene	delta	Pfam	protein_match	19	295	1.6e-84	+	.	Target=null 19 295;ID=match$1289_19_295;signature_desc=Borrelia lipoprotein;Name=PF00921;status=T;Dbxref="InterPro:IPR000680"
gene-btBTE5EL_001337_orf27498	lp32	pseudo	delta	Pfam	protein_match	4	282	2.3e-82	+	.	Target=null 4 282;ID=match$2221_4_282;signature_desc=Borrelia lipoprotein;Name=PF00921;status=T;Dbxref="InterPro:IPR000680"
gene-btBTE5EL_001356_orf27742	lp32	gene	gamma	Pfam	protein_match	1	278	1.2e-72	+	.	Target=null 1 278;ID=match$2044_1_278;signature_desc=Borrelia lipoprotein;Name=PF00921;status=T;Dbxref="InterPro:IPR000680"
gene-btBTE5EL_001358_orf27771	lp32	gene	alpha	Pfam	protein_match	58	354	7.4e-65	+	.	Target=null 58 354;ID=match$2937_58_354;signature_desc=Borrelia lipoprotein;Name=PF00921;status=T;Dbxref="InterPro:IPR000680"
gene-btBTE5EL_001359_orf27793	lp32	pseudo	beta	Pfam	protein_match	23	160	2.9e-16	+	.	Target=null 23 160;ID=match$1921_23_160;signature_desc=Borrelia lipoprotein;Name=PF00921;status=T;Dbxref="InterPro:IPR000680"
gene-btBTE5EL_001369_orf27961	lp34	gene	delta	Pfam	protein_match	44	202	9.5e-37	+	.	Target=null 44 202;ID=match$2535_44_202;signature_desc=Borrelia lipoprotein;Name=PF00921;status=T;Dbxref="InterPro:IPR000680"
gene-btBTE5EL_001369_orf27961	lp34	gene		Pfam	protein_match	210	290	3.4e-28	+	.	Target=null 210 290;ID=match$2535_210_290;signature_desc=Borrelia lipoprotein;Name=PF00921;status=T;Dbxref="InterPro:IPR000680"
gene-btBTE5EL_001370_orf27979	lp34	gene	gamma	Pfam	protein_match	34	319	4.2e-87	+	.	Target=null 34 319;ID=match$1446_34_319;signature_desc=Borrelia lipoprotein;Name=PF00921;status=T;Dbxref="InterPro:IPR000680"
gene-btBTE5EL_001371_orf27997	lp34	gene	delta	Pfam	protein_match	44	323	2.4e-82	+	.	Target=null 44 323;ID=match$468_44_323;signature_desc=Borrelia lipoprotein;Name=PF00921;status=T;Dbxref="InterPro:IPR000680"
gene-btBTE5EL_001373_orf28029	lp34	gene	delta	Pfam	protein_match	30	121	1.5e-29	+	.	Target=null 30 121;ID=match$2620_30_121;signature_desc=Borrelia lipoprotein;Name=PF00921;status=T;Dbxref="InterPro:IPR000680"
gene-btBTE5EL_001375_orf28049	lp34	gene	beta	Pfam	protein_match	20	307	1.7e-49	+	.	Target=null 20 307;ID=match$982_20_307;signature_desc=Borrelia lipoprotein;Name=PF00921;status=T;Dbxref="InterPro:IPR000680"
gene-btBTE5EL_001389_orf28213	lp34	pseudo	gamma	Pfam	protein_match	1	90	2.1e-22	+	.	Target=null 1 90;ID=match$48_1_90;signature_desc=Borrelia lipoprotein;Name=PF00921;status=T;Dbxref="InterPro:IPR000680"
gene-btBTE5EL_001389_orf28216	lp34	pseudo		Pfam	protein_match	26	208	9.2e-48	+	.	Target=null 26 208;ID=match$2828_26_208;signature_desc=Borrelia lipoprotein;Name=PF00921;status=T;Dbxref="InterPro:IPR000680"
gene-btBTE5EL_001390_orf28232	lp34	gene	beta	Pfam	protein_match	38	322	4.3e-44	+	.	Target=null 38 322;ID=match$512_38_322;signature_desc=Borrelia lipoprotein;Name=PF00921;status=T;Dbxref="InterPro:IPR000680"
gene-btBTE5EL_001393_orf28261	lp34	gene	alpha	Pfam	protein_match	53	348	2.3e-67	+	.	Target=null 53 348;ID=match$2532_53_348;signature_desc=Borrelia lipoprotein;Name=PF00921;status=T;Dbxref="InterPro:IPR000680"
gene-btBTE5EL_001394_orf28284	lp34	pseudo	beta	Pfam	protein_match	14	261	2.1e-34	+	.	Target=null 14 261;ID=match$2171_14_261;signature_desc=Borrelia lipoprotein;Name=PF00921;status=T;Dbxref="InterPro:IPR000680"
gene-btBTE5EL_001394_orf28285	lp34	pseudo		Pfam	protein_match	2	39	2.2e-10	+	.	Target=null 2 39;ID=match$2182_2_39;signature_desc=Borrelia lipoprotein;Name=PF00921;status=T;Dbxref="InterPro:IPR000680"
gene-btBTE5EL_001395_orf28306	lp34	gene	delta	Pfam	protein_match	34	315	3.9e-88	+	.	Target=null 34 315;ID=match$2099_34_315;signature_desc=Borrelia lipoprotein;Name=PF00921;status=T;Dbxref="InterPro:IPR000680"
gene-btBTE5EL_001397_orf28338	lp34	pseudo	delta	Pfam	protein_match	8	166	2.8e-38	+	.	Target=null 8 166;ID=match$184_8_166;signature_desc=Borrelia lipoprotein;Name=PF00921;status=T;Dbxref="InterPro:IPR000680"
gene-btBTE5EL_001397_orf28340	lp34	pseudo		Pfam	protein_match	11	84	2e-28	+	.	Target=null 11 84;ID=match$247_11_84;signature_desc=Borrelia lipoprotein;Name=PF00921;status=T;Dbxref="InterPro:IPR000680"
gene-btBTE5EL_001402_orf28457	lp37	gene	beta	Pfam	protein_match	171	423	1.2e-26	+	.	Target=null 171 423;ID=match$240_171_423;signature_desc=Borrelia lipoprotein;Name=PF00921;status=T;Dbxref="InterPro:IPR000680"
gene-btBTE5EL_001404_orf28488	lp37	gene	delta	Pfam	protein_match	44	327	1.4e-84	+	.	Target=null 44 327;ID=match$1256_44_327;signature_desc=Borrelia lipoprotein;Name=PF00921;status=T;Dbxref="InterPro:IPR000680"
gene-btBTE5EL_001407_orf28507	lp37	pseudo	beta	Pfam	protein_match	3	248	6.1e-31	+	.	Target=null 3 248;ID=match$798_3_248;signature_desc=Borrelia lipoprotein;Name=PF00921;status=T;Dbxref="InterPro:IPR000680"
gene-btBTE5EL_001408_orf28522	lp37	gene	alpha	Pfam	protein_match	58	354	1.9e-70	+	.	Target=null 58 354;ID=match$3174_58_354;signature_desc=Borrelia lipoprotein;Name=PF00921;status=T;Dbxref="InterPro:IPR000680"
gene-btBTE5EL_001409_orf28542	lp37	gene	delta	Pfam	protein_match	19	302	6.4e-88	+	.	Target=null 19 302;ID=match$2000_19_302;signature_desc=Borrelia lipoprotein;Name=PF00921;status=T;Dbxref="InterPro:IPR000680"
gene-btBTE5EL_001411_orf28576	lp37	gene	beta	Pfam	protein_match	20	303	6.5e-43	+	.	Target=null 20 303;ID=match$268_20_303;signature_desc=Borrelia lipoprotein;Name=PF00921;status=T;Dbxref="InterPro:IPR000680"
gene-btBTE5EL_001412_orf28598	lp37	gene	alpha	Pfam	protein_match	62	344	1.2e-64	+	.	Target=null 62 344;ID=match$1265_62_344;signature_desc=Borrelia lipoprotein;Name=PF00921;status=T;Dbxref="InterPro:IPR000680"
gene-btBTE5EL_001413_orf28621	lp37	gene	gamma	Pfam	protein_match	1	274	2.8e-79	+	.	Target=null 1 274;ID=match$739_1_274;signature_desc=Borrelia lipoprotein;Name=PF00921;status=T;Dbxref="InterPro:IPR000680"
gene-btBTE5EL_001427_orf28754	lp37	gene	gamma	Pfam	protein_match	1	274	2.8e-79	+	.	Target=null 1 274;ID=match$737_1_274;signature_desc=Borrelia lipoprotein;Name=PF00921;status=T;Dbxref="InterPro:IPR000680"
gene-btBTE5EL_001428_orf28776	lp37	pseudo	alpha	Pfam	protein_match	48	330	1e-64	+	.	Target=null 48 330;ID=match$2292_48_330;signature_desc=Borrelia lipoprotein;Name=PF00921;status=T;Dbxref="InterPro:IPR000680"
gene-btBTE5EL_001429_orf28800	lp37	gene	beta	Pfam	protein_match	20	303	6.5e-43	+	.	Target=null 20 303;ID=match$270_20_303;signature_desc=Borrelia lipoprotein;Name=PF00921;status=T;Dbxref="InterPro:IPR000680"
gene-btBTE5EL_001431_orf28834	lp37	gene	delta	Pfam	protein_match	19	302	6.4e-88	+	.	Target=null 19 302;ID=match$1998_19_302;signature_desc=Borrelia lipoprotein;Name=PF00921;status=T;Dbxref="InterPro:IPR000680"
gene-btBTE5EL_001432_orf28851	lp37	gene	alpha	Pfam	protein_match	58	354	1.9e-70	+	.	Target=null 58 354;ID=match$3176_58_354;signature_desc=Borrelia lipoprotein;Name=PF00921;status=T;Dbxref="InterPro:IPR000680"
gene-btBTE5EL_001433_orf28871	lp37	pseudo	beta	Pfam	protein_match	3	248	6.1e-31	+	.	Target=null 3 248;ID=match$796_3_248;signature_desc=Borrelia lipoprotein;Name=PF00921;status=T;Dbxref="InterPro:IPR000680"
gene-btBTE5EL_001436_orf28896	lp37	gene	delta	Pfam	protein_match	44	327	1.4e-84	+	.	Target=null 44 327;ID=match$1254_44_327;signature_desc=Borrelia lipoprotein;Name=PF00921;status=T;Dbxref="InterPro:IPR000680"
gene-btBTE5EL_001438_orf28917	lp37	gene	beta	Pfam	protein_match	171	423	1.2e-26	+	.	Target=null 171 423;ID=match$242_171_423;signature_desc=Borrelia lipoprotein;Name=PF00921;status=T;Dbxref="InterPro:IPR000680"
gene-btBTE5EL_001443_orf28997	lp42	pseudo	beta	Pfam	protein_match	16	304	3.2e-47	+	.	Target=null 16 304;ID=match$1358_16_304;signature_desc=Borrelia lipoprotein;Name=PF00921;status=T;Dbxref="InterPro:IPR000680"
gene-btBTE5EL_001444_orf29013	lp42	gene	alpha	Pfam	protein_match	53	350	6.2e-72	+	.	Target=null 53 350;ID=match$432_53_350;signature_desc=Borrelia lipoprotein;Name=PF00921;status=T;Dbxref="InterPro:IPR000680"
gene-btBTE5EL_001445_orf29038	lp42	gene	delta	Pfam	protein_match	31	315	1.8e-86	+	.	Target=null 31 315;ID=match$488_31_315;signature_desc=Borrelia lipoprotein;Name=PF00921;status=T;Dbxref="InterPro:IPR000680"
gene-btBTE5EL_001447_orf29068	lp42	gene	gamma	Pfam	protein_match	1	277	2e-76	+	.	Target=null 1 277;ID=match$3206_1_277;signature_desc=Borrelia lipoprotein;Name=PF00921;status=T;Dbxref="InterPro:IPR000680"
gene-btBTE5EL_001449_orf29096	lp42	gene	beta	Pfam	protein_match	20	306	3.9e-50	+	.	Target=null 20 306;ID=match$2781_20_306;signature_desc=Borrelia lipoprotein;Name=PF00921;status=T;Dbxref="InterPro:IPR000680"
gene-btBTE5EL_001450_orf29111	lp42	gene	alpha	Pfam	protein_match	8	304	2.2e-57	+	.	Target=null 8 304;ID=match$2249_8_304;signature_desc=Borrelia lipoprotein;Name=PF00921;status=T;Dbxref="InterPro:IPR000680"
gene-btBTE5EL_001452_orf29144	lp42	gene	delta	Pfam	protein_match	44	323	1e-83	+	.	Target=null 44 323;ID=match$3047_44_323;signature_desc=Borrelia lipoprotein;Name=PF00921;status=T;Dbxref="InterPro:IPR000680"
gene-btBTE5EL_001457_orf29223	lp42	gene	alpha	Pfam	protein_match	7	134	3.7e-26	+	.	Target=null 7 134;ID=match$2251_7_134;signature_desc=Borrelia lipoprotein;Name=PF00921;status=T;Dbxref="InterPro:IPR000680"
gene-btBTE5EL_001459_orf29249	lp42	gene	gamma	Pfam	protein_match	41	320	2.3e-85	+	.	Target=null 41 320;ID=match$2490_41_320;signature_desc=Borrelia lipoprotein;Name=PF00921;status=T;Dbxref="InterPro:IPR000680"
gene-btBTE5EL_001464_orf29336	lp42	gene	gamma	Pfam	protein_match	1	279	5e-84	+	.	Target=null 1 279;ID=match$2890_1_279;signature_desc=Borrelia lipoprotein;Name=PF00921;status=T;Dbxref="InterPro:IPR000680"
gene-btBTE5EL_001465_orf29352	lp42	gene	delta	Pfam	protein_match	44	329	7.1e-90	+	.	Target=null 44 329;ID=match$1164_44_329;signature_desc=Borrelia lipoprotein;Name=PF00921;status=T;Dbxref="InterPro:IPR000680"
gene-btBTE5EL_001468_orf29390	lp42	gene	alpha	Pfam	protein_match	7	301	5.8e-65	+	.	Target=null 7 301;ID=match$1916_7_301;signature_desc=Borrelia lipoprotein;Name=PF00921;status=T;Dbxref="InterPro:IPR000680"
gene-btBTE5EL_001469_orf29412	lp42	pseudo	beta	Pfam	protein_match	16	295	3.4e-44	+	.	Target=null 16 295;ID=match$3082_16_295;signature_desc=Borrelia lipoprotein;Name=PF00921;status=T;Dbxref="InterPro:IPR000680"
gene-btBTE5EL_001472_orf29443	lp42	gene	alpha	Pfam	protein_match	62	346	1.3e-63	+	.	Target=null 62 346;ID=match$1057_62_346;signature_desc=Borrelia lipoprotein;Name=PF00921;status=T;Dbxref="InterPro:IPR000680"
gene-btBTE5EL_001473_orf29462	lp42	gene	beta	Pfam	protein_match	14	297	4.9e-44	+	.	Target=null 14 297;ID=match$1936_14_297;signature_desc=Borrelia lipoprotein;Name=PF00921;status=T;Dbxref="InterPro:IPR000680"
gene-btBTE5EL_001474_orf29485	lp42	gene	gamma	Pfam	protein_match	44	329	7.3e-85	+	.	Target=null 44 329;ID=match$548_44_329;signature_desc=Borrelia lipoprotein;Name=PF00921;status=T;Dbxref="InterPro:IPR000680"
gene-btBTE5EL_001509_orf30167	lp45	gene	gamma	Pfam	protein_match	48	333	1.3e-88	+	.	Target=null 48 333;ID=match$1925_48_333;signature_desc=Borrelia lipoprotein;Name=PF00921;status=T;Dbxref="InterPro:IPR000680"
gene-btBTE5EL_001511_orf30200	lp45	pseudo	delta	Pfam	protein_match	32	317	3e-83	+	.	Target=null 32 317;ID=match$1796_32_317;signature_desc=Borrelia lipoprotein;Name=PF00921;status=T;Dbxref="InterPro:IPR000680"
gene-btBTE5EL_001513_orf30233	lp45	gene	delta	Pfam	protein_match	44	335	5e-87	+	.	Target=null 44 335;ID=match$1158_44_335;signature_desc=Borrelia lipoprotein;Name=PF00921;status=T;Dbxref="InterPro:IPR000680"
gene-btBTE5EL_001514_orf30255	lp45	gene	beta	Pfam	protein_match	55	343	2.7e-47	+	.	Target=null 55 343;ID=match$2808_55_343;signature_desc=Borrelia lipoprotein;Name=PF00921;status=T;Dbxref="InterPro:IPR000680"
gene-btBTE5EL_001516_orf30289	lp45	gene	alpha	Pfam	protein_match	59	343	1.3e-63	+	.	Target=null 59 343;ID=match$1716_59_343;signature_desc=Borrelia lipoprotein;Name=PF00921;status=T;Dbxref="InterPro:IPR000680"
gene-btBTE5EL_001517_orf30308	lp45	gene	beta	Pfam	protein_match	14	297	2.9e-43	+	.	Target=null 14 297;ID=match$390_14_297;signature_desc=Borrelia lipoprotein;Name=PF00921;status=T;Dbxref="InterPro:IPR000680"
gene-btBTE5EL_001518_orf30332	lp45	gene	gamma	Pfam	protein_match	34	313	2.5e-85	+	.	Target=null 34 313;ID=match$888_34_313;signature_desc=Borrelia lipoprotein;Name=PF00921;status=T;Dbxref="InterPro:IPR000680"
gene-btBTE5EL_001525_orf30508	lp46	pseudo	delta	Pfam	protein_match	44	202	5.1e-38	+	.	Target=null 44 202;ID=match$2247_44_202;signature_desc=Borrelia lipoprotein;Name=PF00921;status=T;Dbxref="InterPro:IPR000680"
gene-btBTE5EL_001525_orf30510	lp46	pseudo		Pfam	protein_match	11	84	2e-28	+	.	Target=null 11 84;ID=match$249_11_84;signature_desc=Borrelia lipoprotein;Name=PF00921;status=T;Dbxref="InterPro:IPR000680"
gene-btBTE5EL_001526_orf30529	lp46	gene	gamma	Pfam	protein_match	34	319	4.2e-87	+	.	Target=null 34 319;ID=match$1448_34_319;signature_desc=Borrelia lipoprotein;Name=PF00921;status=T;Dbxref="InterPro:IPR000680"
gene-btBTE5EL_001527_orf30545	lp46	pseudo	delta	Pfam	protein_match	44	184	7.7e-39	+	.	Target=null 44 184;ID=match$2495_44_184;signature_desc=Borrelia lipoprotein;Name=PF00921;status=T;Dbxref="InterPro:IPR000680"
gene-btBTE5EL_001527_orf30548	lp46	pseudo		Pfam	protein_match	24	159	5.3e-40	+	.	Target=null 24 159;ID=match$1286_24_159;signature_desc=Borrelia lipoprotein;Name=PF00921;status=T;Dbxref="InterPro:IPR000680"
gene-btBTE5EL_001529_orf30583	lp46	gene	delta	Pfam	protein_match	19	297	5e-87	+	.	Target=null 19 297;ID=match$1532_19_297;signature_desc=Borrelia lipoprotein;Name=PF00921;status=T;Dbxref="InterPro:IPR000680"
gene-btBTE5EL_001551_orf30927	lp46	pseudo	alpha	Pfam	protein_match	62	343	2.3e-65	+	.	Target=null 62 343;ID=match$1333_62_343;signature_desc=Borrelia lipoprotein;Name=PF00921;status=T;Dbxref="InterPro:IPR000680"
gene-btBTE5EL_001560_orf31037	lp46	pseudo	gamma	Pfam	protein_match	34	61	2.7e-10	+	.	Target=null 34 61;ID=match$306_34_61;signature_desc=Borrelia lipoprotein;Name=PF00921;status=T;Dbxref="InterPro:IPR000680"
gene-btBTE5EL_001560_orf31042	lp46	pseudo		Pfam	protein_match	1	114	1.6e-23	+	.	Target=null 1 114;ID=match$1770_1_114;signature_desc=Borrelia lipoprotein;Name=PF00921;status=T;Dbxref="InterPro:IPR000680"
gene-btBTE5EL_001560_orf31042	lp46	pseudo		Pfam	protein_match	117	192	2e-23	+	.	Target=null 117 192;ID=match$1770_117_192;signature_desc=Borrelia lipoprotein;Name=PF00921;status=T;Dbxref="InterPro:IPR000680"
gene-btBTE5EL_001573_orf31228	lp49	pseudo	beta	Pfam	protein_match	36	164	5e-24	+	.	Target=null 36 164;ID=match$328_36_164;signature_desc=Borrelia lipoprotein;Name=PF00921;status=T;Dbxref="InterPro:IPR000680"
gene-btBTE5EL_001574_orf31238	lp49	pseudo	delta	Pfam	protein_match	5	119	7.3e-26	+	.	Target=null 5 119;ID=match$2115_5_119;signature_desc=Borrelia lipoprotein;Name=PF00921;status=T;Dbxref="InterPro:IPR000680"
gene-btBTE5EL_001577_orf31295	lp49	gene	beta	Pfam	protein_match	48	331	7.7e-44	+	.	Target=null 48 331;ID=match$3173_48_331;signature_desc=Borrelia lipoprotein;Name=PF00921;status=T;Dbxref="InterPro:IPR000680"
gene-btBTE5EL_001579_orf31323	lp49	pseudo	gamma	Pfam	protein_match	1	103	3.1e-29	+	.	Target=null 1 103;ID=match$461_1_103;signature_desc=Borrelia lipoprotein;Name=PF00921;status=T;Dbxref="InterPro:IPR000680"
gene-btBTE5EL_001579_orf31327	lp49	pseudo		Pfam	protein_match	33	205	7.8e-49	+	.	Target=null 33 205;ID=match$2277_33_205;signature_desc=Borrelia lipoprotein;Name=PF00921;status=T;Dbxref="InterPro:IPR000680"
gene-btBTE5EL_001591_orf31451	lp49	gene	delta	Pfam	protein_match	44	323	1.9e-79	+	.	Target=null 44 323;ID=match$3081_44_323;signature_desc=Borrelia lipoprotein;Name=PF00921;status=T;Dbxref="InterPro:IPR000680"
gene-btBTE5EL_001593_orf31479	lp49	gene	delta	Pfam	protein_match	34	315	2e-87	+	.	Target=null 34 315;ID=match$2416_34_315;signature_desc=Borrelia lipoprotein;Name=PF00921;status=T;Dbxref="InterPro:IPR000680"
gene-btBTE5EL_001594_orf31497	lp49	gene	delta	Pfam	protein_match	44	323	2.9e-84	+	.	Target=null 44 323;ID=match$2876_44_323;signature_desc=Borrelia lipoprotein;Name=PF00921;status=T;Dbxref="InterPro:IPR000680"
gene-btBTE5EL_001597_orf31523	lp49	gene	delta	Pfam	protein_match	44	332	1.4e-80	+	.	Target=null 44 332;ID=match$355_44_332;signature_desc=Borrelia lipoprotein;Name=PF00921;status=T;Dbxref="InterPro:IPR000680"
gene-btBTE5EL_001600_orf31560	lp49	gene	delta	Pfam	protein_match	19	294	1.2e-83	+	.	Target=null 19 294;ID=match$899_19_294;signature_desc=Borrelia lipoprotein;Name=PF00921;status=T;Dbxref="InterPro:IPR000680"
gene-btBTE5EL_001603_orf31589	lp49	gene	gamma	Pfam	protein_match	34	322	8.3e-94	+	.	Target=null 34 322;ID=match$680_34_322;signature_desc=Borrelia lipoprotein;Name=PF00921;status=T;Dbxref="InterPro:IPR000680"
gene-btBTE5EL_001604_orf31603	lp49	gene	delta	Pfam	protein_match	44	311	1.1e-78	+	.	Target=null 44 311;ID=match$2920_44_311;signature_desc=Borrelia lipoprotein;Name=PF00921;status=T;Dbxref="InterPro:IPR000680"
gene-btBTE5EL_001607_orf31635	lp49	gene	gamma	Pfam	protein_match	34	312	2.3e-89	+	.	Target=null 34 312;ID=match$2_34_312;signature_desc=Borrelia lipoprotein;Name=PF00921;status=T;Dbxref="InterPro:IPR000680"
gene-btBTE5EL_001608_orf31655	lp49	gene	delta	Pfam	protein_match	44	325	6.3e-85	+	.	Target=null 44 325;ID=match$1934_44_325;signature_desc=Borrelia lipoprotein;Name=PF00921;status=T;Dbxref="InterPro:IPR000680"
gene-btBTE5EL_001611_orf31679	lp49	gene	gamma	Pfam	protein_match	44	335	7.1e-85	+	.	Target=null 44 335;ID=match$119_44_335;signature_desc=Borrelia lipoprotein;Name=PF00921;status=T;Dbxref="InterPro:IPR000680"
gene-btBTE5EL_001612_orf31698	lp49	gene	delta	Pfam	protein_match	44	334	2.8e-83	+	.	Target=null 44 334;ID=match$2350_44_334;signature_desc=Borrelia lipoprotein;Name=PF00921;status=T;Dbxref="InterPro:IPR000680"
gene-btBTE5EL_001613_orf31716	lp49	pseudo	alpha	Pfam	protein_match	47	341	2.4e-64	+	.	Target=null 47 341;ID=match$366_47_341;signature_desc=Borrelia lipoprotein;Name=PF00921;status=T;Dbxref="InterPro:IPR000680"
gene-btBTE5EL_001614_orf31743	lp49	pseudo	beta	Pfam	protein_match	16	296	1.3e-46	+	.	Target=null 16 296;ID=match$1095_16_296;signature_desc=Borrelia lipoprotein;Name=PF00921;status=T;Dbxref="InterPro:IPR000680"
gene-btBTE5EL_001616_orf31776	lp49	gene	delta	Pfam	protein_match	8	292	2.8e-86	+	.	Target=null 8 292;ID=match$2580_8_292;signature_desc=Borrelia lipoprotein;Name=PF00921;status=T;Dbxref="InterPro:IPR000680"
gene-btBTE5EL_001617_orf31793	lp49	gene	delta	Pfam	protein_match	44	325	4e-85	+	.	Target=null 44 325;ID=match$34_44_325;signature_desc=Borrelia lipoprotein;Name=PF00921;status=T;Dbxref="InterPro:IPR000680"
gene-btBTE5EL_001619_orf31817	lp49	pseudo	alpha	Pfam	protein_match	41	183	2.3e-24	+	.	Target=null 41 183;ID=match$774_41_183;signature_desc=Borrelia lipoprotein;Name=PF00921;status=T;Dbxref="InterPro:IPR000680"
gene-btBTE5EL_001619_orf31822	lp49	pseudo		Pfam	protein_match	4	143	1.4e-33	+	.	Target=null 4 143;ID=match$494_4_143;signature_desc=Borrelia lipoprotein;Name=PF00921;status=T;Dbxref="InterPro:IPR000680"
