# Supplementary material for: Comparative genomics analysis of three conserved plasmid families in the Western Hemisphere soft tick-borne relapsing fever borreliae provides insight into variation in genome structure and antigenic variation systems
Source: Microbiol Spectr. 2023 Sep 22;11(5):e00895-23. doi: 10.1128/spectrum.00895-23 (PMC10580987; doi:10.1128/spectrum.00895-23)
Supplement: Supplemental file 5 — This file contains read lengths for the RBK library preparation initially used to generate the genome assemblies for the isolates analyzed, the read lengths for the circular and linear exemplars, and the read count and read length data for the F27 topology and size analysis. [file spectrum.00895-23-s0006.xlsx]

## Sheet: README
S5:F27 topology and size validation anaylsis
This file contains read lengths for the RBK library preparation initially used to generate the genome assemblies for the isolates analyzed, the read lengths for the circular and linear exemplars, and the read count and read length data for the F27 topology and size analysis.
SRA Accession #s for RBK data
B. anserina BA2	SRR15006040
B. hermsii DAH	SRR15006055
B. hermsii YOR	SRR15006054
B. coriaceae Co53	SRR15006053
B. puertoricensis SUM	SRR15006052
B. parkeri SLO	SRR15006051
B. venezuelensis RMA01	SRR15006050
B. turicatae 91E135	SRR15006049
B. turicatae BTE5EL	SRR15006048
RefSeq accession #s for linear and circular plasmid exemplars
circular
B. hermsii DAH	cp30-2	NZ_CP073138.1
B. hermsii YOR	cp30-1	NZ_CP073149.1
B. coriaceae Co53	cp30-1	NZ_CP075078.1
B. puertoricensis SUM	cp29	NZ_CP075384.1
B. parkeri SLO	cp29	NZ_CP073161.1
B. venezuelensis RMA01	cp28	NZ_CP073221.1
B. turicatae 91E135	cp30-2	NZ_CP073178.1
B. turicatae BTE5EL	cp31	NZ_CP073195.1
linear
B. anserina BA2	lp27	NZ_CP073134.1
B. hermsii DAH	lp59	NZ_CP073147.1
B. hermsii YOR	lp46	NZ_CP073155.1
B. coriaceae Co53	lp33	NZ_CP075095.1
B. puertoricensis SUM	lp47	NZ_CP075399.1
B. parkeri SLO	lp34-2	NZ_CP073172.1
B. venezuelensis RMA01	lp35	NZ_CP073229.1
B. turicatae 91E135	lp40	NZ_CP073188.1
B. turicatae BTE5EL	lp45	NZ_CP073206.1

## Sheet: RBK_read_lengths
Isolate	Read Length
B. anserina BA2	18522
B. anserina BA2	19328
B. anserina BA2	4905
B. anserina BA2	9172
B. anserina BA2	17466
B. anserina BA2	7480
B. anserina BA2	16557
B. anserina BA2	8940
B. anserina BA2	4872
B. anserina BA2	19485
B. anserina BA2	10493
B. anserina BA2	12208
B. anserina BA2	19410
B. anserina BA2	12372
B. anserina BA2	13902
B. anserina BA2	11141
B. anserina BA2	4649
B. anserina BA2	15361
B. anserina BA2	7102
B. anserina BA2	19709
B. anserina BA2	12625
B. anserina BA2	4336
B. anserina BA2	19614
B. anserina BA2	6860
B. anserina BA2	9070
B. anserina BA2	12461
B. anserina BA2	9940
B. anserina BA2	19345
B. anserina BA2	6571
B. anserina BA2	7497
B. anserina BA2	9930
B. anserina BA2	4696
B. anserina BA2	19360
B. anserina BA2	5538
B. anserina BA2	14649
B. anserina BA2	17633
B. anserina BA2	18775
B. anserina BA2	9743
B. anserina BA2	10156
B. anserina BA2	4169
B. anserina BA2	4650
B. anserina BA2	15392
B. anserina BA2	12514
B. anserina BA2	15546
B. anserina BA2	3219
B. anserina BA2	13992
B. anserina BA2	2043
B. anserina BA2	7117
B. anserina BA2	12614
B. anserina BA2	15603
B. anserina BA2	9636
B. anserina BA2	8697
B. anserina BA2	10207
B. anserina BA2	18893
B. anserina BA2	14882
B. anserina BA2	10698
B. anserina BA2	10094
B. anserina BA2	13171
B. anserina BA2	10446
B. anserina BA2	19101
B. anserina BA2	14449
B. anserina BA2	5451
B. anserina BA2	15962
B. anserina BA2	14953
B. anserina BA2	16257
B. anserina BA2	2743
B. anserina BA2	7536
B. anserina BA2	9497
B. anserina BA2	12817
B. anserina BA2	17841
B. anserina BA2	10643
B. anserina BA2	5216
B. anserina BA2	19371
B. anserina BA2	11990
B. anserina BA2	15424
B. anserina BA2	15002
B. anserina BA2	9685
B. anserina BA2	11148
B. anserina BA2	18835
B. anserina BA2	7504
B. anserina BA2	6789
B. anserina BA2	10031
B. anserina BA2	4987
B. anserina BA2	14278
B. anserina BA2	19988
B. anserina BA2	9814
B. anserina BA2	13329
B. anserina BA2	2953
B. anserina BA2	7141
B. anserina BA2	4026
B. anserina BA2	19166
B. anserina BA2	18602
B. anserina BA2	18720
B. anserina BA2	7922
B. anserina BA2	18776
B. anserina BA2	6747
B. anserina BA2	13841
B. anserina BA2	8460
B. anserina BA2	2781
B. anserina BA2	2435
B. anserina BA2	5647
B. anserina BA2	4241
B. anserina BA2	4995
B. anserina BA2	6365
B. anserina BA2	7053
B. anserina BA2	2051
B. anserina BA2	8672
B. anserina BA2	6141
B. anserina BA2	14146
B. anserina BA2	3562
B. anserina BA2	10239
B. anserina BA2	2748
B. anserina BA2	4329
B. anserina BA2	2754
B. anserina BA2	1144
B. anserina BA2	17822
B. anserina BA2	17431
B. anserina BA2	5261
B. anserina BA2	16683
B. anserina BA2	12744
B. anserina BA2	7460
B. anserina BA2	10632
B. anserina BA2	17658
B. anserina BA2	5078
B. anserina BA2	4612
B. anserina BA2	2696
B. anserina BA2	3180
B. anserina BA2	4101
B. anserina BA2	15789
B. anserina BA2	5006
B. anserina BA2	16155
B. anserina BA2	1441
B. anserina BA2	1342
B. anserina BA2	15767
B. anserina BA2	1499
B. anserina BA2	4884
B. anserina BA2	1538
B. anserina BA2	6030
B. anserina BA2	3630
B. anserina BA2	4322
B. anserina BA2	1112
B. anserina BA2	6012
B. anserina BA2	3934
B. anserina BA2	15118
B. anserina BA2	14772
B. anserina BA2	1190
B. anserina BA2	13869
B. anserina BA2	1264
B. anserina BA2	15229
B. anserina BA2	3701
B. anserina BA2	3875
B. anserina BA2	15180
B. anserina BA2	1043
B. anserina BA2	14963
B. anserina BA2	14344
B. anserina BA2	3940
B. anserina BA2	6419
B. anserina BA2	2509
B. anserina BA2	8829
B. anserina BA2	13908
B. anserina BA2	3864
B. anserina BA2	4436
B. anserina BA2	3381
B. anserina BA2	3931
B. anserina BA2	13677
B. anserina BA2	13466
B. anserina BA2	13598
B. anserina BA2	13586
B. anserina BA2	12222
B. anserina BA2	3529
B. anserina BA2	13137
B. anserina BA2	4233
B. anserina BA2	11860
B. anserina BA2	5158
B. anserina BA2	6091
B. anserina BA2	12999
B. anserina BA2	6320
B. anserina BA2	12610
B. anserina BA2	6813
B. anserina BA2	4801
B. anserina BA2	12544
B. anserina BA2	3261
B. anserina BA2	4975
B. anserina BA2	1023
B. anserina BA2	9290
B. anserina BA2	4096
B. anserina BA2	2698
B. anserina BA2	2207
B. anserina BA2	2076
B. anserina BA2	2624
B. anserina BA2	6924
B. anserina BA2	2939
B. anserina BA2	5759
B. anserina BA2	1732
B. anserina BA2	10703
B. anserina BA2	4760
B. anserina BA2	10899
B. anserina BA2	10454
B. anserina BA2	10603
B. anserina BA2	9533
B. anserina BA2	10605
B. anserina BA2	10604
B. anserina BA2	10819
B. anserina BA2	3289
B. anserina BA2	3476
B. anserina BA2	9822
B. anserina BA2	7581
B. anserina BA2	9404
B. anserina BA2	6883
B. anserina BA2	9006
B. anserina BA2	1620
B. anserina BA2	4501
B. anserina BA2	1428
B. anserina BA2	6716
B. anserina BA2	8827
B. anserina BA2	4317
B. anserina BA2	2276
B. anserina BA2	2234
B. anserina BA2	6758
B. anserina BA2	3194
B. anserina BA2	1796
B. anserina BA2	7831
B. anserina BA2	7854
B. anserina BA2	3019
B. anserina BA2	1595
B. anserina BA2	6886
B. anserina BA2	7837
B. anserina BA2	1489
B. anserina BA2	1355
B. anserina BA2	1714
B. anserina BA2	1836
B. anserina BA2	3446
B. anserina BA2	3992
B. anserina BA2	7245
B. anserina BA2	3512
B. anserina BA2	1102
B. anserina BA2	1532
B. anserina BA2	5198
B. anserina BA2	6971
B. anserina BA2	1540
B. anserina BA2	1562
B. anserina BA2	2655
B. anserina BA2	2418
B. anserina BA2	1078
B. anserina BA2	4088
B. anserina BA2	6175
B. anserina BA2	6276
B. anserina BA2	3839
B. anserina BA2	1180
B. anserina BA2	6087
B. anserina BA2	2955
B. anserina BA2	5683
B. anserina BA2	2045
B. anserina BA2	5727
B. anserina BA2	1659
B. anserina BA2	2326
B. anserina BA2	1843
B. anserina BA2	1753
B. anserina BA2	1365
B. anserina BA2	1086
B. anserina BA2	2180
B. anserina BA2	3604
B. anserina BA2	4984
B. anserina BA2	4491
B. anserina BA2	3939
B. anserina BA2	1376
B. anserina BA2	1205
B. anserina BA2	2023
B. anserina BA2	2356
B. anserina BA2	4806
B. anserina BA2	2021
B. anserina BA2	2375
B. anserina BA2	4451
B. anserina BA2	1768
B. anserina BA2	4326
B. anserina BA2	1744
B. anserina BA2	4146
B. anserina BA2	4175
B. anserina BA2	1637
B. anserina BA2	2626
B. anserina BA2	3099
B. anserina BA2	2748
B. anserina BA2	2588
B. anserina BA2	1039
B. anserina BA2	1663
B. hermsii DAH	1246
B. hermsii DAH	15189
B. hermsii DAH	8126
B. hermsii DAH	8742
B. hermsii DAH	23259
B. hermsii DAH	22530
B. hermsii DAH	6540
B. hermsii DAH	12836
B. hermsii DAH	19173
B. hermsii DAH	18030
B. hermsii DAH	14495
B. hermsii DAH	24102
B. hermsii DAH	16282
B. hermsii DAH	9300
B. hermsii DAH	16810
B. hermsii DAH	12703
B. hermsii DAH	14698
B. hermsii DAH	1414
B. hermsii DAH	18978
B. hermsii DAH	13408
B. hermsii DAH	14085
B. hermsii DAH	15767
B. hermsii DAH	3064
B. hermsii DAH	7666
B. hermsii DAH	14604
B. hermsii DAH	23800
B. hermsii DAH	23565
B. hermsii DAH	11309
B. hermsii DAH	11447
B. hermsii DAH	2110
B. hermsii DAH	16573
B. hermsii DAH	15070
B. hermsii DAH	7573
B. hermsii DAH	19178
B. hermsii DAH	23563
B. hermsii DAH	4604
B. hermsii DAH	16825
B. hermsii DAH	24296
B. hermsii DAH	7528
B. hermsii DAH	15155
B. hermsii DAH	16982
B. hermsii DAH	24333
B. hermsii DAH	11332
B. hermsii DAH	24320
B. hermsii DAH	1111
B. hermsii DAH	15245
B. hermsii DAH	15338
B. hermsii DAH	8934
B. hermsii DAH	3899
B. hermsii DAH	15409
B. hermsii DAH	20946
B. hermsii DAH	9157
B. hermsii DAH	11916
B. hermsii DAH	22725
B. hermsii DAH	8892
B. hermsii DAH	8956
B. hermsii DAH	11203
B. hermsii DAH	23945
B. hermsii DAH	5840
B. hermsii DAH	6642
B. hermsii DAH	17360
B. hermsii DAH	6118
B. hermsii DAH	2257
B. hermsii DAH	10417
B. hermsii DAH	4094
B. hermsii DAH	22314
B. hermsii DAH	14832
B. hermsii DAH	1691
B. hermsii DAH	4389
B. hermsii DAH	17286
B. hermsii DAH	6243
B. hermsii DAH	10701
B. hermsii DAH	9746
B. hermsii DAH	4163
B. hermsii DAH	12163
B. hermsii DAH	11081
B. hermsii DAH	14269
B. hermsii DAH	8020
B. hermsii DAH	15192
B. hermsii DAH	7514
B. hermsii DAH	14944
B. hermsii DAH	6688
B. hermsii DAH	11746
B. hermsii DAH	6867
B. hermsii DAH	18515
B. hermsii DAH	16007
B. hermsii DAH	11186
B. hermsii DAH	2361
B. hermsii DAH	23602
B. hermsii DAH	15738
B. hermsii DAH	6635
B. hermsii DAH	24188
B. hermsii DAH	22558
B. hermsii DAH	13761
B. hermsii DAH	4149
B. hermsii DAH	23044
B. hermsii DAH	23968
B. hermsii DAH	8028
B. hermsii DAH	11977
B. hermsii DAH	5560
B. hermsii DAH	6414
B. hermsii DAH	5351
B. hermsii DAH	6976
B. hermsii DAH	22746
B. hermsii DAH	7426
B. hermsii DAH	8174
B. hermsii DAH	11154
B. hermsii DAH	8949
B. hermsii DAH	23396
B. hermsii DAH	6080
B. hermsii DAH	5585
B. hermsii DAH	20579
B. hermsii DAH	9184
B. hermsii DAH	5519
B. hermsii DAH	17086
B. hermsii DAH	6581
B. hermsii DAH	5362
B. hermsii DAH	4524
B. hermsii DAH	3282
B. hermsii DAH	5667
B. hermsii DAH	3694
B. hermsii DAH	23588
B. hermsii DAH	1225
B. hermsii DAH	4563
B. hermsii DAH	5997
B. hermsii DAH	10268
B. hermsii DAH	17987
B. hermsii DAH	2848
B. hermsii DAH	22709
B. hermsii DAH	4002
B. hermsii DAH	10456
B. hermsii DAH	7301
B. hermsii DAH	8417
B. hermsii DAH	10114
B. hermsii DAH	10544
B. hermsii DAH	22147
B. hermsii DAH	2521
B. hermsii DAH	5261
B. hermsii DAH	8220
B. hermsii DAH	8317
B. hermsii DAH	3098
B. hermsii DAH	10207
B. hermsii DAH	6891
B. hermsii DAH	4332
B. hermsii DAH	12728
B. hermsii DAH	1101
B. hermsii DAH	21250
B. hermsii DAH	4298
B. hermsii DAH	21614
B. hermsii DAH	20914
B. hermsii DAH	5686
B. hermsii DAH	6082
B. hermsii DAH	8951
B. hermsii DAH	1838
B. hermsii DAH	9118
B. hermsii DAH	7606
B. hermsii DAH	3116
B. hermsii DAH	5190
B. hermsii DAH	1750
B. hermsii DAH	1765
B. hermsii DAH	3331
B. hermsii DAH	17647
B. hermsii DAH	7775
B. hermsii DAH	15287
B. hermsii DAH	20156
B. hermsii DAH	5839
B. hermsii DAH	3709
B. hermsii DAH	6666
B. hermsii DAH	7969
B. hermsii DAH	6813
B. hermsii DAH	12442
B. hermsii DAH	2672
B. hermsii DAH	6072
B. hermsii DAH	7604
B. hermsii DAH	18159
B. hermsii DAH	3081
B. hermsii DAH	10779
B. hermsii DAH	3640
B. hermsii DAH	1224
B. hermsii DAH	2135
B. hermsii DAH	19361
B. hermsii DAH	19265
B. hermsii DAH	1449
B. hermsii DAH	1351
B. hermsii DAH	18700
B. hermsii DAH	9452
B. hermsii DAH	12894
B. hermsii DAH	18604
B. hermsii DAH	18511
B. hermsii DAH	8340
B. hermsii DAH	7117
B. hermsii DAH	18494
B. hermsii DAH	9827
B. hermsii DAH	2835
B. hermsii DAH	11352
B. hermsii DAH	7354
B. hermsii DAH	8450
B. hermsii DAH	5136
B. hermsii DAH	17905
B. hermsii DAH	7020
B. hermsii DAH	7149
B. hermsii DAH	3772
B. hermsii DAH	4140
B. hermsii DAH	17535
B. hermsii DAH	2875
B. hermsii DAH	1092
B. hermsii DAH	2525
B. hermsii DAH	3441
B. hermsii DAH	13227
B. hermsii DAH	17444
B. hermsii DAH	5315
B. hermsii DAH	8639
B. hermsii DAH	6792
B. hermsii DAH	3309
B. hermsii DAH	4443
B. hermsii DAH	4319
B. hermsii DAH	3066
B. hermsii DAH	4516
B. hermsii DAH	16744
B. hermsii DAH	6049
B. hermsii DAH	6524
B. hermsii DAH	3999
B. hermsii DAH	4297
B. hermsii DAH	16342
B. hermsii DAH	4731
B. hermsii DAH	4442
B. hermsii DAH	4408
B. hermsii DAH	3565
B. hermsii DAH	4623
B. hermsii DAH	5488
B. hermsii DAH	15706
B. hermsii DAH	5137
B. hermsii DAH	5168
B. hermsii DAH	15472
B. hermsii DAH	1660
B. hermsii DAH	16283
B. hermsii DAH	11299
B. hermsii DAH	5468
B. hermsii DAH	6365
B. hermsii DAH	11913
B. hermsii DAH	6864
B. hermsii DAH	5457
B. hermsii DAH	4569
B. hermsii DAH	4104
B. hermsii DAH	5293
B. hermsii DAH	4941
B. hermsii DAH	13885
B. hermsii DAH	7160
B. hermsii DAH	3123
B. hermsii DAH	13314
B. hermsii DAH	5917
B. hermsii DAH	4683
B. hermsii DAH	1035
B. hermsii DAH	3661
B. hermsii DAH	2917
B. hermsii DAH	8981
B. hermsii DAH	3357
B. hermsii DAH	11840
B. hermsii DAH	12464
B. hermsii DAH	12449
B. hermsii DAH	4887
B. hermsii DAH	2760
B. hermsii DAH	7672
B. hermsii DAH	12465
B. hermsii DAH	12475
B. hermsii DAH	2128
B. hermsii DAH	12327
B. hermsii DAH	12270
B. hermsii DAH	7221
B. hermsii DAH	3324
B. hermsii DAH	7276
B. hermsii DAH	1722
B. hermsii DAH	11920
B. hermsii DAH	9416
B. hermsii DAH	11856
B. hermsii DAH	8863
B. hermsii DAH	4892
B. hermsii DAH	3717
B. hermsii DAH	2838
B. hermsii DAH	4509
B. hermsii DAH	7721
B. hermsii DAH	6775
B. hermsii DAH	6378
B. hermsii DAH	3194
B. hermsii DAH	5584
B. hermsii DAH	1894
B. hermsii DAH	1131
B. hermsii DAH	3476
B. hermsii DAH	6527
B. hermsii DAH	10654
B. hermsii DAH	1649
B. hermsii DAH	8744
B. hermsii DAH	9750
B. hermsii DAH	3684
B. hermsii DAH	9698
B. hermsii DAH	2538
B. hermsii DAH	9703
B. hermsii DAH	4191
B. hermsii DAH	9265
B. hermsii DAH	8958
B. hermsii DAH	10086
B. hermsii DAH	2294
B. hermsii DAH	1967
B. hermsii DAH	1882
B. hermsii DAH	2383
B. hermsii DAH	1736
B. hermsii DAH	4517
B. hermsii DAH	6935
B. hermsii DAH	6797
B. hermsii DAH	3298
B. hermsii DAH	4295
B. hermsii DAH	1022
B. hermsii DAH	6411
B. hermsii DAH	3085
B. hermsii DAH	2394
B. hermsii DAH	2563
B. hermsii DAH	5232
B. hermsii DAH	2152
B. hermsii DAH	4791
B. hermsii DAH	2190
B. hermsii DAH	3756
B. hermsii DAH	2810
B. hermsii DAH	2006
B. hermsii DAH	1883
B. hermsii DAH	1879
B. hermsii DAH	1474
B. hermsii DAH	1036
B. hermsii YOR	3814
B. hermsii YOR	19763
B. hermsii YOR	22026
B. hermsii YOR	4530
B. hermsii YOR	22308
B. hermsii YOR	22260
B. hermsii YOR	6350
B. hermsii YOR	3434
B. hermsii YOR	12477
B. hermsii YOR	1277
B. hermsii YOR	10430
B. hermsii YOR	6383
B. hermsii YOR	6991
B. hermsii YOR	13709
B. hermsii YOR	18503
B. hermsii YOR	13751
B. hermsii YOR	21305
B. hermsii YOR	17656
B. hermsii YOR	17545
B. hermsii YOR	18513
B. hermsii YOR	4799
B. hermsii YOR	16360
B. hermsii YOR	2947
B. hermsii YOR	20569
B. hermsii YOR	1184
B. hermsii YOR	3870
B. hermsii YOR	2018
B. hermsii YOR	3338
B. hermsii YOR	2807
B. hermsii YOR	20952
B. hermsii YOR	10384
B. hermsii YOR	21530
B. hermsii YOR	6949
B. hermsii YOR	3115
B. hermsii YOR	1961
B. hermsii YOR	2054
B. hermsii YOR	1455
B. hermsii YOR	3948
B. hermsii YOR	9795
B. hermsii YOR	2548
B. hermsii YOR	4444
B. hermsii YOR	3002
B. hermsii YOR	7779
B. hermsii YOR	2257
B. hermsii YOR	7057
B. hermsii YOR	8823
B. hermsii YOR	3177
B. hermsii YOR	3061
B. hermsii YOR	1675
B. hermsii YOR	6560
B. hermsii YOR	2626
B. hermsii YOR	5460
B. hermsii YOR	2911
B. hermsii YOR	16329
B. hermsii YOR	1864
B. hermsii YOR	2967
B. hermsii YOR	3263
B. hermsii YOR	1838
B. hermsii YOR	7266
B. hermsii YOR	1297
B. hermsii YOR	5871
B. hermsii YOR	6256
B. hermsii YOR	6701
B. hermsii YOR	1363
B. hermsii YOR	2206
B. hermsii YOR	14426
B. hermsii YOR	5850
B. hermsii YOR	1347
B. hermsii YOR	6638
B. hermsii YOR	4287
B. hermsii YOR	3045
B. hermsii YOR	13772
B. hermsii YOR	6855
B. hermsii YOR	3539
B. hermsii YOR	13382
B. hermsii YOR	4978
B. hermsii YOR	12930
B. hermsii YOR	3085
B. hermsii YOR	3102
B. hermsii YOR	1517
B. hermsii YOR	12567
B. hermsii YOR	2577
B. hermsii YOR	12157
B. hermsii YOR	12285
B. hermsii YOR	3468
B. hermsii YOR	8619
B. hermsii YOR	2706
B. hermsii YOR	1089
B. hermsii YOR	11375
B. hermsii YOR	8765
B. hermsii YOR	10033
B. hermsii YOR	9925
B. hermsii YOR	2540
B. hermsii YOR	9185
B. hermsii YOR	4486
B. hermsii YOR	7226
B. hermsii YOR	7596
B. hermsii YOR	1620
B. hermsii YOR	6688
B. hermsii YOR	1822
B. hermsii YOR	5630
B. hermsii YOR	1221
B. hermsii YOR	6460
B. hermsii YOR	2472
B. hermsii YOR	3205
B. hermsii YOR	5609
B. hermsii YOR	5102
B. hermsii YOR	4442
B. hermsii YOR	1423
B. hermsii YOR	1568
B. hermsii YOR	1899
B. hermsii YOR	1065
B. hermsii YOR	3090
B. coriaceae Co53	20389
B. coriaceae Co53	3634
B. coriaceae Co53	3438
B. coriaceae Co53	19749
B. coriaceae Co53	7434
B. coriaceae Co53	20341
B. coriaceae Co53	8231
B. coriaceae Co53	4390
B. coriaceae Co53	9948
B. coriaceae Co53	6926
B. coriaceae Co53	13641
B. coriaceae Co53	4089
B. coriaceae Co53	7611
B. coriaceae Co53	5625
B. coriaceae Co53	5934
B. coriaceae Co53	18265
B. coriaceae Co53	5980
B. coriaceae Co53	1976
B. coriaceae Co53	20137
B. coriaceae Co53	6914
B. coriaceae Co53	9798
B. coriaceae Co53	10057
B. coriaceae Co53	18080
B. coriaceae Co53	6265
B. coriaceae Co53	10235
B. coriaceae Co53	6518
B. coriaceae Co53	9280
B. coriaceae Co53	14637
B. coriaceae Co53	2534
B. coriaceae Co53	3642
B. coriaceae Co53	10604
B. coriaceae Co53	6015
B. coriaceae Co53	5413
B. coriaceae Co53	2529
B. coriaceae Co53	1186
B. coriaceae Co53	4851
B. coriaceae Co53	3864
B. coriaceae Co53	4343
B. coriaceae Co53	1193
B. coriaceae Co53	2492
B. coriaceae Co53	1270
B. coriaceae Co53	4804
B. coriaceae Co53	5441
B. coriaceae Co53	7671
B. coriaceae Co53	4380
B. coriaceae Co53	2085
B. coriaceae Co53	3396
B. coriaceae Co53	6915
B. coriaceae Co53	2974
B. coriaceae Co53	4266
B. coriaceae Co53	1885
B. coriaceae Co53	3983
B. coriaceae Co53	6024
B. coriaceae Co53	3001
B. coriaceae Co53	1747
B. coriaceae Co53	6944
B. coriaceae Co53	4232
B. coriaceae Co53	7244
B. coriaceae Co53	6082
B. coriaceae Co53	4765
B. coriaceae Co53	8301
B. coriaceae Co53	7771
B. coriaceae Co53	9034
B. coriaceae Co53	9459
B. coriaceae Co53	1087
B. coriaceae Co53	1471
B. coriaceae Co53	17569
B. coriaceae Co53	4006
B. coriaceae Co53	1646
B. coriaceae Co53	16877
B. coriaceae Co53	4144
B. coriaceae Co53	8481
B. coriaceae Co53	1797
B. coriaceae Co53	1463
B. coriaceae Co53	7557
B. coriaceae Co53	5092
B. coriaceae Co53	2852
B. coriaceae Co53	7013
B. coriaceae Co53	7671
B. coriaceae Co53	4947
B. coriaceae Co53	1517
B. coriaceae Co53	1096
B. coriaceae Co53	4737
B. coriaceae Co53	6718
B. coriaceae Co53	9041
B. coriaceae Co53	3461
B. coriaceae Co53	2316
B. coriaceae Co53	6636
B. coriaceae Co53	6046
B. coriaceae Co53	2748
B. coriaceae Co53	4984
B. coriaceae Co53	5063
B. coriaceae Co53	2801
B. coriaceae Co53	1447
B. coriaceae Co53	1798
B. coriaceae Co53	1286
B. coriaceae Co53	1477
B. coriaceae Co53	3863
B. coriaceae Co53	1429
B. coriaceae Co53	4121
B. coriaceae Co53	4365
B. coriaceae Co53	3523
B. coriaceae Co53	3544
B. coriaceae Co53	4117
B. coriaceae Co53	2606
B. coriaceae Co53	4309
B. coriaceae Co53	1209
B. coriaceae Co53	2048
B. coriaceae Co53	1064
B. coriaceae Co53	1019
B. coriaceae Co53	1751
B. coriaceae Co53	2909
B. coriaceae Co53	3057
B. coriaceae Co53	3322
B. coriaceae Co53	1647
B. coriaceae Co53	1744
B. coriaceae Co53	1527
B. coriaceae Co53	2878
B. coriaceae Co53	1058
B. coriaceae Co53	1438
B. coriaceae Co53	2482
B. coriaceae Co53	2383
B. coriaceae Co53	1878
B. coriaceae Co53	1734
B. coriaceae Co53	2358
B. coriaceae Co53	1085
B. coriaceae Co53	2484
B. coriaceae Co53	2365
B. coriaceae Co53	1561
B. coriaceae Co53	1091
B. coriaceae Co53	1648
B. coriaceae Co53	1096
B. puertoricensis SUM	18919
B. puertoricensis SUM	5590
B. puertoricensis SUM	17952
B. puertoricensis SUM	15989
B. puertoricensis SUM	18706
B. puertoricensis SUM	17556
B. puertoricensis SUM	11388
B. puertoricensis SUM	19234
B. puertoricensis SUM	16252
B. puertoricensis SUM	17002
B. puertoricensis SUM	18750
B. puertoricensis SUM	18483
B. puertoricensis SUM	18704
B. puertoricensis SUM	18787
B. puertoricensis SUM	17832
B. puertoricensis SUM	19169
B. puertoricensis SUM	16563
B. puertoricensis SUM	1623
B. puertoricensis SUM	12707
B. puertoricensis SUM	8213
B. puertoricensis SUM	2386
B. puertoricensis SUM	7831
B. puertoricensis SUM	11494
B. puertoricensis SUM	13568
B. puertoricensis SUM	7458
B. puertoricensis SUM	2405
B. puertoricensis SUM	18499
B. puertoricensis SUM	7878
B. puertoricensis SUM	13588
B. puertoricensis SUM	9209
B. puertoricensis SUM	10566
B. puertoricensis SUM	10190
B. puertoricensis SUM	5362
B. puertoricensis SUM	3128
B. puertoricensis SUM	1558
B. puertoricensis SUM	4221
B. puertoricensis SUM	8611
B. puertoricensis SUM	9500
B. puertoricensis SUM	6268
B. puertoricensis SUM	7370
B. puertoricensis SUM	4646
B. puertoricensis SUM	9410
B. puertoricensis SUM	8222
B. puertoricensis SUM	5330
B. puertoricensis SUM	3942
B. puertoricensis SUM	5404
B. puertoricensis SUM	1006
B. puertoricensis SUM	16429
B. puertoricensis SUM	5071
B. puertoricensis SUM	5716
B. puertoricensis SUM	2135
B. puertoricensis SUM	1865
B. puertoricensis SUM	3999
B. puertoricensis SUM	6196
B. puertoricensis SUM	8883
B. puertoricensis SUM	8541
B. puertoricensis SUM	4557
B. puertoricensis SUM	5005
B. puertoricensis SUM	9917
B. puertoricensis SUM	4749
B. puertoricensis SUM	17893
B. puertoricensis SUM	5337
B. puertoricensis SUM	1127
B. puertoricensis SUM	2056
B. puertoricensis SUM	1457
B. puertoricensis SUM	9099
B. puertoricensis SUM	2710
B. puertoricensis SUM	7328
B. puertoricensis SUM	5992
B. puertoricensis SUM	9601
B. puertoricensis SUM	4642
B. puertoricensis SUM	9134
B. puertoricensis SUM	1899
B. puertoricensis SUM	10531
B. puertoricensis SUM	17723
B. puertoricensis SUM	2874
B. puertoricensis SUM	1388
B. puertoricensis SUM	5816
B. puertoricensis SUM	6455
B. puertoricensis SUM	3290
B. puertoricensis SUM	18756
B. puertoricensis SUM	1712
B. puertoricensis SUM	9293
B. puertoricensis SUM	16449
B. puertoricensis SUM	5462
B. puertoricensis SUM	6130
B. puertoricensis SUM	8886
B. puertoricensis SUM	2463
B. puertoricensis SUM	6015
B. puertoricensis SUM	5411
B. puertoricensis SUM	8749
B. puertoricensis SUM	6328
B. puertoricensis SUM	3078
B. puertoricensis SUM	4508
B. puertoricensis SUM	5793
B. puertoricensis SUM	5015
B. puertoricensis SUM	3520
B. puertoricensis SUM	7168
B. puertoricensis SUM	18402
B. puertoricensis SUM	9587
B. puertoricensis SUM	1279
B. puertoricensis SUM	6524
B. puertoricensis SUM	1540
B. puertoricensis SUM	2183
B. puertoricensis SUM	2273
B. puertoricensis SUM	13380
B. puertoricensis SUM	8301
B. puertoricensis SUM	5376
B. puertoricensis SUM	4403
B. puertoricensis SUM	9279
B. puertoricensis SUM	16548
B. puertoricensis SUM	12336
B. puertoricensis SUM	5775
B. puertoricensis SUM	4300
B. puertoricensis SUM	15548
B. puertoricensis SUM	1134
B. puertoricensis SUM	4796
B. puertoricensis SUM	5359
B. puertoricensis SUM	1148
B. puertoricensis SUM	11268
B. puertoricensis SUM	3468
B. puertoricensis SUM	5499
B. puertoricensis SUM	2328
B. puertoricensis SUM	1197
B. puertoricensis SUM	6312
B. puertoricensis SUM	6779
B. puertoricensis SUM	7292
B. puertoricensis SUM	4191
B. puertoricensis SUM	9052
B. puertoricensis SUM	2289
B. puertoricensis SUM	4244
B. puertoricensis SUM	10273
B. puertoricensis SUM	2363
B. puertoricensis SUM	3420
B. puertoricensis SUM	12784
B. puertoricensis SUM	8057
B. puertoricensis SUM	10465
B. puertoricensis SUM	12789
B. puertoricensis SUM	11651
B. puertoricensis SUM	1276
B. puertoricensis SUM	3079
B. puertoricensis SUM	5327
B. puertoricensis SUM	6273
B. puertoricensis SUM	5645
B. puertoricensis SUM	5134
B. puertoricensis SUM	8553
B. puertoricensis SUM	3218
B. puertoricensis SUM	18659
B. puertoricensis SUM	2344
B. puertoricensis SUM	6196
B. puertoricensis SUM	19623
B. puertoricensis SUM	14777
B. puertoricensis SUM	2563
B. puertoricensis SUM	12066
B. puertoricensis SUM	4637
B. puertoricensis SUM	4623
B. puertoricensis SUM	5218
B. puertoricensis SUM	4766
B. puertoricensis SUM	8264
B. puertoricensis SUM	7145
B. puertoricensis SUM	6144
B. puertoricensis SUM	1090
B. puertoricensis SUM	6633
B. puertoricensis SUM	7757
B. puertoricensis SUM	8413
B. puertoricensis SUM	6830
B. puertoricensis SUM	3900
B. puertoricensis SUM	5549
B. puertoricensis SUM	1330
B. puertoricensis SUM	4536
B. puertoricensis SUM	1313
B. puertoricensis SUM	1456
B. puertoricensis SUM	18731
B. puertoricensis SUM	6430
B. puertoricensis SUM	5195
B. puertoricensis SUM	6101
B. puertoricensis SUM	4398
B. puertoricensis SUM	5608
B. puertoricensis SUM	2097
B. puertoricensis SUM	17110
B. puertoricensis SUM	3821
B. puertoricensis SUM	3253
B. puertoricensis SUM	7518
B. puertoricensis SUM	1844
B. puertoricensis SUM	12443
B. puertoricensis SUM	4844
B. puertoricensis SUM	6379
B. puertoricensis SUM	5193
B. puertoricensis SUM	7540
B. puertoricensis SUM	1043
B. puertoricensis SUM	8474
B. puertoricensis SUM	10099
B. puertoricensis SUM	13971
B. puertoricensis SUM	10887
B. puertoricensis SUM	1890
B. puertoricensis SUM	8281
B. puertoricensis SUM	2244
B. puertoricensis SUM	4992
B. puertoricensis SUM	9845
B. puertoricensis SUM	1895
B. puertoricensis SUM	7626
B. puertoricensis SUM	13647
B. puertoricensis SUM	4891
B. puertoricensis SUM	9402
B. puertoricensis SUM	10636
B. puertoricensis SUM	8193
B. puertoricensis SUM	18599
B. puertoricensis SUM	7750
B. puertoricensis SUM	2646
B. puertoricensis SUM	5269
B. puertoricensis SUM	5609
B. puertoricensis SUM	6355
B. puertoricensis SUM	4638
B. puertoricensis SUM	7164
B. puertoricensis SUM	4711
B. puertoricensis SUM	2484
B. puertoricensis SUM	1619
B. puertoricensis SUM	10296
B. puertoricensis SUM	3829
B. puertoricensis SUM	7477
B. puertoricensis SUM	15010
B. puertoricensis SUM	7156
B. puertoricensis SUM	3574
B. puertoricensis SUM	1959
B. puertoricensis SUM	2982
B. puertoricensis SUM	1717
B. puertoricensis SUM	4778
B. puertoricensis SUM	9250
B. puertoricensis SUM	5602
B. puertoricensis SUM	5417
B. puertoricensis SUM	1601
B. puertoricensis SUM	10069
B. puertoricensis SUM	1374
B. puertoricensis SUM	6656
B. puertoricensis SUM	8901
B. puertoricensis SUM	18988
B. puertoricensis SUM	3114
B. puertoricensis SUM	19627
B. puertoricensis SUM	2482
B. puertoricensis SUM	8617
B. puertoricensis SUM	7319
B. puertoricensis SUM	7628
B. puertoricensis SUM	18374
B. puertoricensis SUM	2577
B. puertoricensis SUM	1046
B. puertoricensis SUM	6013
B. puertoricensis SUM	4211
B. puertoricensis SUM	18833
B. puertoricensis SUM	1344
B. puertoricensis SUM	7054
B. puertoricensis SUM	4923
B. puertoricensis SUM	6996
B. puertoricensis SUM	18861
B. puertoricensis SUM	12467
B. puertoricensis SUM	1895
B. puertoricensis SUM	2238
B. puertoricensis SUM	4373
B. puertoricensis SUM	18438
B. puertoricensis SUM	1757
B. puertoricensis SUM	1927
B. puertoricensis SUM	4419
B. puertoricensis SUM	1658
B. puertoricensis SUM	1423
B. puertoricensis SUM	2510
B. puertoricensis SUM	17593
B. puertoricensis SUM	7880
B. puertoricensis SUM	17120
B. puertoricensis SUM	13438
B. puertoricensis SUM	17033
B. puertoricensis SUM	4735
B. puertoricensis SUM	1677
B. puertoricensis SUM	5452
B. puertoricensis SUM	8392
B. puertoricensis SUM	4061
B. puertoricensis SUM	11610
B. puertoricensis SUM	1856
B. puertoricensis SUM	1359
B. puertoricensis SUM	2090
B. puertoricensis SUM	17069
B. puertoricensis SUM	6608
B. puertoricensis SUM	7946
B. puertoricensis SUM	3049
B. puertoricensis SUM	16192
B. puertoricensis SUM	1433
B. puertoricensis SUM	3587
B. puertoricensis SUM	4250
B. puertoricensis SUM	16836
B. puertoricensis SUM	7769
B. puertoricensis SUM	14307
B. puertoricensis SUM	1414
B. puertoricensis SUM	1280
B. puertoricensis SUM	7732
B. puertoricensis SUM	5747
B. puertoricensis SUM	1561
B. puertoricensis SUM	6196
B. puertoricensis SUM	7446
B. puertoricensis SUM	1085
B. puertoricensis SUM	1194
B. puertoricensis SUM	16006
B. puertoricensis SUM	13723
B. puertoricensis SUM	15153
B. puertoricensis SUM	4709
B. puertoricensis SUM	4432
B. puertoricensis SUM	5271
B. puertoricensis SUM	8980
B. puertoricensis SUM	4290
B. puertoricensis SUM	17952
B. puertoricensis SUM	14496
B. puertoricensis SUM	2983
B. puertoricensis SUM	7928
B. puertoricensis SUM	15555
B. puertoricensis SUM	1095
B. puertoricensis SUM	5227
B. puertoricensis SUM	1027
B. puertoricensis SUM	6789
B. puertoricensis SUM	5148
B. puertoricensis SUM	1097
B. puertoricensis SUM	1768
B. puertoricensis SUM	14061
B. puertoricensis SUM	6776
B. puertoricensis SUM	1151
B. puertoricensis SUM	7937
B. puertoricensis SUM	4186
B. puertoricensis SUM	1349
B. puertoricensis SUM	4965
B. puertoricensis SUM	5377
B. puertoricensis SUM	4165
B. puertoricensis SUM	4060
B. puertoricensis SUM	1638
B. puertoricensis SUM	5652
B. puertoricensis SUM	3326
B. puertoricensis SUM	3343
B. puertoricensis SUM	1702
B. puertoricensis SUM	1974
B. puertoricensis SUM	4770
B. puertoricensis SUM	13442
B. puertoricensis SUM	4640
B. puertoricensis SUM	5261
B. puertoricensis SUM	13864
B. puertoricensis SUM	13800
B. puertoricensis SUM	1217
B. puertoricensis SUM	13663
B. puertoricensis SUM	14272
B. puertoricensis SUM	13463
B. puertoricensis SUM	2575
B. puertoricensis SUM	8192
B. puertoricensis SUM	2541
B. puertoricensis SUM	1167
B. puertoricensis SUM	13476
B. puertoricensis SUM	3629
B. puertoricensis SUM	1614
B. puertoricensis SUM	1681
B. puertoricensis SUM	10874
B. puertoricensis SUM	4820
B. puertoricensis SUM	3528
B. puertoricensis SUM	4511
B. puertoricensis SUM	12738
B. puertoricensis SUM	1859
B. puertoricensis SUM	1913
B. puertoricensis SUM	5966
B. puertoricensis SUM	12229
B. puertoricensis SUM	3838
B. puertoricensis SUM	5579
B. puertoricensis SUM	1306
B. puertoricensis SUM	9010
B. puertoricensis SUM	11773
B. puertoricensis SUM	1226
B. puertoricensis SUM	1479
B. puertoricensis SUM	1288
B. puertoricensis SUM	4249
B. puertoricensis SUM	2927
B. puertoricensis SUM	11542
B. puertoricensis SUM	4255
B. puertoricensis SUM	9174
B. puertoricensis SUM	11340
B. puertoricensis SUM	4317
B. puertoricensis SUM	6629
B. puertoricensis SUM	11109
B. puertoricensis SUM	3044
B. puertoricensis SUM	3229
B. puertoricensis SUM	2438
B. puertoricensis SUM	1488
B. puertoricensis SUM	1697
B. puertoricensis SUM	10421
B. puertoricensis SUM	3160
B. puertoricensis SUM	1109
B. puertoricensis SUM	4115
B. puertoricensis SUM	10723
B. puertoricensis SUM	10211
B. puertoricensis SUM	11260
B. puertoricensis SUM	1734
B. puertoricensis SUM	2350
B. puertoricensis SUM	4489
B. puertoricensis SUM	10083
B. puertoricensis SUM	10072
B. puertoricensis SUM	8859
B. puertoricensis SUM	1801
B. puertoricensis SUM	9457
B. puertoricensis SUM	3184
B. puertoricensis SUM	1518
B. puertoricensis SUM	4649
B. puertoricensis SUM	2946
B. puertoricensis SUM	1095
B. puertoricensis SUM	9138
B. puertoricensis SUM	9165
B. puertoricensis SUM	1088
B. puertoricensis SUM	8864
B. puertoricensis SUM	4282
B. puertoricensis SUM	1745
B. puertoricensis SUM	7410
B. puertoricensis SUM	3730
B. puertoricensis SUM	3920
B. puertoricensis SUM	8487
B. puertoricensis SUM	1701
B. puertoricensis SUM	8312
B. puertoricensis SUM	3832
B. puertoricensis SUM	3211
B. puertoricensis SUM	2159
B. puertoricensis SUM	2870
B. puertoricensis SUM	3741
B. puertoricensis SUM	8028
B. puertoricensis SUM	7942
B. puertoricensis SUM	1084
B. puertoricensis SUM	7689
B. puertoricensis SUM	4173
B. puertoricensis SUM	1406
B. puertoricensis SUM	1294
B. puertoricensis SUM	7136
B. puertoricensis SUM	3316
B. puertoricensis SUM	1712
B. puertoricensis SUM	1445
B. puertoricensis SUM	7059
B. puertoricensis SUM	7421
B. puertoricensis SUM	1481
B. puertoricensis SUM	6740
B. puertoricensis SUM	6688
B. puertoricensis SUM	1704
B. puertoricensis SUM	6610
B. puertoricensis SUM	6894
B. puertoricensis SUM	3589
B. puertoricensis SUM	1546
B. puertoricensis SUM	2268
B. puertoricensis SUM	6437
B. puertoricensis SUM	6415
B. puertoricensis SUM	1791
B. puertoricensis SUM	3795
B. puertoricensis SUM	1241
B. puertoricensis SUM	3886
B. puertoricensis SUM	2395
B. puertoricensis SUM	4187
B. puertoricensis SUM	1221
B. puertoricensis SUM	1076
B. puertoricensis SUM	5969
B. puertoricensis SUM	5972
B. puertoricensis SUM	5676
B. puertoricensis SUM	1185
B. puertoricensis SUM	2119
B. puertoricensis SUM	1325
B. puertoricensis SUM	2730
B. puertoricensis SUM	2187
B. puertoricensis SUM	2705
B. puertoricensis SUM	5392
B. puertoricensis SUM	5602
B. puertoricensis SUM	1041
B. puertoricensis SUM	2886
B. puertoricensis SUM	5407
B. puertoricensis SUM	5335
B. puertoricensis SUM	1262
B. puertoricensis SUM	2314
B. puertoricensis SUM	5330
B. puertoricensis SUM	5232
B. puertoricensis SUM	2672
B. puertoricensis SUM	5063
B. puertoricensis SUM	5162
B. puertoricensis SUM	5028
B. puertoricensis SUM	3893
B. puertoricensis SUM	2402
B. puertoricensis SUM	1651
B. puertoricensis SUM	1781
B. puertoricensis SUM	4953
B. puertoricensis SUM	4981
B. puertoricensis SUM	1449
B. puertoricensis SUM	3640
B. puertoricensis SUM	4302
B. puertoricensis SUM	4665
B. puertoricensis SUM	4625
B. puertoricensis SUM	2051
B. puertoricensis SUM	1896
B. puertoricensis SUM	2438
B. puertoricensis SUM	2391
B. puertoricensis SUM	1987
B. puertoricensis SUM	3169
B. puertoricensis SUM	2459
B. puertoricensis SUM	1150
B. puertoricensis SUM	4623
B. puertoricensis SUM	1377
B. puertoricensis SUM	4461
B. puertoricensis SUM	2359
B. puertoricensis SUM	1116
B. puertoricensis SUM	2858
B. puertoricensis SUM	1955
B. puertoricensis SUM	4368
B. puertoricensis SUM	2033
B. puertoricensis SUM	4078
B. puertoricensis SUM	3975
B. puertoricensis SUM	3634
B. puertoricensis SUM	1620
B. puertoricensis SUM	4354
B. puertoricensis SUM	3621
B. puertoricensis SUM	3613
B. puertoricensis SUM	3573
B. puertoricensis SUM	3073
B. puertoricensis SUM	1529
B. puertoricensis SUM	2947
B. puertoricensis SUM	1330
B. puertoricensis SUM	1327
B. puertoricensis SUM	1151
B. puertoricensis SUM	1071
B. puertoricensis SUM	2563
B. puertoricensis SUM	1731
B. puertoricensis SUM	2324
B. puertoricensis SUM	2210
B. puertoricensis SUM	2141
B. puertoricensis SUM	1816
B. puertoricensis SUM	1501
B. puertoricensis SUM	1518
B. puertoricensis SUM	1134
B. puertoricensis SUM	1130
B. puertoricensis SUM	1143
B. parkeri SLO	11094
B. parkeri SLO	20094
B. parkeri SLO	10871
B. parkeri SLO	4938
B. parkeri SLO	7251
B. parkeri SLO	2711
B. parkeri SLO	4977
B. parkeri SLO	15196
B. parkeri SLO	3738
B. parkeri SLO	17982
B. parkeri SLO	6740
B. parkeri SLO	2704
B. parkeri SLO	5855
B. parkeri SLO	19831
B. parkeri SLO	10208
B. parkeri SLO	6234
B. parkeri SLO	3662
B. parkeri SLO	1255
B. parkeri SLO	9309
B. parkeri SLO	9078
B. parkeri SLO	10859
B. parkeri SLO	5568
B. parkeri SLO	6542
B. parkeri SLO	4537
B. parkeri SLO	8746
B. parkeri SLO	10136
B. parkeri SLO	4891
B. parkeri SLO	9843
B. parkeri SLO	16966
B. parkeri SLO	18599
B. parkeri SLO	5847
B. parkeri SLO	4307
B. parkeri SLO	9323
B. parkeri SLO	7571
B. parkeri SLO	10835
B. parkeri SLO	10675
B. parkeri SLO	7161
B. parkeri SLO	18532
B. parkeri SLO	13094
B. parkeri SLO	5752
B. parkeri SLO	4963
B. parkeri SLO	7133
B. parkeri SLO	5786
B. parkeri SLO	7692
B. parkeri SLO	5543
B. parkeri SLO	4603
B. parkeri SLO	11702
B. parkeri SLO	14788
B. parkeri SLO	6127
B. parkeri SLO	5112
B. parkeri SLO	4195
B. parkeri SLO	12524
B. parkeri SLO	7371
B. parkeri SLO	2387
B. parkeri SLO	1764
B. parkeri SLO	3209
B. parkeri SLO	1488
B. parkeri SLO	3827
B. parkeri SLO	1356
B. parkeri SLO	1914
B. parkeri SLO	6720
B. parkeri SLO	1274
B. parkeri SLO	5293
B. parkeri SLO	3282
B. parkeri SLO	1751
B. parkeri SLO	4278
B. parkeri SLO	4257
B. parkeri SLO	2633
B. parkeri SLO	1385
B. parkeri SLO	2481
B. parkeri SLO	9779
B. parkeri SLO	2192
B. parkeri SLO	17141
B. parkeri SLO	18776
B. parkeri SLO	3746
B. parkeri SLO	13436
B. parkeri SLO	2633
B. parkeri SLO	2890
B. parkeri SLO	19351
B. parkeri SLO	3884
B. parkeri SLO	1516
B. parkeri SLO	5167
B. parkeri SLO	14176
B. parkeri SLO	1412
B. parkeri SLO	1626
B. parkeri SLO	7282
B. parkeri SLO	2194
B. parkeri SLO	1818
B. parkeri SLO	1786
B. parkeri SLO	1533
B. parkeri SLO	2674
B. parkeri SLO	1393
B. parkeri SLO	1921
B. parkeri SLO	5888
B. parkeri SLO	16445
B. parkeri SLO	16420
B. parkeri SLO	2329
B. parkeri SLO	3097
B. parkeri SLO	1229
B. parkeri SLO	5949
B. parkeri SLO	5464
B. parkeri SLO	2491
B. parkeri SLO	16838
B. parkeri SLO	2393
B. parkeri SLO	5099
B. parkeri SLO	6273
B. parkeri SLO	4710
B. parkeri SLO	4388
B. parkeri SLO	1347
B. parkeri SLO	1341
B. parkeri SLO	2196
B. parkeri SLO	6246
B. parkeri SLO	5675
B. parkeri SLO	2667
B. parkeri SLO	3801
B. parkeri SLO	5338
B. parkeri SLO	2118
B. parkeri SLO	14665
B. parkeri SLO	1222
B. parkeri SLO	4693
B. parkeri SLO	6813
B. parkeri SLO	2504
B. parkeri SLO	14175
B. parkeri SLO	4828
B. parkeri SLO	5033
B. parkeri SLO	1366
B. parkeri SLO	14399
B. parkeri SLO	1790
B. parkeri SLO	9790
B. parkeri SLO	1251
B. parkeri SLO	9185
B. parkeri SLO	5181
B. parkeri SLO	3572
B. parkeri SLO	3218
B. parkeri SLO	11489
B. parkeri SLO	1674
B. parkeri SLO	1941
B. parkeri SLO	2209
B. parkeri SLO	1848
B. parkeri SLO	3193
B. parkeri SLO	10761
B. parkeri SLO	10635
B. parkeri SLO	4339
B. parkeri SLO	10159
B. parkeri SLO	2433
B. parkeri SLO	7206
B. parkeri SLO	5086
B. parkeri SLO	1278
B. parkeri SLO	1260
B. parkeri SLO	1893
B. parkeri SLO	9063
B. parkeri SLO	1469
B. parkeri SLO	1388
B. parkeri SLO	4086
B. parkeri SLO	7956
B. parkeri SLO	7977
B. parkeri SLO	3120
B. parkeri SLO	2026
B. parkeri SLO	7442
B. parkeri SLO	1026
B. parkeri SLO	1254
B. parkeri SLO	6768
B. parkeri SLO	2604
B. parkeri SLO	4599
B. parkeri SLO	6545
B. parkeri SLO	3241
B. parkeri SLO	2059
B. parkeri SLO	1108
B. parkeri SLO	5625
B. parkeri SLO	1576
B. parkeri SLO	1470
B. parkeri SLO	1229
B. parkeri SLO	1974
B. parkeri SLO	1158
B. parkeri SLO	4664
B. parkeri SLO	1139
B. parkeri SLO	1391
B. parkeri SLO	3859
B. parkeri SLO	3561
B. parkeri SLO	1113
B. parkeri SLO	1015
B. parkeri SLO	2947
B. parkeri SLO	2360
B. parkeri SLO	1026
B. parkeri SLO	1920
B. parkeri SLO	1486
B. venezuelensis RMA01	19524
B. venezuelensis RMA01	19621
B. venezuelensis RMA01	7416
B. venezuelensis RMA01	20107
B. venezuelensis RMA01	9535
B. venezuelensis RMA01	19431
B. venezuelensis RMA01	1583
B. venezuelensis RMA01	17573
B. venezuelensis RMA01	4295
B. venezuelensis RMA01	19313
B. venezuelensis RMA01	2202
B. venezuelensis RMA01	2861
B. venezuelensis RMA01	2235
B. venezuelensis RMA01	18289
B. venezuelensis RMA01	19254
B. venezuelensis RMA01	19628
B. venezuelensis RMA01	5120
B. venezuelensis RMA01	1566
B. venezuelensis RMA01	17874
B. venezuelensis RMA01	18773
B. venezuelensis RMA01	4612
B. venezuelensis RMA01	3654
B. venezuelensis RMA01	3106
B. venezuelensis RMA01	2538
B. venezuelensis RMA01	17836
B. venezuelensis RMA01	8395
B. venezuelensis RMA01	15548
B. venezuelensis RMA01	14422
B. venezuelensis RMA01	4634
B. venezuelensis RMA01	15032
B. venezuelensis RMA01	5074
B. venezuelensis RMA01	2255
B. venezuelensis RMA01	6795
B. venezuelensis RMA01	15174
B. venezuelensis RMA01	9937
B. venezuelensis RMA01	7810
B. venezuelensis RMA01	5952
B. venezuelensis RMA01	4797
B. venezuelensis RMA01	10423
B. venezuelensis RMA01	16505
B. venezuelensis RMA01	14788
B. venezuelensis RMA01	9469
B. venezuelensis RMA01	7168
B. venezuelensis RMA01	17691
B. venezuelensis RMA01	15539
B. venezuelensis RMA01	17473
B. venezuelensis RMA01	6266
B. venezuelensis RMA01	13376
B. venezuelensis RMA01	7810
B. venezuelensis RMA01	2791
B. venezuelensis RMA01	9661
B. venezuelensis RMA01	8597
B. venezuelensis RMA01	2091
B. venezuelensis RMA01	13578
B. venezuelensis RMA01	1086
B. venezuelensis RMA01	19478
B. venezuelensis RMA01	10367
B. venezuelensis RMA01	14218
B. venezuelensis RMA01	10482
B. venezuelensis RMA01	4816
B. venezuelensis RMA01	14317
B. venezuelensis RMA01	12370
B. venezuelensis RMA01	3076
B. venezuelensis RMA01	8852
B. venezuelensis RMA01	13445
B. venezuelensis RMA01	1327
B. venezuelensis RMA01	15863
B. venezuelensis RMA01	2836
B. venezuelensis RMA01	18053
B. venezuelensis RMA01	6923
B. venezuelensis RMA01	17390
B. venezuelensis RMA01	9713
B. venezuelensis RMA01	7250
B. venezuelensis RMA01	7509
B. venezuelensis RMA01	18585
B. venezuelensis RMA01	6814
B. venezuelensis RMA01	16072
B. venezuelensis RMA01	3350
B. venezuelensis RMA01	1357
B. venezuelensis RMA01	1712
B. venezuelensis RMA01	12587
B. venezuelensis RMA01	4397
B. venezuelensis RMA01	2032
B. venezuelensis RMA01	6447
B. venezuelensis RMA01	6025
B. venezuelensis RMA01	16143
B. venezuelensis RMA01	2217
B. venezuelensis RMA01	6924
B. venezuelensis RMA01	2494
B. venezuelensis RMA01	4603
B. venezuelensis RMA01	1129
B. venezuelensis RMA01	2362
B. venezuelensis RMA01	3615
B. venezuelensis RMA01	3175
B. venezuelensis RMA01	3683
B. venezuelensis RMA01	7391
B. venezuelensis RMA01	2352
B. venezuelensis RMA01	4509
B. venezuelensis RMA01	4588
B. venezuelensis RMA01	1269
B. venezuelensis RMA01	9295
B. venezuelensis RMA01	2243
B. venezuelensis RMA01	6425
B. venezuelensis RMA01	5010
B. venezuelensis RMA01	14470
B. venezuelensis RMA01	8707
B. venezuelensis RMA01	1418
B. venezuelensis RMA01	2203
B. venezuelensis RMA01	9415
B. venezuelensis RMA01	6026
B. venezuelensis RMA01	1515
B. venezuelensis RMA01	13648
B. venezuelensis RMA01	11555
B. venezuelensis RMA01	1530
B. venezuelensis RMA01	18951
B. venezuelensis RMA01	10462
B. venezuelensis RMA01	1193
B. venezuelensis RMA01	13139
B. venezuelensis RMA01	3077
B. venezuelensis RMA01	4661
B. venezuelensis RMA01	8839
B. venezuelensis RMA01	4070
B. venezuelensis RMA01	3600
B. venezuelensis RMA01	18830
B. venezuelensis RMA01	4575
B. venezuelensis RMA01	1984
B. venezuelensis RMA01	1054
B. venezuelensis RMA01	7110
B. venezuelensis RMA01	1237
B. venezuelensis RMA01	12450
B. venezuelensis RMA01	1201
B. venezuelensis RMA01	8342
B. venezuelensis RMA01	9864
B. venezuelensis RMA01	1937
B. venezuelensis RMA01	3578
B. venezuelensis RMA01	3963
B. venezuelensis RMA01	11177
B. venezuelensis RMA01	3202
B. venezuelensis RMA01	15283
B. venezuelensis RMA01	3995
B. venezuelensis RMA01	2120
B. venezuelensis RMA01	1284
B. venezuelensis RMA01	1991
B. venezuelensis RMA01	12802
B. venezuelensis RMA01	1445
B. venezuelensis RMA01	4424
B. venezuelensis RMA01	8689
B. venezuelensis RMA01	2058
B. venezuelensis RMA01	6891
B. venezuelensis RMA01	18650
B. venezuelensis RMA01	16054
B. venezuelensis RMA01	9944
B. venezuelensis RMA01	5833
B. venezuelensis RMA01	2355
B. venezuelensis RMA01	2448
B. venezuelensis RMA01	9032
B. venezuelensis RMA01	5311
B. venezuelensis RMA01	5036
B. venezuelensis RMA01	2342
B. venezuelensis RMA01	16890
B. venezuelensis RMA01	3419
B. venezuelensis RMA01	8295
B. venezuelensis RMA01	9586
B. venezuelensis RMA01	4465
B. venezuelensis RMA01	1709
B. venezuelensis RMA01	18871
B. venezuelensis RMA01	3253
B. venezuelensis RMA01	9434
B. venezuelensis RMA01	2250
B. venezuelensis RMA01	8568
B. venezuelensis RMA01	4416
B. venezuelensis RMA01	1440
B. venezuelensis RMA01	3538
B. venezuelensis RMA01	1573
B. venezuelensis RMA01	5653
B. venezuelensis RMA01	2174
B. venezuelensis RMA01	1036
B. venezuelensis RMA01	17089
B. venezuelensis RMA01	1174
B. venezuelensis RMA01	4161
B. venezuelensis RMA01	7991
B. venezuelensis RMA01	17834
B. venezuelensis RMA01	10346
B. venezuelensis RMA01	12896
B. venezuelensis RMA01	17695
B. venezuelensis RMA01	2902
B. venezuelensis RMA01	4204
B. venezuelensis RMA01	16520
B. venezuelensis RMA01	14515
B. venezuelensis RMA01	7815
B. venezuelensis RMA01	4425
B. venezuelensis RMA01	1489
B. venezuelensis RMA01	2339
B. venezuelensis RMA01	19480
B. venezuelensis RMA01	3116
B. venezuelensis RMA01	9833
B. venezuelensis RMA01	1277
B. venezuelensis RMA01	9564
B. venezuelensis RMA01	1605
B. venezuelensis RMA01	3164
B. venezuelensis RMA01	5765
B. venezuelensis RMA01	7947
B. venezuelensis RMA01	2855
B. venezuelensis RMA01	1045
B. venezuelensis RMA01	12417
B. venezuelensis RMA01	9267
B. venezuelensis RMA01	6687
B. venezuelensis RMA01	10807
B. venezuelensis RMA01	3960
B. venezuelensis RMA01	4812
B. venezuelensis RMA01	18964
B. venezuelensis RMA01	2817
B. venezuelensis RMA01	5820
B. venezuelensis RMA01	5272
B. venezuelensis RMA01	3366
B. venezuelensis RMA01	9699
B. venezuelensis RMA01	11559
B. venezuelensis RMA01	3950
B. venezuelensis RMA01	19626
B. venezuelensis RMA01	2501
B. venezuelensis RMA01	18318
B. venezuelensis RMA01	10898
B. venezuelensis RMA01	10000
B. venezuelensis RMA01	3865
B. venezuelensis RMA01	9644
B. venezuelensis RMA01	4409
B. venezuelensis RMA01	1545
B. venezuelensis RMA01	2302
B. venezuelensis RMA01	1473
B. venezuelensis RMA01	4880
B. venezuelensis RMA01	9557
B. venezuelensis RMA01	5153
B. venezuelensis RMA01	3087
B. venezuelensis RMA01	4145
B. venezuelensis RMA01	10551
B. venezuelensis RMA01	4428
B. venezuelensis RMA01	3122
B. venezuelensis RMA01	18215
B. venezuelensis RMA01	13570
B. venezuelensis RMA01	7744
B. venezuelensis RMA01	1926
B. venezuelensis RMA01	5256
B. venezuelensis RMA01	1027
B. venezuelensis RMA01	15340
B. venezuelensis RMA01	10965
B. venezuelensis RMA01	5303
B. venezuelensis RMA01	17437
B. venezuelensis RMA01	3531
B. venezuelensis RMA01	2113
B. venezuelensis RMA01	19120
B. venezuelensis RMA01	1162
B. venezuelensis RMA01	4094
B. venezuelensis RMA01	4365
B. venezuelensis RMA01	11448
B. venezuelensis RMA01	2347
B. venezuelensis RMA01	14446
B. venezuelensis RMA01	7073
B. venezuelensis RMA01	2163
B. venezuelensis RMA01	4848
B. venezuelensis RMA01	5867
B. venezuelensis RMA01	2652
B. venezuelensis RMA01	2778
B. venezuelensis RMA01	4414
B. venezuelensis RMA01	4601
B. venezuelensis RMA01	5950
B. venezuelensis RMA01	1605
B. venezuelensis RMA01	2516
B. venezuelensis RMA01	16739
B. venezuelensis RMA01	2449
B. venezuelensis RMA01	5389
B. venezuelensis RMA01	3800
B. venezuelensis RMA01	4841
B. venezuelensis RMA01	17394
B. venezuelensis RMA01	20167
B. venezuelensis RMA01	2048
B. venezuelensis RMA01	3064
B. venezuelensis RMA01	1472
B. venezuelensis RMA01	3750
B. venezuelensis RMA01	1445
B. venezuelensis RMA01	2249
B. venezuelensis RMA01	1088
B. venezuelensis RMA01	4208
B. venezuelensis RMA01	6391
B. venezuelensis RMA01	3621
B. venezuelensis RMA01	7317
B. venezuelensis RMA01	6058
B. venezuelensis RMA01	19439
B. venezuelensis RMA01	4197
B. venezuelensis RMA01	5257
B. venezuelensis RMA01	4061
B. venezuelensis RMA01	4949
B. venezuelensis RMA01	3972
B. venezuelensis RMA01	2531
B. venezuelensis RMA01	19142
B. venezuelensis RMA01	19171
B. venezuelensis RMA01	1214
B. venezuelensis RMA01	5176
B. venezuelensis RMA01	1535
B. venezuelensis RMA01	5076
B. venezuelensis RMA01	3457
B. venezuelensis RMA01	1054
B. venezuelensis RMA01	1596
B. venezuelensis RMA01	1163
B. venezuelensis RMA01	2968
B. venezuelensis RMA01	1585
B. venezuelensis RMA01	1735
B. venezuelensis RMA01	2041
B. venezuelensis RMA01	5151
B. venezuelensis RMA01	3856
B. venezuelensis RMA01	2717
B. venezuelensis RMA01	2642
B. venezuelensis RMA01	1783
B. venezuelensis RMA01	2239
B. venezuelensis RMA01	7788
B. venezuelensis RMA01	1153
B. venezuelensis RMA01	1173
B. venezuelensis RMA01	1220
B. venezuelensis RMA01	6664
B. venezuelensis RMA01	6605
B. venezuelensis RMA01	2644
B. venezuelensis RMA01	1421
B. venezuelensis RMA01	3290
B. venezuelensis RMA01	3870
B. venezuelensis RMA01	9614
B. venezuelensis RMA01	16682
B. venezuelensis RMA01	3841
B. venezuelensis RMA01	8892
B. venezuelensis RMA01	1402
B. venezuelensis RMA01	2467
B. venezuelensis RMA01	5572
B. venezuelensis RMA01	3829
B. venezuelensis RMA01	8976
B. venezuelensis RMA01	2568
B. venezuelensis RMA01	9119
B. venezuelensis RMA01	18567
B. venezuelensis RMA01	17217
B. venezuelensis RMA01	5551
B. venezuelensis RMA01	1478
B. venezuelensis RMA01	1848
B. venezuelensis RMA01	4594
B. venezuelensis RMA01	2203
B. venezuelensis RMA01	9557
B. venezuelensis RMA01	1376
B. venezuelensis RMA01	6447
B. venezuelensis RMA01	1902
B. venezuelensis RMA01	1354
B. venezuelensis RMA01	11125
B. venezuelensis RMA01	2753
B. venezuelensis RMA01	18102
B. venezuelensis RMA01	1930
B. venezuelensis RMA01	4166
B. venezuelensis RMA01	1753
B. venezuelensis RMA01	18413
B. venezuelensis RMA01	2062
B. venezuelensis RMA01	9824
B. venezuelensis RMA01	6984
B. venezuelensis RMA01	2371
B. venezuelensis RMA01	2617
B. venezuelensis RMA01	1892
B. venezuelensis RMA01	1470
B. venezuelensis RMA01	1106
B. venezuelensis RMA01	8365
B. venezuelensis RMA01	1084
B. venezuelensis RMA01	2067
B. venezuelensis RMA01	2367
B. venezuelensis RMA01	8458
B. venezuelensis RMA01	8250
B. venezuelensis RMA01	1556
B. venezuelensis RMA01	1659
B. venezuelensis RMA01	2691
B. venezuelensis RMA01	4392
B. venezuelensis RMA01	1349
B. venezuelensis RMA01	1543
B. venezuelensis RMA01	1088
B. venezuelensis RMA01	3970
B. venezuelensis RMA01	3700
B. venezuelensis RMA01	2339
B. venezuelensis RMA01	4132
B. venezuelensis RMA01	2993
B. venezuelensis RMA01	2851
B. venezuelensis RMA01	1377
B. venezuelensis RMA01	3457
B. venezuelensis RMA01	1023
B. venezuelensis RMA01	8921
B. venezuelensis RMA01	1452
B. venezuelensis RMA01	1464
B. venezuelensis RMA01	5605
B. venezuelensis RMA01	1242
B. venezuelensis RMA01	1240
B. venezuelensis RMA01	1074
B. venezuelensis RMA01	1973
B. venezuelensis RMA01	2816
B. venezuelensis RMA01	1554
B. venezuelensis RMA01	1344
B. venezuelensis RMA01	9324
B. venezuelensis RMA01	2018
B. venezuelensis RMA01	2920
B. venezuelensis RMA01	1419
B. venezuelensis RMA01	1064
B. venezuelensis RMA01	4478
B. venezuelensis RMA01	16733
B. venezuelensis RMA01	15922
B. venezuelensis RMA01	6480
B. venezuelensis RMA01	5473
B. venezuelensis RMA01	16635
B. venezuelensis RMA01	4707
B. venezuelensis RMA01	1722
B. venezuelensis RMA01	7060
B. venezuelensis RMA01	3475
B. venezuelensis RMA01	2550
B. venezuelensis RMA01	1963
B. venezuelensis RMA01	1156
B. venezuelensis RMA01	2656
B. venezuelensis RMA01	1709
B. venezuelensis RMA01	6349
B. venezuelensis RMA01	1026
B. venezuelensis RMA01	1930
B. venezuelensis RMA01	15870
B. venezuelensis RMA01	1122
B. venezuelensis RMA01	7607
B. venezuelensis RMA01	1541
B. venezuelensis RMA01	13025
B. venezuelensis RMA01	8710
B. venezuelensis RMA01	9744
B. venezuelensis RMA01	5761
B. venezuelensis RMA01	1431
B. venezuelensis RMA01	2363
[truncated: 825 more rows]

## Sheet: Read_counts_for_exemplars
circular	replicon	read count
B. hermsii DAH	cp30-2	1832
B. hermsii YOR	cp30-1	395
B. coriaceae Co53	cp30-1	418
B. puertoricensis SUM	cp29	2695
B. parkeri SLO	cp29	776
B. venezuelensis RMA01	cp28	6827
B. turicatae 91E135	cp30-2	737
B. turicatae BTE5EL	cp31	268
linear
B. anserina BA2	lp27	948
B. hermsii DAH	lp59	1417
B. hermsii YOR	lp46	569
B. coriaceae Co53	lp33	579
B. puertoricensis SUM	lp47	2847
B. parkeri SLO	lp34-2	1157
B. venezuelensis RMA01	lp35	3250
B. turicatae 91E135	lp40	481
B. turicatae BTE5EL	lp45	331

## Sheet: Linear_exemplar_read_lengths
Isolate	Read Length
B. anserina BA2	4582
B. anserina BA2	15763
B. anserina BA2	48285
B. anserina BA2	22426
B. anserina BA2	8024
B. anserina BA2	33943
B. anserina BA2	13456
B. anserina BA2	3697
B. anserina BA2	12860
B. anserina BA2	12395
B. anserina BA2	38225
B. anserina BA2	18954
B. anserina BA2	13502
B. anserina BA2	36504
B. anserina BA2	23299
B. anserina BA2	20363
B. anserina BA2	35559
B. anserina BA2	26630
B. anserina BA2	44165
B. anserina BA2	39017
B. anserina BA2	13836
B. anserina BA2	8223
B. anserina BA2	13847
B. anserina BA2	14120
B. anserina BA2	7783
B. anserina BA2	24062
B. anserina BA2	16193
B. anserina BA2	34883
B. anserina BA2	3983
B. anserina BA2	41485
B. anserina BA2	36115
B. anserina BA2	46063
B. anserina BA2	8235
B. anserina BA2	3459
B. anserina BA2	14323
B. anserina BA2	6565
B. anserina BA2	8250
B. anserina BA2	30157
B. anserina BA2	30449
B. anserina BA2	40983
B. anserina BA2	26097
B. anserina BA2	31835
B. anserina BA2	18662
B. anserina BA2	35569
B. anserina BA2	27664
B. anserina BA2	36913
B. anserina BA2	4450
B. anserina BA2	26990
B. anserina BA2	6786
B. anserina BA2	15142
B. anserina BA2	6267
B. anserina BA2	30024
B. anserina BA2	10157
B. anserina BA2	9783
B. anserina BA2	33897
B. anserina BA2	35308
B. anserina BA2	8194
B. anserina BA2	49798
B. anserina BA2	7740
B. anserina BA2	28971
B. anserina BA2	36582
B. anserina BA2	25735
B. anserina BA2	11330
B. anserina BA2	11536
B. anserina BA2	10334
B. anserina BA2	30984
B. anserina BA2	11224
B. anserina BA2	19378
B. anserina BA2	32410
B. anserina BA2	37592
B. anserina BA2	18256
B. anserina BA2	4735
B. anserina BA2	27449
B. anserina BA2	4269
B. anserina BA2	20532
B. anserina BA2	15021
B. anserina BA2	31712
B. anserina BA2	27410
B. anserina BA2	21272
B. anserina BA2	46128
B. anserina BA2	3841
B. anserina BA2	3598
B. anserina BA2	26857
B. anserina BA2	23202
B. anserina BA2	22301
B. anserina BA2	12106
B. anserina BA2	14296
B. anserina BA2	15614
B. anserina BA2	4824
B. anserina BA2	51309
B. anserina BA2	18378
B. anserina BA2	27721
B. anserina BA2	19176
B. anserina BA2	15182
B. anserina BA2	29621
B. anserina BA2	38522
B. anserina BA2	35547
B. anserina BA2	11846
B. anserina BA2	14146
B. anserina BA2	24803
B. anserina BA2	9745
B. anserina BA2	5714
B. anserina BA2	45188
B. anserina BA2	28175
B. anserina BA2	9153
B. anserina BA2	19161
B. anserina BA2	8434
B. anserina BA2	9641
B. anserina BA2	12532
B. anserina BA2	19597
B. anserina BA2	9716
B. anserina BA2	18419
B. anserina BA2	27942
B. anserina BA2	22885
B. anserina BA2	33341
B. anserina BA2	22415
B. anserina BA2	14707
B. anserina BA2	26442
B. anserina BA2	40109
B. anserina BA2	29577
B. anserina BA2	52236
B. anserina BA2	41298
B. anserina BA2	30934
B. anserina BA2	29791
B. anserina BA2	19442
B. anserina BA2	16552
B. anserina BA2	4194
B. anserina BA2	14462
B. anserina BA2	50149
B. anserina BA2	10205
B. anserina BA2	29561
B. anserina BA2	34971
B. anserina BA2	10891
B. anserina BA2	19382
B. anserina BA2	21432
B. anserina BA2	32767
B. anserina BA2	10129
B. anserina BA2	38597
B. anserina BA2	19839
B. anserina BA2	36822
B. anserina BA2	31725
B. anserina BA2	14636
B. anserina BA2	6403
B. anserina BA2	36082
B. anserina BA2	5795
B. anserina BA2	16500
B. anserina BA2	3670
B. anserina BA2	14222
B. anserina BA2	23202
B. anserina BA2	27587
B. anserina BA2	37661
B. anserina BA2	18223
B. anserina BA2	31762
B. anserina BA2	4700
B. anserina BA2	21554
B. anserina BA2	21143
B. anserina BA2	29070
B. anserina BA2	23446
B. anserina BA2	15762
B. anserina BA2	9770
B. anserina BA2	31791
B. anserina BA2	43671
B. anserina BA2	12400
B. anserina BA2	23334
B. anserina BA2	26968
B. anserina BA2	21494
B. anserina BA2	24547
B. anserina BA2	24856
B. anserina BA2	47145
B. anserina BA2	8907
B. anserina BA2	25821
B. anserina BA2	2141
B. anserina BA2	5307
B. anserina BA2	8573
B. anserina BA2	52430
B. anserina BA2	6885
B. anserina BA2	3140
B. anserina BA2	3454
B. anserina BA2	13579
B. anserina BA2	6393
B. anserina BA2	5505
B. anserina BA2	3841
B. anserina BA2	2620
B. anserina BA2	1066
B. anserina BA2	14230
B. anserina BA2	3303
B. anserina BA2	2105
B. anserina BA2	9456
B. anserina BA2	24271
B. anserina BA2	2371
B. anserina BA2	49874
B. anserina BA2	1012
B. anserina BA2	6671
B. anserina BA2	5896
B. anserina BA2	8160
B. anserina BA2	4587
B. anserina BA2	3916
B. anserina BA2	2354
B. anserina BA2	4898
B. anserina BA2	9428
B. anserina BA2	9745
B. anserina BA2	7280
B. anserina BA2	22964
B. anserina BA2	42390
B. anserina BA2	23485
B. anserina BA2	2322
B. anserina BA2	12528
B. anserina BA2	11165
B. anserina BA2	2398
B. anserina BA2	20208
B. anserina BA2	5000
B. anserina BA2	11093
B. anserina BA2	25152
B. anserina BA2	7889
B. anserina BA2	40909
B. anserina BA2	8483
B. anserina BA2	8404
B. anserina BA2	49303
B. anserina BA2	9953
B. anserina BA2	8858
B. anserina BA2	13576
B. anserina BA2	4632
B. anserina BA2	7308
B. anserina BA2	24411
B. anserina BA2	49390
B. anserina BA2	1404
B. anserina BA2	22557
B. anserina BA2	4490
B. anserina BA2	23447
B. anserina BA2	20290
B. anserina BA2	3056
B. anserina BA2	15397
B. anserina BA2	30875
B. anserina BA2	12722
B. anserina BA2	7875
B. anserina BA2	6132
B. anserina BA2	19219
B. anserina BA2	3618
B. anserina BA2	47738
B. anserina BA2	9862
B. anserina BA2	2777
B. anserina BA2	5040
B. anserina BA2	17119
B. anserina BA2	48209
B. anserina BA2	24117
B. anserina BA2	23226
B. anserina BA2	7336
B. anserina BA2	42400
B. anserina BA2	21231
B. anserina BA2	5673
B. anserina BA2	2765
B. anserina BA2	5644
B. anserina BA2	8511
B. anserina BA2	21782
B. anserina BA2	3420
B. anserina BA2	36258
B. anserina BA2	46707
B. anserina BA2	2886
B. anserina BA2	1582
B. anserina BA2	44436
B. anserina BA2	15569
B. anserina BA2	15294
B. anserina BA2	14325
B. anserina BA2	8890
B. anserina BA2	1205
B. anserina BA2	5010
B. anserina BA2	11634
B. anserina BA2	11201
B. anserina BA2	2302
B. anserina BA2	14560
B. anserina BA2	18313
B. anserina BA2	10663
B. anserina BA2	5142
B. anserina BA2	19786
B. anserina BA2	2220
B. anserina BA2	4189
B. anserina BA2	45929
B. anserina BA2	7577
B. anserina BA2	6027
B. anserina BA2	18567
B. anserina BA2	14240
B. anserina BA2	13816
B. anserina BA2	1141
B. anserina BA2	35866
B. anserina BA2	43816
B. anserina BA2	45275
B. anserina BA2	43689
B. anserina BA2	2071
B. anserina BA2	4185
B. anserina BA2	20461
B. anserina BA2	22875
B. anserina BA2	15037
B. anserina BA2	1998
B. anserina BA2	13421
B. anserina BA2	4727
B. anserina BA2	4182
B. anserina BA2	5956
B. anserina BA2	3788
B. anserina BA2	7214
B. anserina BA2	2285
B. anserina BA2	18779
B. anserina BA2	1013
B. anserina BA2	6978
B. anserina BA2	3430
B. anserina BA2	5703
B. anserina BA2	10351
B. anserina BA2	20180
B. anserina BA2	2405
B. anserina BA2	20573
B. anserina BA2	12218
B. anserina BA2	22039
B. anserina BA2	6822
B. anserina BA2	16294
B. anserina BA2	1422
B. anserina BA2	16549
B. anserina BA2	8887
B. anserina BA2	6095
B. anserina BA2	4829
B. anserina BA2	2377
B. anserina BA2	18098
B. anserina BA2	1878
B. anserina BA2	20030
B. anserina BA2	17521
B. anserina BA2	4640
B. anserina BA2	1132
B. anserina BA2	2571
B. anserina BA2	3557
B. anserina BA2	8023
B. anserina BA2	5292
B. anserina BA2	36409
B. anserina BA2	6818
B. anserina BA2	16299
B. anserina BA2	4502
B. anserina BA2	8201
B. anserina BA2	6737
B. anserina BA2	13557
B. anserina BA2	6737
B. anserina BA2	11429
B. anserina BA2	33351
B. anserina BA2	14996
B. anserina BA2	3658
B. anserina BA2	42512
B. anserina BA2	16650
B. anserina BA2	6551
B. anserina BA2	4830
B. anserina BA2	6923
B. anserina BA2	7475
B. anserina BA2	4813
B. anserina BA2	20133
B. anserina BA2	6717
B. anserina BA2	19232
B. anserina BA2	19925
B. anserina BA2	4028
B. anserina BA2	3383
B. anserina BA2	7223
B. anserina BA2	7672
B. anserina BA2	8801
B. anserina BA2	7774
B. anserina BA2	6882
B. anserina BA2	6552
B. anserina BA2	6907
B. anserina BA2	5014
B. anserina BA2	5482
B. anserina BA2	6064
B. anserina BA2	3938
B. anserina BA2	15951
B. anserina BA2	15609
B. anserina BA2	40487
B. anserina BA2	13076
B. anserina BA2	39797
B. anserina BA2	2207
B. anserina BA2	4913
B. anserina BA2	2767
B. anserina BA2	22402
B. anserina BA2	17150
B. anserina BA2	4016
B. anserina BA2	17001
B. anserina BA2	3951
B. anserina BA2	41993
B. anserina BA2	1707
B. anserina BA2	2053
B. anserina BA2	16096
B. anserina BA2	1384
B. anserina BA2	19039
B. anserina BA2	7176
B. anserina BA2	4280
B. anserina BA2	16300
B. anserina BA2	6820
B. anserina BA2	6080
B. anserina BA2	1424
B. anserina BA2	40543
B. anserina BA2	18828
B. anserina BA2	12664
B. anserina BA2	4644
B. anserina BA2	3230
B. anserina BA2	7969
B. anserina BA2	4099
B. anserina BA2	17005
B. anserina BA2	4820
B. anserina BA2	8551
B. anserina BA2	7964
B. anserina BA2	2738
B. anserina BA2	6977
B. anserina BA2	14159
B. anserina BA2	5242
B. anserina BA2	38186
B. anserina BA2	14066
B. anserina BA2	15272
B. anserina BA2	9533
B. anserina BA2	22614
B. anserina BA2	12759
B. anserina BA2	5334
B. anserina BA2	10424
B. anserina BA2	14384
B. anserina BA2	23626
B. anserina BA2	16691
B. anserina BA2	2159
B. anserina BA2	3577
B. anserina BA2	6176
B. anserina BA2	38109
B. anserina BA2	16878
B. anserina BA2	14132
B. anserina BA2	6954
B. anserina BA2	1215
B. anserina BA2	6106
B. anserina BA2	32741
B. anserina BA2	35012
B. anserina BA2	8000
B. anserina BA2	11598
B. anserina BA2	2140
B. anserina BA2	6287
B. anserina BA2	7325
B. anserina BA2	7593
B. anserina BA2	5835
B. anserina BA2	6620
B. anserina BA2	37697
B. anserina BA2	1618
B. anserina BA2	2171
B. anserina BA2	6402
B. anserina BA2	5918
B. anserina BA2	18205
B. anserina BA2	3799
B. anserina BA2	36113
B. anserina BA2	15861
B. anserina BA2	14381
B. anserina BA2	5198
B. anserina BA2	19085
B. anserina BA2	14945
B. anserina BA2	4814
B. anserina BA2	1217
B. anserina BA2	17097
B. anserina BA2	10537
B. anserina BA2	2703
B. anserina BA2	7781
B. anserina BA2	5162
B. anserina BA2	5055
B. anserina BA2	7418
B. anserina BA2	13915
B. anserina BA2	1246
B. anserina BA2	19610
B. anserina BA2	3069
B. anserina BA2	10615
B. anserina BA2	6936
B. anserina BA2	4346
B. anserina BA2	35787
B. anserina BA2	2750
B. anserina BA2	14610
B. anserina BA2	3035
B. anserina BA2	10925
B. anserina BA2	8028
B. anserina BA2	10548
B. anserina BA2	4924
B. anserina BA2	35378
B. anserina BA2	10829
B. anserina BA2	3159
B. anserina BA2	1182
B. anserina BA2	15728
B. anserina BA2	5697
B. anserina BA2	1044
B. anserina BA2	34957
B. anserina BA2	5525
B. anserina BA2	7489
B. anserina BA2	1293
B. anserina BA2	9959
B. anserina BA2	34135
B. anserina BA2	8727
B. anserina BA2	20665
B. anserina BA2	9040
B. anserina BA2	18810
B. anserina BA2	34217
B. anserina BA2	1118
B. anserina BA2	7529
B. anserina BA2	1313
B. anserina BA2	5734
B. anserina BA2	2641
B. anserina BA2	10532
B. anserina BA2	4707
B. anserina BA2	1593
B. anserina BA2	8636
B. anserina BA2	10281
B. anserina BA2	1797
B. anserina BA2	13332
B. anserina BA2	16552
B. anserina BA2	14600
B. anserina BA2	2052
B. anserina BA2	1676
B. anserina BA2	1984
B. anserina BA2	9362
B. anserina BA2	2350
B. anserina BA2	4826
B. anserina BA2	8882
B. anserina BA2	1956
B. anserina BA2	7580
B. anserina BA2	13670
B. anserina BA2	3942
B. anserina BA2	15798
B. anserina BA2	9389
B. anserina BA2	4000
B. anserina BA2	6467
B. anserina BA2	15988
B. anserina BA2	2623
B. anserina BA2	15639
B. anserina BA2	2558
B. anserina BA2	8163
B. anserina BA2	6352
B. anserina BA2	13353
B. anserina BA2	6434
B. anserina BA2	1236
B. anserina BA2	8995
B. anserina BA2	1696
B. anserina BA2	2133
B. anserina BA2	1010
B. anserina BA2	4585
B. anserina BA2	11493
B. anserina BA2	31654
B. anserina BA2	15177
B. anserina BA2	15765
B. anserina BA2	2418
B. anserina BA2	1539
B. anserina BA2	4617
B. anserina BA2	2030
B. anserina BA2	11289
B. anserina BA2	19288
B. anserina BA2	4629
B. anserina BA2	10586
B. anserina BA2	2567
B. anserina BA2	7638
B. anserina BA2	1973
B. anserina BA2	15498
B. anserina BA2	6015
B. anserina BA2	15250
B. anserina BA2	3451
B. anserina BA2	1829
B. anserina BA2	18643
B. anserina BA2	3624
B. anserina BA2	11124
B. anserina BA2	30090
B. anserina BA2	3322
B. anserina BA2	3955
B. anserina BA2	11059
B. anserina BA2	31027
B. anserina BA2	1795
B. anserina BA2	28904
B. anserina BA2	2042
B. anserina BA2	13960
B. anserina BA2	14966
B. anserina BA2	6536
B. anserina BA2	2688
B. anserina BA2	9879
B. anserina BA2	7322
B. anserina BA2	1113
B. anserina BA2	3891
B. anserina BA2	14370
B. anserina BA2	10735
B. anserina BA2	16580
B. anserina BA2	5680
B. anserina BA2	6098
B. anserina BA2	12376
B. anserina BA2	4883
B. anserina BA2	6759
B. anserina BA2	1585
B. anserina BA2	13921
B. anserina BA2	3173
B. anserina BA2	1884
B. anserina BA2	4743
B. anserina BA2	19322
B. anserina BA2	13304
B. anserina BA2	13942
B. anserina BA2	24646
B. anserina BA2	6225
B. anserina BA2	17582
B. anserina BA2	2529
B. anserina BA2	2506
B. anserina BA2	2983
B. anserina BA2	1710
B. anserina BA2	1501
B. anserina BA2	2081
B. anserina BA2	27913
B. anserina BA2	14230
B. anserina BA2	3012
B. anserina BA2	12419
B. anserina BA2	24485
B. anserina BA2	1753
B. anserina BA2	2624
B. anserina BA2	14369
B. anserina BA2	8497
B. anserina BA2	27587
B. anserina BA2	27723
B. anserina BA2	5390
B. anserina BA2	12471
B. anserina BA2	6184
B. anserina BA2	4731
B. anserina BA2	8109
B. anserina BA2	12587
B. anserina BA2	9243
B. anserina BA2	3999
B. anserina BA2	4621
B. anserina BA2	1146
B. anserina BA2	13798
B. anserina BA2	1301
B. anserina BA2	13929
B. anserina BA2	13873
B. anserina BA2	7741
B. anserina BA2	10944
B. anserina BA2	1243
B. anserina BA2	26825
B. anserina BA2	14901
B. anserina BA2	2828
B. anserina BA2	9832
B. anserina BA2	2113
B. anserina BA2	8657
B. anserina BA2	3033
B. anserina BA2	18070
B. anserina BA2	3963
B. anserina BA2	7655
B. anserina BA2	10273
B. anserina BA2	12493
B. anserina BA2	25744
B. anserina BA2	3770
B. anserina BA2	1547
B. anserina BA2	26421
B. anserina BA2	26343
B. anserina BA2	20811
B. anserina BA2	6813
B. anserina BA2	25145
B. anserina BA2	26072
B. anserina BA2	5786
B. anserina BA2	2264
B. anserina BA2	6577
B. anserina BA2	3499
B. anserina BA2	3125
B. anserina BA2	3736
B. anserina BA2	5630
B. anserina BA2	4987
B. anserina BA2	12587
B. anserina BA2	5744
B. anserina BA2	5195
B. anserina BA2	7878
B. anserina BA2	25302
B. anserina BA2	3448
B. anserina BA2	2213
B. anserina BA2	5684
B. anserina BA2	20061
B. anserina BA2	8996
B. anserina BA2	8195
B. anserina BA2	11838
B. anserina BA2	6092
B. anserina BA2	5059
B. anserina BA2	23941
B. anserina BA2	2621
B. anserina BA2	6816
B. anserina BA2	24404
B. anserina BA2	8460
B. anserina BA2	5362
B. anserina BA2	4168
B. anserina BA2	23914
B. anserina BA2	10088
B. anserina BA2	5998
B. anserina BA2	24235
B. anserina BA2	4715
B. anserina BA2	1358
B. anserina BA2	4995
B. anserina BA2	5217
B. anserina BA2	2256
B. anserina BA2	2425
B. anserina BA2	8137
B. anserina BA2	4713
B. anserina BA2	10929
B. anserina BA2	1284
B. anserina BA2	6089
B. anserina BA2	14070
B. anserina BA2	8630
B. anserina BA2	7605
B. anserina BA2	5448
B. anserina BA2	3108
B. anserina BA2	5660
B. anserina BA2	10813
B. anserina BA2	7533
B. anserina BA2	8532
B. anserina BA2	9681
B. anserina BA2	8187
B. anserina BA2	5071
B. anserina BA2	2354
B. anserina BA2	23655
B. anserina BA2	5016
B. anserina BA2	2717
B. anserina BA2	1227
B. anserina BA2	19922
B. anserina BA2	1625
B. anserina BA2	11969
B. anserina BA2	4489
B. anserina BA2	3772
B. anserina BA2	6521
B. anserina BA2	9741
B. anserina BA2	3389
B. anserina BA2	8537
B. anserina BA2	2367
B. anserina BA2	21556
B. anserina BA2	9470
B. anserina BA2	9860
B. anserina BA2	21341
B. anserina BA2	10856
B. anserina BA2	9513
B. anserina BA2	9767
B. anserina BA2	6962
B. anserina BA2	10131
B. anserina BA2	10076
B. anserina BA2	1684
B. anserina BA2	3528
B. anserina BA2	5883
B. anserina BA2	9912
B. anserina BA2	21085
B. anserina BA2	21014
B. anserina BA2	21045
B. anserina BA2	5980
B. anserina BA2	20841
B. anserina BA2	9901
B. anserina BA2	7688
B. anserina BA2	11099
B. anserina BA2	2573
B. anserina BA2	8567
B. anserina BA2	2251
B. anserina BA2	2240
B. anserina BA2	3590
B. anserina BA2	8696
B. anserina BA2	1518
B. anserina BA2	9939
B. anserina BA2	14532
B. anserina BA2	17021
B. anserina BA2	19629
B. anserina BA2	4054
B. anserina BA2	9805
B. anserina BA2	6872
B. anserina BA2	2588
B. anserina BA2	5474
B. anserina BA2	5380
B. anserina BA2	3856
B. anserina BA2	6272
B. anserina BA2	4847
B. anserina BA2	3192
B. anserina BA2	10533
B. anserina BA2	8269
B. anserina BA2	19096
B. anserina BA2	8092
B. anserina BA2	6557
B. anserina BA2	2166
B. anserina BA2	4583
B. anserina BA2	17249
B. anserina BA2	6592
B. anserina BA2	9468
B. anserina BA2	3432
B. anserina BA2	13959
B. anserina BA2	18009
B. anserina BA2	4139
B. anserina BA2	8441
B. anserina BA2	4294
B. anserina BA2	9051
B. anserina BA2	5672
B. anserina BA2	9102
B. anserina BA2	17387
B. anserina BA2	4686
B. anserina BA2	8507
B. anserina BA2	3029
B. anserina BA2	16606
B. anserina BA2	7932
B. anserina BA2	9023
B. anserina BA2	16333
B. anserina BA2	4249
B. anserina BA2	16594
B. anserina BA2	4514
B. anserina BA2	5628
B. anserina BA2	3291
B. anserina BA2	4749
B. anserina BA2	1711
B. anserina BA2	4111
B. anserina BA2	6945
B. anserina BA2	11920
B. anserina BA2	16329
B. anserina BA2	16242
B. anserina BA2	2450
B. anserina BA2	7024
B. anserina BA2	11325
B. anserina BA2	2176
B. anserina BA2	4544
B. anserina BA2	2923
B. anserina BA2	5720
B. anserina BA2	3175
B. anserina BA2	2431
B. anserina BA2	8680
B. anserina BA2	15553
B. anserina BA2	1340
B. anserina BA2	1678
B. anserina BA2	3282
B. anserina BA2	15575
B. anserina BA2	6243
B. anserina BA2	5564
B. anserina BA2	6852
B. anserina BA2	1515
B. anserina BA2	1214
B. anserina BA2	3611
B. anserina BA2	14755
B. anserina BA2	2618
B. anserina BA2	7280
B. anserina BA2	4305
B. anserina BA2	6312
B. anserina BA2	2294
B. anserina BA2	1142
B. anserina BA2	2459
B. anserina BA2	1544
B. anserina BA2	1727
B. anserina BA2	2332
B. anserina BA2	5406
B. anserina BA2	4081
B. anserina BA2	2244
B. anserina BA2	3749
B. anserina BA2	9051
B. anserina BA2	7033
B. anserina BA2	2043
B. anserina BA2	2114
B. anserina BA2	7143
B. anserina BA2	5814
B. anserina BA2	7066
B. anserina BA2	1426
B. anserina BA2	7802
B. anserina BA2	7603
B. anserina BA2	13250
B. anserina BA2	11978
B. anserina BA2	4782
B. anserina BA2	12773
B. anserina BA2	4350
B. anserina BA2	2719
B. anserina BA2	6965
B. anserina BA2	12587
B. anserina BA2	3245
B. anserina BA2	1480
B. anserina BA2	7054
B. anserina BA2	4565
B. anserina BA2	4893
B. anserina BA2	3478
B. anserina BA2	1149
B. anserina BA2	3023
B. anserina BA2	1223
B. anserina BA2	11625
B. anserina BA2	2193
B. anserina BA2	7111
B. anserina BA2	1365
B. anserina BA2	6923
B. anserina BA2	4835
B. anserina BA2	6589
B. anserina BA2	3517
B. anserina BA2	3202
B. anserina BA2	11305
B. anserina BA2	4361
B. anserina BA2	10729
B. anserina BA2	2650
B. anserina BA2	3242
B. anserina BA2	11103
B. anserina BA2	11181
B. anserina BA2	2235
B. anserina BA2	5003
B. anserina BA2	3044
B. anserina BA2	10322
B. anserina BA2	4606
B. anserina BA2	4277
B. anserina BA2	2287
B. anserina BA2	1855
B. anserina BA2	9845
B. anserina BA2	2062
B. anserina BA2	3500
B. anserina BA2	2461
B. anserina BA2	9531
B. anserina BA2	4569
B. anserina BA2	2573
B. anserina BA2	4435
B. anserina BA2	2923
B. anserina BA2	1331
B. anserina BA2	3449
B. anserina BA2	4218
B. anserina BA2	8700
B. anserina BA2	3175
B. anserina BA2	3420
B. anserina BA2	8216
B. anserina BA2	2170
B. anserina BA2	3565
B. anserina BA2	8038
B. anserina BA2	7881
B. anserina BA2	7827
B. anserina BA2	7892
B. anserina BA2	2932
B. anserina BA2	7757
B. anserina BA2	7655
B. anserina BA2	1709
B. anserina BA2	7580
B. anserina BA2	1692
B. anserina BA2	7347
B. anserina BA2	1482
B. anserina BA2	2596
B. anserina BA2	3078
B. anserina BA2	7116
B. anserina BA2	1675
B. anserina BA2	6088
B. anserina BA2	3345
B. anserina BA2	3353
B. anserina BA2	6406
B. anserina BA2	3292
B. anserina BA2	4918
B. anserina BA2	1929
B. anserina BA2	5749
B. anserina BA2	5586
B. anserina BA2	5070
B. anserina BA2	5332
B. anserina BA2	4545
B. anserina BA2	2724
B. anserina BA2	5568
B. anserina BA2	3797
B. anserina BA2	2580
B. anserina BA2	4732
B. anserina BA2	4708
B. anserina BA2	4220
B. anserina BA2	3832
B. anserina BA2	3995
B. anserina BA2	1912
B. anserina BA2	3573
B. anserina BA2	1701
B. anserina BA2	1351
B. anserina BA2	2751
B. anserina BA2	1841
B. anserina BA2	1877
B. hermsii DAH	44465
B. hermsii DAH	26035
B. hermsii DAH	7578
B. hermsii DAH	15160
B. hermsii DAH	31326
B. hermsii DAH	15011
B. hermsii DAH	17232
B. hermsii DAH	25328
B. hermsii DAH	37234
B. hermsii DAH	57130
B. hermsii DAH	16011
B. hermsii DAH	115353
B. hermsii DAH	76274
B. hermsii DAH	35780
B. hermsii DAH	19262
B. hermsii DAH	19542
B. hermsii DAH	7941
B. hermsii DAH	69056
B. hermsii DAH	14602
B. hermsii DAH	18544
B. hermsii DAH	9969
B. hermsii DAH	44642
B. hermsii DAH	7858
B. hermsii DAH	29855
B. hermsii DAH	60615
B. hermsii DAH	33347
B. hermsii DAH	50839
B. hermsii DAH	36314
B. hermsii DAH	33274
B. hermsii DAH	50517
B. hermsii DAH	88566
B. hermsii DAH	22308
B. hermsii DAH	18751
B. hermsii DAH	12475
B. hermsii DAH	64919
B. hermsii DAH	30497
B. hermsii DAH	41864
B. hermsii DAH	5833
B. hermsii DAH	9312
B. hermsii DAH	6270
B. hermsii DAH	37743
B. hermsii DAH	67437
B. hermsii DAH	2135
B. hermsii DAH	12265
B. hermsii DAH	22859
B. hermsii DAH	20217
B. hermsii DAH	3728
B. hermsii DAH	51303
B. hermsii DAH	69931
B. hermsii DAH	36010
B. hermsii DAH	9289
B. hermsii DAH	20723
B. hermsii DAH	7959
B. hermsii DAH	39891
B. hermsii DAH	29219
B. hermsii DAH	69503
B. hermsii DAH	3510
B. hermsii DAH	43413
B. hermsii DAH	2323
B. hermsii DAH	4597
B. hermsii DAH	3588
B. hermsii DAH	12348
B. hermsii DAH	16475
B. hermsii DAH	21949
B. hermsii DAH	34060
B. hermsii DAH	8335
B. hermsii DAH	7692
B. hermsii DAH	63800
B. hermsii DAH	9722
B. hermsii DAH	27677
B. hermsii DAH	3627
B. hermsii DAH	47302
B. hermsii DAH	20548
B. hermsii DAH	40871
B. hermsii DAH	17048
B. hermsii DAH	39392
B. hermsii DAH	31770
B. hermsii DAH	6921
B. hermsii DAH	102170
B. hermsii DAH	37438
B. hermsii DAH	13114
B. hermsii DAH	32199
B. hermsii DAH	61239
B. hermsii DAH	6944
B. hermsii DAH	53592
B. hermsii DAH	85780
B. hermsii DAH	45764
B. hermsii DAH	19947
B. hermsii DAH	69046
B. hermsii DAH	13913
B. hermsii DAH	22249
B. hermsii DAH	108584
B. hermsii DAH	1366
B. hermsii DAH	9282
B. hermsii DAH	23429
B. hermsii DAH	4991
B. hermsii DAH	1155
B. hermsii DAH	10990
B. hermsii DAH	3444
B. hermsii DAH	6439
B. hermsii DAH	14763
B. hermsii DAH	6889
B. hermsii DAH	33502
B. hermsii DAH	31609
B. hermsii DAH	23946
B. hermsii DAH	19866
B. hermsii DAH	4311
B. hermsii DAH	11360
B. hermsii DAH	1789
B. hermsii DAH	5913
B. hermsii DAH	57601
B. hermsii DAH	20556
B. hermsii DAH	9068
B. hermsii DAH	11153
B. hermsii DAH	4605
B. hermsii DAH	8305
B. hermsii DAH	12173
B. hermsii DAH	12928
B. hermsii DAH	5399
B. hermsii DAH	3445
B. hermsii DAH	34375
B. hermsii DAH	12930
B. hermsii DAH	18147
B. hermsii DAH	48047
B. hermsii DAH	33026
B. hermsii DAH	6442
B. hermsii DAH	7241
B. hermsii DAH	5369
B. hermsii DAH	17942
B. hermsii DAH	11842
B. hermsii DAH	2739
B. hermsii DAH	14448
B. hermsii DAH	44702
B. hermsii DAH	25632
B. hermsii DAH	14763
B. hermsii DAH	22245
B. hermsii DAH	19670
B. hermsii DAH	4892
B. hermsii DAH	23440
B. hermsii DAH	8021
B. hermsii DAH	41857
B. hermsii DAH	14713
B. hermsii DAH	4237
B. hermsii DAH	6761
B. hermsii DAH	10772
B. hermsii DAH	7805
B. hermsii DAH	15842
B. hermsii DAH	16462
B. hermsii DAH	8042
B. hermsii DAH	10335
B. hermsii DAH	1370
B. hermsii DAH	6960
B. hermsii DAH	1340
B. hermsii DAH	1255
B. hermsii DAH	9830
B. hermsii DAH	6207
B. hermsii DAH	1331
B. hermsii DAH	10629
B. hermsii DAH	28170
B. hermsii DAH	52971
B. hermsii DAH	29136
B. hermsii DAH	3198
B. hermsii DAH	24588
B. hermsii DAH	14381
B. hermsii DAH	26602
B. hermsii DAH	16124
B. hermsii DAH	48960
B. hermsii DAH	12342
B. hermsii DAH	14496
B. hermsii DAH	14583
B. hermsii DAH	20184
B. hermsii DAH	13937
B. hermsii DAH	53772
B. hermsii DAH	9890
B. hermsii DAH	25714
B. hermsii DAH	27004
B. hermsii DAH	13742
B. hermsii DAH	26369
B. hermsii DAH	18683
B. hermsii DAH	28319
B. hermsii DAH	55331
B. hermsii DAH	11929
B. hermsii DAH	26611
B. hermsii DAH	6041
B. hermsii DAH	26457
B. hermsii DAH	45137
B. hermsii DAH	15715
B. hermsii DAH	7694
B. hermsii DAH	10594
B. hermsii DAH	11677
B. hermsii DAH	24742
B. hermsii DAH	34496
B. hermsii DAH	3530
B. hermsii DAH	46552
B. hermsii DAH	5077
B. hermsii DAH	31937
B. hermsii DAH	2043
B. hermsii DAH	22014
B. hermsii DAH	13794
B. hermsii DAH	31573
B. hermsii DAH	29229
B. hermsii DAH	3117
B. hermsii DAH	8899
B. hermsii DAH	1717
B. hermsii DAH	41118
B. hermsii DAH	11004
B. hermsii DAH	2810
B. hermsii DAH	5835
B. hermsii DAH	19825
B. hermsii DAH	11663
B. hermsii DAH	35438
B. hermsii DAH	41833
B. hermsii DAH	21691
B. hermsii DAH	11992
B. hermsii DAH	3051
B. hermsii DAH	3785
B. hermsii DAH	17139
B. hermsii DAH	6927
B. hermsii DAH	13192
B. hermsii DAH	3065
B. hermsii DAH	2144
B. hermsii DAH	6217
B. hermsii DAH	29485
B. hermsii DAH	27091
B. hermsii DAH	5847
B. hermsii DAH	5905
B. hermsii DAH	4126
B. hermsii DAH	17205
B. hermsii DAH	2333
B. hermsii DAH	1699
B. hermsii DAH	1674
B. hermsii DAH	19596
B. hermsii DAH	49848
B. hermsii DAH	10840
B. hermsii DAH	8862
B. hermsii DAH	6978
B. hermsii DAH	16002
B. hermsii DAH	9929
B. hermsii DAH	11889
B. hermsii DAH	18959
B. hermsii DAH	48478
B. hermsii DAH	15325
B. hermsii DAH	43014
B. hermsii DAH	12590
B. hermsii DAH	31991
B. hermsii DAH	30160
B. hermsii DAH	11486
B. hermsii DAH	23181
B. hermsii DAH	13531
B. hermsii DAH	7004
B. hermsii DAH	2097
B. hermsii DAH	14756
B. hermsii DAH	28294
B. hermsii DAH	25766
B. hermsii DAH	19755
B. hermsii DAH	4642
B. hermsii DAH	18932
B. hermsii DAH	11912
B. hermsii DAH	21287
B. hermsii DAH	12042
B. hermsii DAH	16926
B. hermsii DAH	10188
B. hermsii DAH	9478
B. hermsii DAH	9152
B. hermsii DAH	37433
B. hermsii DAH	7239
B. hermsii DAH	25676
B. hermsii DAH	10541
B. hermsii DAH	19157
B. hermsii DAH	9698
B. hermsii DAH	5894
B. hermsii DAH	32625
B. hermsii DAH	16673
B. hermsii DAH	5978
B. hermsii DAH	8309
B. hermsii DAH	52064
B. hermsii DAH	4842
B. hermsii DAH	1641
B. hermsii DAH	4420
B. hermsii DAH	27894
B. hermsii DAH	10637
B. hermsii DAH	16368
B. hermsii DAH	4209
B. hermsii DAH	15175
B. hermsii DAH	14487
B. hermsii DAH	22083
B. hermsii DAH	29609
B. hermsii DAH	25389
B. hermsii DAH	7790
B. hermsii DAH	2084
B. hermsii DAH	9347
B. hermsii DAH	16883
B. hermsii DAH	23327
B. hermsii DAH	17622
B. hermsii DAH	19572
B. hermsii DAH	11887
B. hermsii DAH	8787
B. hermsii DAH	12104
B. hermsii DAH	18489
B. hermsii DAH	13063
B. hermsii DAH	3668
B. hermsii DAH	13408
B. hermsii DAH	22398
B. hermsii DAH	7081
B. hermsii DAH	21688
B. hermsii DAH	15162
B. hermsii DAH	7850
B. hermsii DAH	39010
B. hermsii DAH	12872
B. hermsii DAH	50830
B. hermsii DAH	16073
B. hermsii DAH	17544
B. hermsii DAH	2074
B. hermsii DAH	1500
B. hermsii DAH	32345
B. hermsii DAH	13596
B. hermsii DAH	1776
B. hermsii DAH	4077
B. hermsii DAH	23958
B. hermsii DAH	25953
B. hermsii DAH	18269
B. hermsii DAH	6855
B. hermsii DAH	17909
B. hermsii DAH	19105
B. hermsii DAH	10904
B. hermsii DAH	5133
B. hermsii DAH	21883
B. hermsii DAH	2634
B. hermsii DAH	23351
B. hermsii DAH	8258
B. hermsii DAH	6953
B. hermsii DAH	6456
B. hermsii DAH	9748
B. hermsii DAH	33851
B. hermsii DAH	8653
B. hermsii DAH	2466
B. hermsii DAH	25351
B. hermsii DAH	1545
B. hermsii DAH	49294
B. hermsii DAH	21521
B. hermsii DAH	23320
B. hermsii DAH	98253
B. hermsii DAH	2380
B. hermsii DAH	15130
B. hermsii DAH	11149
B. hermsii DAH	6713
B. hermsii DAH	6723
B. hermsii DAH	3549
B. hermsii DAH	12183
B. hermsii DAH	10664
B. hermsii DAH	20315
B. hermsii DAH	1206
B. hermsii DAH	44984
B. hermsii DAH	9536
B. hermsii DAH	21701
B. hermsii DAH	12380
B. hermsii DAH	1953
B. hermsii DAH	5921
B. hermsii DAH	39109
B. hermsii DAH	2627
B. hermsii DAH	12269
B. hermsii DAH	21118
B. hermsii DAH	2134
B. hermsii DAH	2126
B. hermsii DAH	46187
B. hermsii DAH	13009
B. hermsii DAH	9876
B. hermsii DAH	2608
B. hermsii DAH	46519
B. hermsii DAH	14678
B. hermsii DAH	3835
B. hermsii DAH	1475
B. hermsii DAH	6205
B. hermsii DAH	12883
B. hermsii DAH	8522
B. hermsii DAH	17359
B. hermsii DAH	2583
B. hermsii DAH	12327
B. hermsii DAH	10289
B. hermsii DAH	26104
B. hermsii DAH	22774
B. hermsii DAH	9087
B. hermsii DAH	23866
B. hermsii DAH	42001
B. hermsii DAH	5491
B. hermsii DAH	17175
B. hermsii DAH	26916
B. hermsii DAH	11385
B. hermsii DAH	31238
B. hermsii DAH	17476
B. hermsii DAH	26248
B. hermsii DAH	1081
B. hermsii DAH	6063
B. hermsii DAH	13426
B. hermsii DAH	16923
B. hermsii DAH	7499
B. hermsii DAH	20780
B. hermsii DAH	6963
B. hermsii DAH	17022
B. hermsii DAH	17626
B. hermsii DAH	23803
B. hermsii DAH	1670
B. hermsii DAH	95029
B. hermsii DAH	6373
B. hermsii DAH	45409
B. hermsii DAH	32037
B. hermsii DAH	3001
B. hermsii DAH	15906
B. hermsii DAH	11513
B. hermsii DAH	14581
B. hermsii DAH	17832
B. hermsii DAH	38669
B. hermsii DAH	15449
B. hermsii DAH	7499
B. hermsii DAH	11245
B. hermsii DAH	42033
B. hermsii DAH	20180
B. hermsii DAH	7865
B. hermsii DAH	8801
B. hermsii DAH	10595
B. hermsii DAH	5806
B. hermsii DAH	17419
B. hermsii DAH	4850
B. hermsii DAH	10663
B. hermsii DAH	18840
B. hermsii DAH	9939
B. hermsii DAH	10239
B. hermsii DAH	6952
B. hermsii DAH	40352
B. hermsii DAH	10349
B. hermsii DAH	4213
B. hermsii DAH	12919
B. hermsii DAH	21177
B. hermsii DAH	1325
B. hermsii DAH	13910
B. hermsii DAH	12618
B. hermsii DAH	7023
B. hermsii DAH	10089
B. hermsii DAH	19611
B. hermsii DAH	15582
B. hermsii DAH	15572
B. hermsii DAH	15892
B. hermsii DAH	22856
B. hermsii DAH	2202
B. hermsii DAH	1091
B. hermsii DAH	9325
B. hermsii DAH	4268
B. hermsii DAH	12266
B. hermsii DAH	9056
B. hermsii DAH	16150
B. hermsii DAH	8012
B. hermsii DAH	2092
B. hermsii DAH	27817
B. hermsii DAH	8367
B. hermsii DAH	8060
B. hermsii DAH	11977
B. hermsii DAH	30876
B. hermsii DAH	1319
B. hermsii DAH	3163
B. hermsii DAH	27709
B. hermsii DAH	17154
B. hermsii DAH	7964
B. hermsii DAH	31991
B. hermsii DAH	9567
B. hermsii DAH	26190
B. hermsii DAH	24618
B. hermsii DAH	26473
B. hermsii DAH	3408
B. hermsii DAH	39535
B. hermsii DAH	23720
B. hermsii DAH	3506
B. hermsii DAH	20186
B. hermsii DAH	20475
B. hermsii DAH	2416
B. hermsii DAH	26971
B. hermsii DAH	2710
B. hermsii DAH	13218
B. hermsii DAH	4837
B. hermsii DAH	3099
B. hermsii DAH	14256
B. hermsii DAH	7455
B. hermsii DAH	28520
B. hermsii DAH	21112
B. hermsii DAH	22122
B. hermsii DAH	14323
B. hermsii DAH	14180
B. hermsii DAH	27955
B. hermsii DAH	22628
B. hermsii DAH	15287
B. hermsii DAH	5896
B. hermsii DAH	14567
B. hermsii DAH	5424
B. hermsii DAH	21111
B. hermsii DAH	4384
B. hermsii DAH	1470
B. hermsii DAH	13168
B. hermsii DAH	96940
B. hermsii DAH	4450
B. hermsii DAH	1595
B. hermsii DAH	21237
B. hermsii DAH	1745
B. hermsii DAH	10129
B. hermsii DAH	5749
B. hermsii DAH	21910
B. hermsii DAH	28400
B. hermsii DAH	11068
B. hermsii DAH	6872
B. hermsii DAH	5580
B. hermsii DAH	36689
B. hermsii DAH	6012
B. hermsii DAH	4105
B. hermsii DAH	2696
B. hermsii DAH	6598
B. hermsii DAH	16683
B. hermsii DAH	26435
B. hermsii DAH	5817
B. hermsii DAH	40652
B. hermsii DAH	1125
B. hermsii DAH	10094
B. hermsii DAH	10864
B. hermsii DAH	3039
B. hermsii DAH	3810
B. hermsii DAH	9493
B. hermsii DAH	8874
B. hermsii DAH	4883
B. hermsii DAH	33776
B. hermsii DAH	2944
B. hermsii DAH	5234
B. hermsii DAH	39205
B. hermsii DAH	34226
B. hermsii DAH	4389
B. hermsii DAH	12828
B. hermsii DAH	5796
B. hermsii DAH	14844
B. hermsii DAH	3430
B. hermsii DAH	15713
B. hermsii DAH	41445
B. hermsii DAH	13105
B. hermsii DAH	7506
B. hermsii DAH	14559
B. hermsii DAH	3037
B. hermsii DAH	13970
B. hermsii DAH	8193
B. hermsii DAH	13178
B. hermsii DAH	27498
B. hermsii DAH	24268
B. hermsii DAH	27164
B. hermsii DAH	3687
B. hermsii DAH	22395
B. hermsii DAH	20080
B. hermsii DAH	2769
B. hermsii DAH	19935
B. hermsii DAH	4994
B. hermsii DAH	6841
B. hermsii DAH	5623
B. hermsii DAH	3767
B. hermsii DAH	9194
B. hermsii DAH	5878
B. hermsii DAH	17310
B. hermsii DAH	14926
B. hermsii DAH	6105
B. hermsii DAH	19271
B. hermsii DAH	10443
B. hermsii DAH	20183
B. hermsii DAH	12259
B. hermsii DAH	7968
B. hermsii DAH	25855
B. hermsii DAH	17954
B. hermsii DAH	21349
B. hermsii DAH	3600
B. hermsii DAH	18064
B. hermsii DAH	12963
B. hermsii DAH	13478
B. hermsii DAH	16870
B. hermsii DAH	13672
B. hermsii DAH	16902
B. hermsii DAH	20368
B. hermsii DAH	26871
B. hermsii DAH	29174
B. hermsii DAH	4570
B. hermsii DAH	37199
B. hermsii DAH	2066
B. hermsii DAH	3518
B. hermsii DAH	3615
B. hermsii DAH	15141
B. hermsii DAH	44957
B. hermsii DAH	16423
B. hermsii DAH	34957
B. hermsii DAH	30921
B. hermsii DAH	20997
B. hermsii DAH	6533
B. hermsii DAH	26309
B. hermsii DAH	12291
B. hermsii DAH	33552
B. hermsii DAH	12025
B. hermsii DAH	12470
B. hermsii DAH	3736
B. hermsii DAH	13984
B. hermsii DAH	23186
B. hermsii DAH	13332
B. hermsii DAH	4261
B. hermsii DAH	14432
B. hermsii DAH	1744
B. hermsii DAH	13691
B. hermsii DAH	3355
B. hermsii DAH	25016
B. hermsii DAH	7355
B. hermsii DAH	1952
B. hermsii DAH	15146
B. hermsii DAH	17958
B. hermsii DAH	4385
B. hermsii DAH	8890
B. hermsii DAH	9258
B. hermsii DAH	13075
B. hermsii DAH	23212
B. hermsii DAH	6785
B. hermsii DAH	14905
B. hermsii DAH	19554
B. hermsii DAH	7656
B. hermsii DAH	10074
B. hermsii DAH	3952
B. hermsii DAH	3115
B. hermsii DAH	10157
B. hermsii DAH	4011
B. hermsii DAH	22260
B. hermsii DAH	5151
B. hermsii DAH	6497
B. hermsii DAH	1510
B. hermsii DAH	3737
B. hermsii DAH	2820
B. hermsii DAH	16662
B. hermsii DAH	13563
B. hermsii DAH	21926
B. hermsii DAH	1927
B. hermsii DAH	4113
B. hermsii DAH	5939
B. hermsii DAH	3271
B. hermsii DAH	11166
B. hermsii DAH	33992
B. hermsii DAH	7228
B. hermsii DAH	1064
B. hermsii DAH	8642
B. hermsii DAH	19904
B. hermsii DAH	4043
B. hermsii DAH	1798
B. hermsii DAH	9931
B. hermsii DAH	37960
B. hermsii DAH	19620
B. hermsii DAH	66197
B. hermsii DAH	47384
B. hermsii DAH	19336
B. hermsii DAH	28288
B. hermsii DAH	3983
B. hermsii DAH	8797
B. hermsii DAH	11483
B. hermsii DAH	14620
B. hermsii DAH	1644
B. hermsii DAH	9335
B. hermsii DAH	24478
B. hermsii DAH	16392
B. hermsii DAH	1851
B. hermsii DAH	17992
B. hermsii DAH	36367
B. hermsii DAH	3001
B. hermsii DAH	30174
B. hermsii DAH	40730
B. hermsii DAH	4979
B. hermsii DAH	9567
B. hermsii DAH	5627
B. hermsii DAH	22336
B. hermsii DAH	72531
B. hermsii DAH	4601
B. hermsii DAH	1123
B. hermsii DAH	13391
B. hermsii DAH	21927
B. hermsii DAH	24522
B. hermsii DAH	11936
B. hermsii DAH	13216
B. hermsii DAH	17793
B. hermsii DAH	15565
B. hermsii DAH	13894
B. hermsii DAH	2635
B. hermsii DAH	17005
B. hermsii DAH	18017
B. hermsii DAH	34469
B. hermsii DAH	1334
B. hermsii DAH	5245
B. hermsii DAH	8333
B. hermsii DAH	13783
B. hermsii DAH	1080
B. hermsii DAH	25338
B. hermsii DAH	13144
B. hermsii DAH	9358
B. hermsii DAH	25476
B. hermsii DAH	9499
B. hermsii DAH	34310
B. hermsii DAH	11468
B. hermsii DAH	4462
B. hermsii DAH	20811
B. hermsii DAH	6366
B. hermsii DAH	10519
B. hermsii DAH	16606
B. hermsii DAH	1506
B. hermsii DAH	3414
B. hermsii DAH	6678
B. hermsii DAH	8914
B. hermsii DAH	24924
B. hermsii DAH	4134
B. hermsii DAH	5056
B. hermsii DAH	2013
B. hermsii DAH	11178
B. hermsii DAH	2668
B. hermsii DAH	2336
B. hermsii DAH	23151
B. hermsii DAH	13673
B. hermsii DAH	10536
B. hermsii DAH	5143
B. hermsii DAH	12229
B. hermsii DAH	12075
B. hermsii DAH	18138
B. hermsii DAH	3660
B. hermsii DAH	8847
B. hermsii DAH	22406
B. hermsii DAH	5940
B. hermsii DAH	1105
B. hermsii DAH	12868
B. hermsii DAH	13772
B. hermsii DAH	1011
B. hermsii DAH	6624
B. hermsii DAH	9244
B. hermsii DAH	11126
B. hermsii DAH	15690
B. hermsii DAH	13346
B. hermsii DAH	6363
B. hermsii DAH	3125
B. hermsii DAH	15509
B. hermsii DAH	1882
B. hermsii DAH	24400
B. hermsii DAH	9093
B. hermsii DAH	5842
B. hermsii DAH	14027
B. hermsii DAH	35454
B. hermsii DAH	18441
B. hermsii DAH	20223
B. hermsii DAH	4745
B. hermsii DAH	7772
B. hermsii DAH	23178
B. hermsii DAH	5415
B. hermsii DAH	15073
B. hermsii DAH	13434
B. hermsii DAH	28226
B. hermsii DAH	18002
B. hermsii DAH	1485
B. hermsii DAH	71211
B. hermsii DAH	5829
B. hermsii DAH	24312
B. hermsii DAH	17256
B. hermsii DAH	20877
B. hermsii DAH	18230
B. hermsii DAH	1473
B. hermsii DAH	21187
B. hermsii DAH	4071
B. hermsii DAH	31601
B. hermsii DAH	21688
B. hermsii DAH	6756
B. hermsii DAH	12011
B. hermsii DAH	20986
B. hermsii DAH	11155
B. hermsii DAH	17218
B. hermsii DAH	3125
B. hermsii DAH	7319
B. hermsii DAH	29079
B. hermsii DAH	5927
B. hermsii DAH	19481
B. hermsii DAH	15970
B. hermsii DAH	10011
B. hermsii DAH	14642
B. hermsii DAH	5425
B. hermsii DAH	2727
B. hermsii DAH	15383
B. hermsii DAH	4051
B. hermsii DAH	6418
B. hermsii DAH	6115
B. hermsii DAH	7868
B. hermsii DAH	7951
B. hermsii DAH	21837
B. hermsii DAH	9918
B. hermsii DAH	19345
B. hermsii DAH	11402
B. hermsii DAH	10074
B. hermsii DAH	8736
B. hermsii DAH	13102
B. hermsii DAH	25643
B. hermsii DAH	11755
B. hermsii DAH	11024
B. hermsii DAH	30555
B. hermsii DAH	4909
B. hermsii DAH	13525
B. hermsii DAH	3628
B. hermsii DAH	32051
B. hermsii DAH	11613
B. hermsii DAH	5775
B. hermsii DAH	3851
B. hermsii DAH	12195
B. hermsii DAH	26309
B. hermsii DAH	3288
B. hermsii DAH	29430
B. hermsii DAH	8550
B. hermsii DAH	22698
B. hermsii DAH	3316
B. hermsii DAH	23160
B. hermsii DAH	6392
B. hermsii DAH	2546
B. hermsii DAH	44266
B. hermsii DAH	5949
B. hermsii DAH	28808
B. hermsii DAH	3328
B. hermsii DAH	12147
B. hermsii DAH	5655
B. hermsii DAH	5822
B. hermsii DAH	17344
B. hermsii DAH	3922
B. hermsii DAH	15068
B. hermsii DAH	1072
B. hermsii DAH	2168
B. hermsii DAH	18617
B. hermsii DAH	12611
B. hermsii DAH	3739
B. hermsii DAH	18699
B. hermsii DAH	13200
B. hermsii DAH	10748
B. hermsii DAH	6888
B. hermsii DAH	8546
B. hermsii DAH	16792
B. hermsii DAH	9245
B. hermsii DAH	23922
B. hermsii DAH	3085
B. hermsii DAH	2320
B. hermsii DAH	6277
B. hermsii DAH	16874
B. hermsii DAH	4848
B. hermsii DAH	2786
B. hermsii DAH	6127
B. hermsii DAH	9146
B. hermsii DAH	4856
B. hermsii DAH	23341
B. hermsii DAH	12866
B. hermsii DAH	1161
B. hermsii DAH	1798
B. hermsii DAH	4026
B. hermsii DAH	5722
B. hermsii DAH	6836
B. hermsii DAH	20918
B. hermsii DAH	5982
B. hermsii DAH	11103
B. hermsii DAH	6107
B. hermsii DAH	8303
B. hermsii DAH	26647
B. hermsii DAH	2871
B. hermsii DAH	11915
B. hermsii DAH	5833
B. hermsii DAH	10053
B. hermsii DAH	8771
B. hermsii DAH	1384
B. hermsii DAH	10315
B. hermsii DAH	21451
B. hermsii DAH	30910
B. hermsii DAH	5967
B. hermsii DAH	8476
B. hermsii DAH	9100
B. hermsii DAH	11869
B. hermsii DAH	8616
B. hermsii DAH	3032
B. hermsii DAH	3266
B. hermsii DAH	16826
B. hermsii DAH	22574
B. hermsii DAH	13318
B. hermsii DAH	12255
B. hermsii DAH	25205
B. hermsii DAH	8204
B. hermsii DAH	4428
B. hermsii DAH	20551
B. hermsii DAH	24316
B. hermsii DAH	7822
B. hermsii DAH	16638
B. hermsii DAH	8816
B. hermsii DAH	7671
B. hermsii DAH	7691
B. hermsii DAH	2968
B. hermsii DAH	1097
B. hermsii DAH	10616
B. hermsii DAH	10198
B. hermsii DAH	14715
B. hermsii DAH	7123
B. hermsii DAH	6967
B. hermsii DAH	16236
B. hermsii DAH	14386
B. hermsii DAH	25761
B. hermsii DAH	11488
B. hermsii DAH	1484
B. hermsii DAH	20841
B. hermsii DAH	25188
B. hermsii DAH	8366
B. hermsii DAH	23009
B. hermsii DAH	5299
B. hermsii DAH	10273
B. hermsii DAH	13930
B. hermsii DAH	3553
B. hermsii DAH	17678
B. hermsii DAH	13487
B. hermsii DAH	2031
B. hermsii DAH	16654
B. hermsii DAH	28570
B. hermsii DAH	4782
B. hermsii DAH	4603
B. hermsii DAH	27070
B. hermsii DAH	13420
B. hermsii DAH	16893
B. hermsii DAH	8168
B. hermsii DAH	4438
B. hermsii DAH	25964
B. hermsii DAH	30787
B. hermsii DAH	17785
B. hermsii DAH	8568
B. hermsii DAH	19861
B. hermsii DAH	14537
B. hermsii DAH	52444
B. hermsii DAH	2063
B. hermsii DAH	7599
B. hermsii DAH	4809
B. hermsii DAH	55090
B. hermsii DAH	7087
B. hermsii DAH	5404
B. hermsii DAH	8922
B. hermsii DAH	9305
B. hermsii DAH	3313
B. hermsii DAH	5990
B. hermsii DAH	5360
B. hermsii DAH	7326
B. hermsii DAH	2056
B. hermsii DAH	8230
B. hermsii DAH	10316
B. hermsii DAH	7734
B. hermsii DAH	12616
B. hermsii DAH	6445
B. hermsii DAH	20230
B. hermsii DAH	16994
B. hermsii DAH	16655
B. hermsii DAH	26150
B. hermsii DAH	4890
B. hermsii DAH	3713
B. hermsii DAH	12344
B. hermsii DAH	2132
B. hermsii DAH	21187
B. hermsii DAH	8905
B. hermsii DAH	19150
B. hermsii DAH	5859
B. hermsii DAH	3473
B. hermsii DAH	3027
B. hermsii DAH	1741
B. hermsii DAH	57595
B. hermsii DAH	13021
B. hermsii DAH	3729
B. hermsii DAH	3218
B. hermsii DAH	10159
B. hermsii DAH	5539
B. hermsii DAH	6273
B. hermsii DAH	3599
B. hermsii DAH	11373
B. hermsii DAH	13379
B. hermsii DAH	49020
B. hermsii DAH	14267
B. hermsii DAH	10577
B. hermsii DAH	15355
B. hermsii DAH	25401
B. hermsii DAH	1804
B. hermsii DAH	12986
B. hermsii DAH	32392
B. hermsii DAH	15869
B. hermsii DAH	7022
B. hermsii DAH	2411
B. hermsii DAH	7528
B. hermsii DAH	2899
B. hermsii DAH	1334
B. hermsii DAH	3565
B. hermsii DAH	22938
B. hermsii DAH	13050
B. hermsii DAH	4686
B. hermsii DAH	12774
B. hermsii DAH	5985
B. hermsii DAH	27494
B. hermsii DAH	4864
B. hermsii DAH	9659
B. hermsii DAH	33616
B. hermsii DAH	23777
B. hermsii DAH	18306
B. hermsii DAH	5269
B. hermsii DAH	20679
B. hermsii DAH	2619
B. hermsii DAH	13149
B. hermsii DAH	7643
B. hermsii DAH	14840
B. hermsii DAH	12373
B. hermsii DAH	5138
B. hermsii DAH	4938
B. hermsii DAH	6036
B. hermsii DAH	2758
B. hermsii DAH	4907
B. hermsii DAH	18514
B. hermsii DAH	12182
B. hermsii DAH	7992
B. hermsii DAH	21324
B. hermsii DAH	8823
B. hermsii DAH	13791
B. hermsii DAH	3617
B. hermsii DAH	11409
B. hermsii DAH	38242
B. hermsii DAH	16981
B. hermsii DAH	10584
B. hermsii DAH	47546
B. hermsii DAH	4527
B. hermsii DAH	37558
B. hermsii DAH	11700
B. hermsii DAH	14758
B. hermsii DAH	6526
B. hermsii DAH	10216
B. hermsii DAH	4715
B. hermsii DAH	9744
B. hermsii DAH	1722
B. hermsii DAH	20005
B. hermsii DAH	29263
B. hermsii DAH	4973
B. hermsii DAH	15330
B. hermsii DAH	4750
B. hermsii DAH	33227
B. hermsii DAH	18358
B. hermsii DAH	19499
B. hermsii DAH	19630
B. hermsii DAH	4182
B. hermsii DAH	2969
B. hermsii DAH	3949
B. hermsii DAH	2696
B. hermsii DAH	3789
B. hermsii DAH	1844
B. hermsii DAH	2201
B. hermsii DAH	9378
B. hermsii DAH	2549
B. hermsii DAH	29773
B. hermsii DAH	3318
B. hermsii DAH	16624
B. hermsii DAH	13714
[truncated: 9,580 more rows]

## Sheet: Circular_examplar_read_lengths
Isolate	Read Length
B. hermsii DAH	29679
B. hermsii DAH	29481
B. hermsii DAH	29847
B. hermsii DAH	14202
B. hermsii DAH	28870
B. hermsii DAH	29840
B. hermsii DAH	29670
B. hermsii DAH	25436
B. hermsii DAH	1055
B. hermsii DAH	29612
B. hermsii DAH	29824
B. hermsii DAH	29486
B. hermsii DAH	16793
B. hermsii DAH	7325
B. hermsii DAH	29764
B. hermsii DAH	29644
B. hermsii DAH	28729
B. hermsii DAH	17070
B. hermsii DAH	29069
B. hermsii DAH	13592
B. hermsii DAH	24108
B. hermsii DAH	29902
B. hermsii DAH	29767
B. hermsii DAH	29792
B. hermsii DAH	18178
B. hermsii DAH	5917
B. hermsii DAH	6156
B. hermsii DAH	13354
B. hermsii DAH	19638
B. hermsii DAH	9284
B. hermsii DAH	29657
B. hermsii DAH	5023
B. hermsii DAH	29247
B. hermsii DAH	29780
B. hermsii DAH	6697
B. hermsii DAH	29852
B. hermsii DAH	29783
B. hermsii DAH	29801
B. hermsii DAH	28755
B. hermsii DAH	29364
B. hermsii DAH	29657
B. hermsii DAH	25863
B. hermsii DAH	29772
B. hermsii DAH	29757
B. hermsii DAH	29878
B. hermsii DAH	29592
B. hermsii DAH	29560
B. hermsii DAH	29587
B. hermsii DAH	29151
B. hermsii DAH	29638
B. hermsii DAH	29697
B. hermsii DAH	11064
B. hermsii DAH	29852
B. hermsii DAH	29869
B. hermsii DAH	29627
B. hermsii DAH	29163
B. hermsii DAH	25005
B. hermsii DAH	29692
B. hermsii DAH	28871
B. hermsii DAH	11446
B. hermsii DAH	29328
B. hermsii DAH	15203
B. hermsii DAH	29781
B. hermsii DAH	29808
B. hermsii DAH	29671
B. hermsii DAH	29813
B. hermsii DAH	29733
B. hermsii DAH	29773
B. hermsii DAH	29555
B. hermsii DAH	9365
B. hermsii DAH	16759
B. hermsii DAH	29733
B. hermsii DAH	29778
B. hermsii DAH	18501
B. hermsii DAH	7209
B. hermsii DAH	29829
B. hermsii DAH	29513
B. hermsii DAH	11840
B. hermsii DAH	7916
B. hermsii DAH	14336
B. hermsii DAH	29674
B. hermsii DAH	8894
B. hermsii DAH	29760
B. hermsii DAH	28673
B. hermsii DAH	29100
B. hermsii DAH	29342
B. hermsii DAH	27663
B. hermsii DAH	7984
B. hermsii DAH	15090
B. hermsii DAH	29844
B. hermsii DAH	17589
B. hermsii DAH	28258
B. hermsii DAH	29445
B. hermsii DAH	29769
B. hermsii DAH	29657
B. hermsii DAH	27000
B. hermsii DAH	22590
B. hermsii DAH	15823
B. hermsii DAH	14417
B. hermsii DAH	7981
B. hermsii DAH	9827
B. hermsii DAH	29303
B. hermsii DAH	22065
B. hermsii DAH	29479
B. hermsii DAH	29777
B. hermsii DAH	29816
B. hermsii DAH	20269
B. hermsii DAH	28983
B. hermsii DAH	22936
B. hermsii DAH	29796
B. hermsii DAH	29509
B. hermsii DAH	29617
B. hermsii DAH	24573
B. hermsii DAH	4202
B. hermsii DAH	29733
B. hermsii DAH	29797
B. hermsii DAH	29743
B. hermsii DAH	15480
B. hermsii DAH	29625
B. hermsii DAH	3003
B. hermsii DAH	20577
B. hermsii DAH	24421
B. hermsii DAH	8408
B. hermsii DAH	5404
B. hermsii DAH	29813
B. hermsii DAH	29452
B. hermsii DAH	28900
B. hermsii DAH	29600
B. hermsii DAH	29642
B. hermsii DAH	29741
B. hermsii DAH	29726
B. hermsii DAH	11835
B. hermsii DAH	29789
B. hermsii DAH	29752
B. hermsii DAH	29770
B. hermsii DAH	17162
B. hermsii DAH	15961
B. hermsii DAH	29156
B. hermsii DAH	29309
B. hermsii DAH	29447
B. hermsii DAH	29813
B. hermsii DAH	8582
B. hermsii DAH	7508
B. hermsii DAH	29872
B. hermsii DAH	26473
B. hermsii DAH	29552
B. hermsii DAH	25963
B. hermsii DAH	2253
B. hermsii DAH	8333
B. hermsii DAH	9440
B. hermsii DAH	9371
B. hermsii DAH	29400
B. hermsii DAH	29751
B. hermsii DAH	17707
B. hermsii DAH	20258
B. hermsii DAH	28159
B. hermsii DAH	29758
B. hermsii DAH	29570
B. hermsii DAH	29819
B. hermsii DAH	29839
B. hermsii DAH	29578
B. hermsii DAH	29764
B. hermsii DAH	3290
B. hermsii DAH	29627
B. hermsii DAH	29752
B. hermsii DAH	29736
B. hermsii DAH	29624
B. hermsii DAH	29776
B. hermsii DAH	13350
B. hermsii DAH	29651
B. hermsii DAH	29789
B. hermsii DAH	29647
B. hermsii DAH	29155
B. hermsii DAH	29681
B. hermsii DAH	29674
B. hermsii DAH	29608
B. hermsii DAH	29675
B. hermsii DAH	29760
B. hermsii DAH	29532
B. hermsii DAH	14865
B. hermsii DAH	29947
B. hermsii DAH	29754
B. hermsii DAH	29734
B. hermsii DAH	29850
B. hermsii DAH	3572
B. hermsii DAH	29219
B. hermsii DAH	29755
B. hermsii DAH	26152
B. hermsii DAH	37560
B. hermsii DAH	23777
B. hermsii DAH	28597
B. hermsii DAH	29752
B. hermsii DAH	13758
B. hermsii DAH	25059
B. hermsii DAH	54476
B. hermsii DAH	29470
B. hermsii DAH	19501
B. hermsii DAH	29706
B. hermsii DAH	29746
B. hermsii DAH	12775
B. hermsii DAH	29718
B. hermsii DAH	29637
B. hermsii DAH	29716
B. hermsii DAH	29851
B. hermsii DAH	29654
B. hermsii DAH	29802
B. hermsii DAH	28858
B. hermsii DAH	10167
B. hermsii DAH	12575
B. hermsii DAH	26066
B. hermsii DAH	26383
B. hermsii DAH	15048
B. hermsii DAH	9733
B. hermsii DAH	12544
B. hermsii DAH	27314
B. hermsii DAH	29560
B. hermsii DAH	29727
B. hermsii DAH	29736
B. hermsii DAH	16054
B. hermsii DAH	29709
B. hermsii DAH	9686
B. hermsii DAH	29075
B. hermsii DAH	28782
B. hermsii DAH	29736
B. hermsii DAH	29778
B. hermsii DAH	29527
B. hermsii DAH	11353
B. hermsii DAH	29852
B. hermsii DAH	29775
B. hermsii DAH	25516
B. hermsii DAH	29780
B. hermsii DAH	29681
B. hermsii DAH	6735
B. hermsii DAH	29820
B. hermsii DAH	19587
B. hermsii DAH	29721
B. hermsii DAH	28419
B. hermsii DAH	24587
B. hermsii DAH	12769
B. hermsii DAH	7481
B. hermsii DAH	22968
B. hermsii DAH	25642
B. hermsii DAH	26255
B. hermsii DAH	26239
B. hermsii DAH	29744
B. hermsii DAH	20990
B. hermsii DAH	12033
B. hermsii DAH	24975
B. hermsii DAH	29732
B. hermsii DAH	3582
B. hermsii DAH	25049
B. hermsii DAH	29554
B. hermsii DAH	29798
B. hermsii DAH	29572
B. hermsii DAH	29630
B. hermsii DAH	29527
B. hermsii DAH	29517
B. hermsii DAH	24578
B. hermsii DAH	6253
B. hermsii DAH	3187
B. hermsii DAH	29627
B. hermsii DAH	29844
B. hermsii DAH	23935
B. hermsii DAH	29777
B. hermsii DAH	28658
B. hermsii DAH	13876
B. hermsii DAH	28622
B. hermsii DAH	10352
B. hermsii DAH	14264
B. hermsii DAH	3680
B. hermsii DAH	29762
B. hermsii DAH	25581
B. hermsii DAH	29726
B. hermsii DAH	29886
B. hermsii DAH	29714
B. hermsii DAH	8724
B. hermsii DAH	29841
B. hermsii DAH	29790
B. hermsii DAH	21226
B. hermsii DAH	22691
B. hermsii DAH	29692
B. hermsii DAH	23589
B. hermsii DAH	29436
B. hermsii DAH	29646
B. hermsii DAH	29590
B. hermsii DAH	29815
B. hermsii DAH	7667
B. hermsii DAH	13302
B. hermsii DAH	29785
B. hermsii DAH	29740
B. hermsii DAH	24999
B. hermsii DAH	11195
B. hermsii DAH	29617
B. hermsii DAH	17700
B. hermsii DAH	29714
B. hermsii DAH	9273
B. hermsii DAH	29784
B. hermsii DAH	28857
B. hermsii DAH	27776
B. hermsii DAH	29685
B. hermsii DAH	29727
B. hermsii DAH	29647
B. hermsii DAH	21478
B. hermsii DAH	12004
B. hermsii DAH	29845
B. hermsii DAH	12001
B. hermsii DAH	16465
B. hermsii DAH	29905
B. hermsii DAH	23097
B. hermsii DAH	29703
B. hermsii DAH	23151
B. hermsii DAH	6546
B. hermsii DAH	22319
B. hermsii DAH	4293
B. hermsii DAH	29710
B. hermsii DAH	28992
B. hermsii DAH	29742
B. hermsii DAH	13506
B. hermsii DAH	29743
B. hermsii DAH	29781
B. hermsii DAH	7844
B. hermsii DAH	29821
B. hermsii DAH	28346
B. hermsii DAH	29706
B. hermsii DAH	29713
B. hermsii DAH	25720
B. hermsii DAH	29812
B. hermsii DAH	29798
B. hermsii DAH	18281
B. hermsii DAH	21351
B. hermsii DAH	10599
B. hermsii DAH	5971
B. hermsii DAH	29718
B. hermsii DAH	29518
B. hermsii DAH	27168
B. hermsii DAH	45074
B. hermsii DAH	29815
B. hermsii DAH	29501
B. hermsii DAH	23606
B. hermsii DAH	7237
B. hermsii DAH	26120
B. hermsii DAH	7708
B. hermsii DAH	12562
B. hermsii DAH	5164
B. hermsii DAH	7809
B. hermsii DAH	29867
B. hermsii DAH	29728
B. hermsii DAH	23277
B. hermsii DAH	28958
B. hermsii DAH	16080
B. hermsii DAH	6406
B. hermsii DAH	29843
B. hermsii DAH	29743
B. hermsii DAH	29517
B. hermsii DAH	15672
B. hermsii DAH	29599
B. hermsii DAH	28642
B. hermsii DAH	29647
B. hermsii DAH	29553
B. hermsii DAH	8375
B. hermsii DAH	6013
B. hermsii DAH	29751
B. hermsii DAH	29777
B. hermsii DAH	29763
B. hermsii DAH	29414
B. hermsii DAH	29791
B. hermsii DAH	26673
B. hermsii DAH	17024
B. hermsii DAH	29618
B. hermsii DAH	12570
B. hermsii DAH	21592
B. hermsii DAH	29730
B. hermsii DAH	28241
B. hermsii DAH	28719
B. hermsii DAH	29717
B. hermsii DAH	16970
B. hermsii DAH	22355
B. hermsii DAH	17540
B. hermsii DAH	29696
B. hermsii DAH	29447
B. hermsii DAH	33878
B. hermsii DAH	29843
B. hermsii DAH	29800
B. hermsii DAH	15258
B. hermsii DAH	29683
B. hermsii DAH	16648
B. hermsii DAH	29703
B. hermsii DAH	29809
B. hermsii DAH	19449
B. hermsii DAH	17146
B. hermsii DAH	10020
B. hermsii DAH	26470
B. hermsii DAH	29517
B. hermsii DAH	30378
B. hermsii DAH	28720
B. hermsii DAH	2999
B. hermsii DAH	21546
B. hermsii DAH	29644
B. hermsii DAH	29689
B. hermsii DAH	29594
B. hermsii DAH	25548
B. hermsii DAH	29865
B. hermsii DAH	22297
B. hermsii DAH	12778
B. hermsii DAH	30336
B. hermsii DAH	47256
B. hermsii DAH	25864
B. hermsii DAH	19807
B. hermsii DAH	15771
B. hermsii DAH	29826
B. hermsii DAH	19288
B. hermsii DAH	28131
B. hermsii DAH	23302
B. hermsii DAH	29627
B. hermsii DAH	25432
B. hermsii DAH	20240
B. hermsii DAH	25854
B. hermsii DAH	20702
B. hermsii DAH	15028
B. hermsii DAH	27747
B. hermsii DAH	11043
B. hermsii DAH	29501
B. hermsii DAH	5521
B. hermsii DAH	21806
B. hermsii DAH	29807
B. hermsii DAH	15782
B. hermsii DAH	29751
B. hermsii DAH	29735
B. hermsii DAH	33803
B. hermsii DAH	29717
B. hermsii DAH	29605
B. hermsii DAH	29648
B. hermsii DAH	19132
B. hermsii DAH	23845
B. hermsii DAH	29391
B. hermsii DAH	24283
B. hermsii DAH	28829
B. hermsii DAH	8195
B. hermsii DAH	27611
B. hermsii DAH	12175
B. hermsii DAH	29117
B. hermsii DAH	29624
B. hermsii DAH	28982
B. hermsii DAH	13327
B. hermsii DAH	59162
B. hermsii DAH	29348
B. hermsii DAH	29744
B. hermsii DAH	24492
B. hermsii DAH	15108
B. hermsii DAH	6301
B. hermsii DAH	29498
B. hermsii DAH	30039
B. hermsii DAH	20239
B. hermsii DAH	29689
B. hermsii DAH	24219
B. hermsii DAH	29890
B. hermsii DAH	15249
B. hermsii DAH	22328
B. hermsii DAH	26800
B. hermsii DAH	29635
B. hermsii DAH	20481
B. hermsii DAH	27736
B. hermsii DAH	29800
B. hermsii DAH	29613
B. hermsii DAH	10169
B. hermsii DAH	13238
B. hermsii DAH	8194
B. hermsii DAH	7149
B. hermsii DAH	19751
B. hermsii DAH	22728
B. hermsii DAH	29662
B. hermsii DAH	29663
B. hermsii DAH	23793
B. hermsii DAH	3261
B. hermsii DAH	29584
B. hermsii DAH	29575
B. hermsii DAH	29181
B. hermsii DAH	10752
B. hermsii DAH	29639
B. hermsii DAH	29708
B. hermsii DAH	28105
B. hermsii DAH	29424
B. hermsii DAH	29712
B. hermsii DAH	20835
B. hermsii DAH	29254
B. hermsii DAH	29555
B. hermsii DAH	29703
B. hermsii DAH	11025
B. hermsii DAH	28305
B. hermsii DAH	12072
B. hermsii DAH	6191
B. hermsii DAH	15733
B. hermsii DAH	5858
B. hermsii DAH	21632
B. hermsii DAH	29395
B. hermsii DAH	9770
B. hermsii DAH	29341
B. hermsii DAH	29884
B. hermsii DAH	25273
B. hermsii DAH	29629
B. hermsii DAH	29500
B. hermsii DAH	29532
B. hermsii DAH	16240
B. hermsii DAH	29324
B. hermsii DAH	26370
B. hermsii DAH	29188
B. hermsii DAH	3944
B. hermsii DAH	20077
B. hermsii DAH	29333
B. hermsii DAH	28961
B. hermsii DAH	4608
B. hermsii DAH	3906
B. hermsii DAH	29795
B. hermsii DAH	3372
B. hermsii DAH	29751
B. hermsii DAH	1908
B. hermsii DAH	9066
B. hermsii DAH	1214
B. hermsii DAH	10118
B. hermsii DAH	2306
B. hermsii DAH	2703
B. hermsii DAH	11359
B. hermsii DAH	9870
B. hermsii DAH	4087
B. hermsii DAH	26535
B. hermsii DAH	30005
B. hermsii DAH	12796
B. hermsii DAH	25864
B. hermsii DAH	4312
B. hermsii DAH	25069
B. hermsii DAH	22119
B. hermsii DAH	2965
B. hermsii DAH	28963
B. hermsii DAH	6694
B. hermsii DAH	7734
B. hermsii DAH	7569
B. hermsii DAH	29703
B. hermsii DAH	29204
B. hermsii DAH	14482
B. hermsii DAH	29705
B. hermsii DAH	3761
B. hermsii DAH	1651
B. hermsii DAH	6608
B. hermsii DAH	29597
B. hermsii DAH	19073
B. hermsii DAH	8463
B. hermsii DAH	5573
B. hermsii DAH	12353
B. hermsii DAH	10516
B. hermsii DAH	8767
B. hermsii DAH	28027
B. hermsii DAH	3943
B. hermsii DAH	1413
B. hermsii DAH	6821
B. hermsii DAH	11753
B. hermsii DAH	1054
B. hermsii DAH	4489
B. hermsii DAH	29785
B. hermsii DAH	16151
B. hermsii DAH	7836
B. hermsii DAH	6465
B. hermsii DAH	7619
B. hermsii DAH	17564
B. hermsii DAH	28953
B. hermsii DAH	6440
B. hermsii DAH	10362
B. hermsii DAH	29781
B. hermsii DAH	12848
B. hermsii DAH	10303
B. hermsii DAH	5387
B. hermsii DAH	21451
B. hermsii DAH	2701
B. hermsii DAH	27466
B. hermsii DAH	6165
B. hermsii DAH	10305
B. hermsii DAH	29696
B. hermsii DAH	21711
B. hermsii DAH	29736
B. hermsii DAH	4778
B. hermsii DAH	29349
B. hermsii DAH	17842
B. hermsii DAH	6015
B. hermsii DAH	9503
B. hermsii DAH	5955
B. hermsii DAH	29711
B. hermsii DAH	6867
B. hermsii DAH	5906
B. hermsii DAH	3437
B. hermsii DAH	20742
B. hermsii DAH	10530
B. hermsii DAH	9993
B. hermsii DAH	9336
B. hermsii DAH	17033
B. hermsii DAH	9053
B. hermsii DAH	29776
B. hermsii DAH	14579
B. hermsii DAH	11364
B. hermsii DAH	8011
B. hermsii DAH	6459
B. hermsii DAH	22771
B. hermsii DAH	14753
B. hermsii DAH	16892
B. hermsii DAH	27233
B. hermsii DAH	3405
B. hermsii DAH	24171
B. hermsii DAH	7167
B. hermsii DAH	7476
B. hermsii DAH	10662
B. hermsii DAH	29722
B. hermsii DAH	10088
B. hermsii DAH	29590
B. hermsii DAH	29625
B. hermsii DAH	18218
B. hermsii DAH	23401
B. hermsii DAH	14324
B. hermsii DAH	29428
B. hermsii DAH	29849
B. hermsii DAH	6504
B. hermsii DAH	5132
B. hermsii DAH	29854
B. hermsii DAH	22218
B. hermsii DAH	29114
B. hermsii DAH	4051
B. hermsii DAH	11830
B. hermsii DAH	22051
B. hermsii DAH	29577
B. hermsii DAH	29797
B. hermsii DAH	29539
B. hermsii DAH	1662
B. hermsii DAH	9063
B. hermsii DAH	29596
B. hermsii DAH	18537
B. hermsii DAH	29553
B. hermsii DAH	8161
B. hermsii DAH	2723
B. hermsii DAH	6985
B. hermsii DAH	2933
B. hermsii DAH	5361
B. hermsii DAH	8826
B. hermsii DAH	29791
B. hermsii DAH	29553
B. hermsii DAH	21652
B. hermsii DAH	29864
B. hermsii DAH	29887
B. hermsii DAH	2047
B. hermsii DAH	23280
B. hermsii DAH	29787
B. hermsii DAH	29622
B. hermsii DAH	29732
B. hermsii DAH	29714
B. hermsii DAH	29703
B. hermsii DAH	28943
B. hermsii DAH	9685
B. hermsii DAH	17772
B. hermsii DAH	10199
B. hermsii DAH	5341
B. hermsii DAH	8685
B. hermsii DAH	29825
B. hermsii DAH	22955
B. hermsii DAH	26517
B. hermsii DAH	28855
B. hermsii DAH	29749
B. hermsii DAH	8679
B. hermsii DAH	29796
B. hermsii DAH	3885
B. hermsii DAH	9896
B. hermsii DAH	4059
B. hermsii DAH	2365
B. hermsii DAH	5217
B. hermsii DAH	10387
B. hermsii DAH	13581
B. hermsii DAH	12559
B. hermsii DAH	13502
B. hermsii DAH	2132
B. hermsii DAH	29653
B. hermsii DAH	6864
B. hermsii DAH	15192
B. hermsii DAH	5959
B. hermsii DAH	10046
B. hermsii DAH	1800
B. hermsii DAH	9989
B. hermsii DAH	29745
B. hermsii DAH	29773
B. hermsii DAH	28929
B. hermsii DAH	29626
B. hermsii DAH	18747
B. hermsii DAH	5909
B. hermsii DAH	6801
B. hermsii DAH	24167
B. hermsii DAH	29733
B. hermsii DAH	6031
B. hermsii DAH	7322
B. hermsii DAH	8557
B. hermsii DAH	22967
B. hermsii DAH	5338
B. hermsii DAH	29738
B. hermsii DAH	28468
B. hermsii DAH	20319
B. hermsii DAH	29775
B. hermsii DAH	3017
B. hermsii DAH	10067
B. hermsii DAH	5981
B. hermsii DAH	96442
B. hermsii DAH	7606
B. hermsii DAH	3275
B. hermsii DAH	8153
B. hermsii DAH	6019
B. hermsii DAH	1291
B. hermsii DAH	12629
B. hermsii DAH	29722
B. hermsii DAH	29757
B. hermsii DAH	24697
B. hermsii DAH	5687
B. hermsii DAH	8117
B. hermsii DAH	14696
B. hermsii DAH	26465
B. hermsii DAH	7994
B. hermsii DAH	29722
B. hermsii DAH	29220
B. hermsii DAH	27471
B. hermsii DAH	3714
B. hermsii DAH	6306
B. hermsii DAH	8229
B. hermsii DAH	4924
B. hermsii DAH	29692
B. hermsii DAH	11437
B. hermsii DAH	29811
B. hermsii DAH	12693
B. hermsii DAH	2841
B. hermsii DAH	29805
B. hermsii DAH	17859
B. hermsii DAH	29777
B. hermsii DAH	2803
B. hermsii DAH	29794
B. hermsii DAH	29344
B. hermsii DAH	3780
B. hermsii DAH	19849
B. hermsii DAH	3802
B. hermsii DAH	7706
B. hermsii DAH	8609
B. hermsii DAH	22083
B. hermsii DAH	3828
B. hermsii DAH	8592
B. hermsii DAH	12245
B. hermsii DAH	29824
B. hermsii DAH	18890
B. hermsii DAH	4819
B. hermsii DAH	29695
B. hermsii DAH	29170
B. hermsii DAH	21155
B. hermsii DAH	29372
B. hermsii DAH	29507
B. hermsii DAH	15597
B. hermsii DAH	29697
B. hermsii DAH	5722
B. hermsii DAH	11376
B. hermsii DAH	12341
B. hermsii DAH	29822
B. hermsii DAH	12921
B. hermsii DAH	18408
B. hermsii DAH	22185
B. hermsii DAH	8666
B. hermsii DAH	29152
B. hermsii DAH	5211
B. hermsii DAH	29645
B. hermsii DAH	3897
B. hermsii DAH	29710
B. hermsii DAH	6626
B. hermsii DAH	7449
B. hermsii DAH	8956
B. hermsii DAH	18150
B. hermsii DAH	12633
B. hermsii DAH	16885
B. hermsii DAH	7540
B. hermsii DAH	19406
B. hermsii DAH	13733
B. hermsii DAH	12622
B. hermsii DAH	6289
B. hermsii DAH	29741
B. hermsii DAH	27222
B. hermsii DAH	29788
B. hermsii DAH	29814
B. hermsii DAH	4221
B. hermsii DAH	14957
B. hermsii DAH	22107
B. hermsii DAH	29570
B. hermsii DAH	20305
B. hermsii DAH	29627
B. hermsii DAH	5493
B. hermsii DAH	29690
B. hermsii DAH	29168
B. hermsii DAH	29708
B. hermsii DAH	29793
B. hermsii DAH	14513
B. hermsii DAH	15211
B. hermsii DAH	29611
B. hermsii DAH	27216
B. hermsii DAH	29552
B. hermsii DAH	6737
B. hermsii DAH	2881
B. hermsii DAH	29690
B. hermsii DAH	22408
B. hermsii DAH	18505
B. hermsii DAH	22149
B. hermsii DAH	27144
B. hermsii DAH	2138
B. hermsii DAH	6269
B. hermsii DAH	14028
B. hermsii DAH	21134
B. hermsii DAH	3428
B. hermsii DAH	5979
B. hermsii DAH	29592
B. hermsii DAH	6238
B. hermsii DAH	27861
B. hermsii DAH	18834
B. hermsii DAH	3233
B. hermsii DAH	10809
B. hermsii DAH	29724
B. hermsii DAH	11827
B. hermsii DAH	4277
B. hermsii DAH	29778
B. hermsii DAH	21690
B. hermsii DAH	12579
B. hermsii DAH	7402
B. hermsii DAH	29822
B. hermsii DAH	29510
B. hermsii DAH	29779
B. hermsii DAH	25195
B. hermsii DAH	29703
B. hermsii DAH	29768
B. hermsii DAH	18704
B. hermsii DAH	19223
B. hermsii DAH	29447
B. hermsii DAH	29625
B. hermsii DAH	1286
B. hermsii DAH	29626
B. hermsii DAH	8462
B. hermsii DAH	11694
B. hermsii DAH	10462
B. hermsii DAH	15261
B. hermsii DAH	26257
B. hermsii DAH	8007
B. hermsii DAH	5291
B. hermsii DAH	8350
B. hermsii DAH	2929
B. hermsii DAH	29591
B. hermsii DAH	29172
B. hermsii DAH	2760
B. hermsii DAH	29772
B. hermsii DAH	3328
B. hermsii DAH	7389
B. hermsii DAH	29803
B. hermsii DAH	29557
B. hermsii DAH	39300
B. hermsii DAH	29551
B. hermsii DAH	28911
B. hermsii DAH	28242
B. hermsii DAH	29753
B. hermsii DAH	28979
B. hermsii DAH	29689
B. hermsii DAH	29266
B. hermsii DAH	24219
B. hermsii DAH	4883
B. hermsii DAH	28526
B. hermsii DAH	29762
B. hermsii DAH	29587
B. hermsii DAH	29762
B. hermsii DAH	11467
B. hermsii DAH	5364
B. hermsii DAH	12236
B. hermsii DAH	2018
B. hermsii DAH	14969
B. hermsii DAH	29588
B. hermsii DAH	29798
B. hermsii DAH	7719
B. hermsii DAH	24242
B. hermsii DAH	25812
B. hermsii DAH	29630
B. hermsii DAH	11354
B. hermsii DAH	21610
B. hermsii DAH	29768
B. hermsii DAH	18098
B. hermsii DAH	4516
B. hermsii DAH	1667
B. hermsii DAH	16361
B. hermsii DAH	29809
B. hermsii DAH	5709
B. hermsii DAH	10737
B. hermsii DAH	11366
B. hermsii DAH	23284
B. hermsii DAH	29674
B. hermsii DAH	17878
B. hermsii DAH	15988
B. hermsii DAH	10387
B. hermsii DAH	14653
B. hermsii DAH	20373
B. hermsii DAH	18089
B. hermsii DAH	11290
B. hermsii DAH	29776
B. hermsii DAH	13152
B. hermsii DAH	14451
B. hermsii DAH	21187
B. hermsii DAH	13458
B. hermsii DAH	2541
B. hermsii DAH	10275
B. hermsii DAH	14412
B. hermsii DAH	29761
B. hermsii DAH	4262
B. hermsii DAH	29473
B. hermsii DAH	8854
B. hermsii DAH	11006
B. hermsii DAH	10341
B. hermsii DAH	4572
B. hermsii DAH	29810
B. hermsii DAH	5496
B. hermsii DAH	7747
B. hermsii DAH	3515
B. hermsii DAH	3456
B. hermsii DAH	29772
B. hermsii DAH	16909
B. hermsii DAH	19347
B. hermsii DAH	2585
B. hermsii DAH	11354
B. hermsii DAH	8582
B. hermsii DAH	5513
B. hermsii DAH	29668
B. hermsii DAH	8629
B. hermsii DAH	29723
B. hermsii DAH	19560
B. hermsii DAH	4521
B. hermsii DAH	22607
B. hermsii DAH	29722
B. hermsii DAH	17681
B. hermsii DAH	12389
B. hermsii DAH	11330
B. hermsii DAH	4605
B. hermsii DAH	20773
B. hermsii DAH	6815
B. hermsii DAH	1303
B. hermsii DAH	29714
B. hermsii DAH	21772
B. hermsii DAH	13426
B. hermsii DAH	15895
B. hermsii DAH	29671
B. hermsii DAH	4903
B. hermsii DAH	2297
B. hermsii DAH	19157
B. hermsii DAH	29579
B. hermsii DAH	15882
B. hermsii DAH	1479
B. hermsii DAH	29688
B. hermsii DAH	16123
B. hermsii DAH	5460
B. hermsii DAH	8195
B. hermsii DAH	29636
B. hermsii DAH	7618
B. hermsii DAH	5508
B. hermsii DAH	15507
B. hermsii DAH	4158
B. hermsii DAH	6647
B. hermsii DAH	29645
B. hermsii DAH	10877
B. hermsii DAH	20993
B. hermsii DAH	29623
B. hermsii DAH	1141
B. hermsii DAH	26201
B. hermsii DAH	4106
B. hermsii DAH	24577
B. hermsii DAH	20561
B. hermsii DAH	9745
B. hermsii DAH	2316
B. hermsii DAH	30452
B. hermsii DAH	7378
B. hermsii DAH	21205
B. hermsii DAH	8091
B. hermsii DAH	29800
B. hermsii DAH	29681
B. hermsii DAH	1704
B. hermsii DAH	6880
B. hermsii DAH	5667
B. hermsii DAH	24244
B. hermsii DAH	18189
B. hermsii DAH	29628
B. hermsii DAH	29290
B. hermsii DAH	13581
B. hermsii DAH	15469
B. hermsii DAH	23804
B. hermsii DAH	29818
B. hermsii DAH	1963
B. hermsii DAH	4151
B. hermsii DAH	17838
B. hermsii DAH	23817
B. hermsii DAH	6961
B. hermsii DAH	2479
B. hermsii DAH	1592
B. hermsii DAH	29794
B. hermsii DAH	13222
B. hermsii DAH	29574
B. hermsii DAH	15585
B. hermsii DAH	29824
B. hermsii DAH	20940
B. hermsii DAH	11191
B. hermsii DAH	12746
B. hermsii DAH	19932
B. hermsii DAH	16598
B. hermsii DAH	7209
B. hermsii DAH	29743
B. hermsii DAH	17150
B. hermsii DAH	29598
B. hermsii DAH	28807
B. hermsii DAH	29761
B. hermsii DAH	10002
B. hermsii DAH	29776
B. hermsii DAH	10101
B. hermsii DAH	5327
B. hermsii DAH	1569
B. hermsii DAH	2330
B. hermsii DAH	29758
B. hermsii DAH	9631
B. hermsii DAH	6978
B. hermsii DAH	6905
B. hermsii DAH	9753
B. hermsii DAH	29731
B. hermsii DAH	2749
B. hermsii DAH	2071
B. hermsii DAH	10847
B. hermsii DAH	13735
B. hermsii DAH	29706
B. hermsii DAH	29407
B. hermsii DAH	16605
B. hermsii DAH	23886
B. hermsii DAH	12920
B. hermsii DAH	5210
B. hermsii DAH	29700
B. hermsii DAH	29832
B. hermsii DAH	3955
B. hermsii DAH	29788
B. hermsii DAH	29611
B. hermsii DAH	28356
B. hermsii DAH	19857
B. hermsii DAH	29593
B. hermsii DAH	29644
B. hermsii DAH	9947
B. hermsii DAH	29131
B. hermsii DAH	29847
B. hermsii DAH	27549
B. hermsii DAH	3134
B. hermsii DAH	25199
B. hermsii DAH	29771
B. hermsii DAH	1596
B. hermsii DAH	29149
B. hermsii DAH	9326
B. hermsii DAH	26356
B. hermsii DAH	4996
B. hermsii DAH	13644
B. hermsii DAH	9939
B. hermsii DAH	3995
B. hermsii DAH	1515
B. hermsii DAH	10865
B. hermsii DAH	7828
B. hermsii DAH	1244
B. hermsii DAH	29731
B. hermsii DAH	13935
B. hermsii DAH	16021
B. hermsii DAH	24316
B. hermsii DAH	24798
B. hermsii DAH	29722
B. hermsii DAH	2583
B. hermsii DAH	2819
B. hermsii DAH	14740
B. hermsii DAH	5791
B. hermsii DAH	29750
B. hermsii DAH	12241
B. hermsii DAH	29738
B. hermsii DAH	29643
B. hermsii DAH	29597
B. hermsii DAH	29766
B. hermsii DAH	3265
B. hermsii DAH	17751
B. hermsii DAH	10685
B. hermsii DAH	16136
B. hermsii DAH	2677
B. hermsii DAH	29848
B. hermsii DAH	14552
B. hermsii DAH	20227
B. hermsii DAH	11052
B. hermsii DAH	24312
B. hermsii DAH	10425
B. hermsii DAH	10759
B. hermsii DAH	29388
B. hermsii DAH	29678
B. hermsii DAH	5594
B. hermsii DAH	24892
B. hermsii DAH	2323
B. hermsii DAH	14452
B. hermsii DAH	20547
B. hermsii DAH	2235
B. hermsii DAH	29799
B. hermsii DAH	7963
B. hermsii DAH	6867
B. hermsii DAH	1939
B. hermsii DAH	1364
B. hermsii DAH	9349
B. hermsii DAH	31716
B. hermsii DAH	8681
B. hermsii DAH	11330
B. hermsii DAH	29459
B. hermsii DAH	7975
B. hermsii DAH	15320
B. hermsii DAH	29684
B. hermsii DAH	29846
B. hermsii DAH	29706
B. hermsii DAH	29738
B. hermsii DAH	29887
B. hermsii DAH	8391
B. hermsii DAH	14351
B. hermsii DAH	2716
B. hermsii DAH	13287
B. hermsii DAH	14059
B. hermsii DAH	9192
B. hermsii DAH	7672
B. hermsii DAH	29673
B. hermsii DAH	3070
B. hermsii DAH	13410
B. hermsii DAH	1878
B. hermsii DAH	29753
B. hermsii DAH	29453
B. hermsii DAH	6828
B. hermsii DAH	21697
B. hermsii DAH	31023
B. hermsii DAH	17910
B. hermsii DAH	10053
B. hermsii DAH	29697
B. hermsii DAH	29479
B. hermsii DAH	29584
B. hermsii DAH	17219
B. hermsii DAH	29706
B. hermsii DAH	18937
B. hermsii DAH	10250
B. hermsii DAH	29831
B. hermsii DAH	4875
B. hermsii DAH	6933
B. hermsii DAH	10889
B. hermsii DAH	24953
B. hermsii DAH	18610
B. hermsii DAH	28509
B. hermsii DAH	9546
B. hermsii DAH	29862
B. hermsii DAH	3068
B. hermsii DAH	1109
B. hermsii DAH	25423
B. hermsii DAH	29663
B. hermsii DAH	12147
B. hermsii DAH	4441
B. hermsii DAH	15192
B. hermsii DAH	11474
B. hermsii DAH	29811
B. hermsii DAH	29660
B. hermsii DAH	2102
B. hermsii DAH	2271
B. hermsii DAH	4582
B. hermsii DAH	13039
B. hermsii DAH	29113
B. hermsii DAH	8696
B. hermsii DAH	14121
B. hermsii DAH	18046
B. hermsii DAH	20433
B. hermsii DAH	5426
B. hermsii DAH	12147
B. hermsii DAH	29728
B. hermsii DAH	7806
B. hermsii DAH	29613
B. hermsii DAH	4408
B. hermsii DAH	29629
B. hermsii DAH	29824
B. hermsii DAH	29733
B. hermsii DAH	3679
B. hermsii DAH	8029
B. hermsii DAH	29144
B. hermsii DAH	5283
B. hermsii DAH	29471
B. hermsii DAH	29946
B. hermsii DAH	3215
B. hermsii DAH	21593
B. hermsii DAH	10206
B. hermsii DAH	25078
B. hermsii DAH	7216
B. hermsii DAH	9917
B. hermsii DAH	13497
B. hermsii DAH	16143
B. hermsii DAH	29754
B. hermsii DAH	22604
B. hermsii DAH	29727
B. hermsii DAH	7863
B. hermsii DAH	11076
B. hermsii DAH	16218
B. hermsii DAH	3925
B. hermsii DAH	10586
B. hermsii DAH	5345
B. hermsii DAH	4117
B. hermsii DAH	9274
B. hermsii DAH	29758
B. hermsii DAH	29607
B. hermsii DAH	29438
B. hermsii DAH	29541
B. hermsii DAH	6590
B. hermsii DAH	4114
B. hermsii DAH	7422
B. hermsii DAH	3350
B. hermsii DAH	29775
B. hermsii DAH	16213
B. hermsii DAH	1424
B. hermsii DAH	10702
B. hermsii DAH	8773
B. hermsii DAH	29699
B. hermsii DAH	8865
B. hermsii DAH	4845
B. hermsii DAH	10562
B. hermsii DAH	11853
B. hermsii DAH	6903
B. hermsii DAH	29615
B. hermsii DAH	29575
B. hermsii DAH	20534
B. hermsii DAH	29827
B. hermsii DAH	29852
B. hermsii DAH	9901
B. hermsii DAH	24722
B. hermsii DAH	5664
B. hermsii DAH	29793
B. hermsii DAH	5312
B. hermsii DAH	29746
B. hermsii DAH	4166
B. hermsii DAH	29638
B. hermsii DAH	29510
B. hermsii DAH	29856
B. hermsii DAH	6174
B. hermsii DAH	29939
B. hermsii DAH	17734
B. hermsii DAH	17103
B. hermsii DAH	5957
B. hermsii DAH	6059
B. hermsii DAH	29784
B. hermsii DAH	11872
B. hermsii DAH	17661
B. hermsii DAH	13224
B. hermsii DAH	7645
B. hermsii DAH	10559
B. hermsii DAH	21388
B. hermsii DAH	4532
B. hermsii DAH	9710
B. hermsii DAH	3263
B. hermsii DAH	13937
B. hermsii DAH	29535
B. hermsii DAH	2390
B. hermsii DAH	1381
B. hermsii DAH	13848
B. hermsii DAH	22016
B. hermsii DAH	3992
B. hermsii DAH	20034
B. hermsii DAH	4285
B. hermsii DAH	20103
B. hermsii DAH	29735
B. hermsii DAH	5090
B. hermsii DAH	29051
B. hermsii DAH	19731
B. hermsii DAH	7903
B. hermsii DAH	29698
B. hermsii DAH	17003
B. hermsii DAH	8689
B. hermsii DAH	10880
B. hermsii DAH	21324
B. hermsii DAH	3159
B. hermsii DAH	29823
B. hermsii DAH	29542
B. hermsii DAH	29829
B. hermsii DAH	22029
B. hermsii DAH	20136
B. hermsii DAH	13274
B. hermsii DAH	23667
B. hermsii DAH	14125
B. hermsii DAH	12221
B. hermsii DAH	16478
B. hermsii DAH	12338
B. hermsii DAH	15638
B. hermsii DAH	26525
B. hermsii DAH	7972
B. hermsii DAH	9751
B. hermsii DAH	2683
B. hermsii DAH	29785
B. hermsii DAH	12745
B. hermsii DAH	4894
B. hermsii DAH	19364
B. hermsii DAH	16137
B. hermsii DAH	1260
B. hermsii DAH	27583
B. hermsii DAH	9857
B. hermsii DAH	28108
B. hermsii DAH	3027
B. hermsii DAH	9914
B. hermsii DAH	15024
B. hermsii DAH	16271
B. hermsii DAH	29086
B. hermsii DAH	21353
B. hermsii DAH	19842
B. hermsii DAH	28332
B. hermsii DAH	14693
B. hermsii DAH	6299
B. hermsii DAH	29804
B. hermsii DAH	29743
B. hermsii DAH	29458
B. hermsii DAH	14546
B. hermsii DAH	4650
B. hermsii DAH	29882
B. hermsii DAH	29778
B. hermsii DAH	29759
B. hermsii DAH	6265
B. hermsii DAH	2885
B. hermsii DAH	5782
B. hermsii DAH	12028
B. hermsii DAH	29543
B. hermsii DAH	26323
B. hermsii DAH	17805
B. hermsii DAH	4106
B. hermsii DAH	27281
B. hermsii DAH	10507
B. hermsii DAH	2134
B. hermsii DAH	9817
B. hermsii DAH	4301
B. hermsii DAH	2272
B. hermsii DAH	14707
B. hermsii DAH	16229
B. hermsii DAH	7633
B. hermsii DAH	29325
B. hermsii DAH	20905
B. hermsii DAH	22928
B. hermsii DAH	28337
B. hermsii DAH	29750
B. hermsii DAH	29639
B. hermsii DAH	18284
B. hermsii DAH	8303
B. hermsii DAH	6127
B. hermsii DAH	29801
B. hermsii DAH	28510
B. hermsii DAH	6321
B. hermsii DAH	3262
B. hermsii DAH	10034
B. hermsii DAH	5013
B. hermsii DAH	16297
B. hermsii DAH	3223
B. hermsii DAH	15307
B. hermsii DAH	2237
B. hermsii DAH	11314
B. hermsii DAH	28829
B. hermsii DAH	29747
B. hermsii DAH	4469
B. hermsii DAH	10451
B. hermsii DAH	17763
B. hermsii DAH	3016
B. hermsii DAH	8646
B. hermsii DAH	4348
B. hermsii DAH	5693
B. hermsii DAH	3733
B. hermsii DAH	14056
B. hermsii DAH	29045
B. hermsii DAH	29699
B. hermsii DAH	16904
B. hermsii DAH	29716
B. hermsii DAH	4448
B. hermsii DAH	4301
B. hermsii DAH	23534
B. hermsii DAH	3564
B. hermsii DAH	29774
B. hermsii DAH	15895
B. hermsii DAH	1728
B. hermsii DAH	21047
B. hermsii DAH	10409
B. hermsii DAH	29677
B. hermsii DAH	20091
B. hermsii DAH	9289
B. hermsii DAH	29815
B. hermsii DAH	5742
B. hermsii DAH	29757
B. hermsii DAH	6039
B. hermsii DAH	3163
B. hermsii DAH	16624
B. hermsii DAH	17670
B. hermsii DAH	6196
B. hermsii DAH	29850
B. hermsii DAH	16314
B. hermsii DAH	8298
B. hermsii DAH	8543
B. hermsii DAH	1528
B. hermsii DAH	6260
B. hermsii DAH	19003
B. hermsii DAH	8499
B. hermsii DAH	13393
B. hermsii DAH	28561
B. hermsii DAH	14043
B. hermsii DAH	29588
B. hermsii DAH	14119
B. hermsii DAH	11162
B. hermsii DAH	29865
B. hermsii DAH	21044
B. hermsii DAH	11220
B. hermsii DAH	8636
B. hermsii DAH	10996
B. hermsii DAH	26755
B. hermsii DAH	29792
B. hermsii DAH	29758
B. hermsii DAH	29463
B. hermsii DAH	29011
B. hermsii DAH	4286
B. hermsii DAH	27584
B. hermsii DAH	29528
B. hermsii DAH	26929
B. hermsii DAH	29823
B. hermsii DAH	15295
B. hermsii DAH	29842
B. hermsii DAH	11456
B. hermsii DAH	4637
B. hermsii DAH	11147
B. hermsii DAH	23204
B. hermsii DAH	29712
B. hermsii DAH	2526
B. hermsii DAH	11582
B. hermsii DAH	11683
B. hermsii DAH	23013
B. hermsii DAH	29722
B. hermsii DAH	21793
B. hermsii DAH	1685
B. hermsii DAH	28131
B. hermsii DAH	11784
B. hermsii DAH	2372
B. hermsii DAH	12218
B. hermsii DAH	29681
B. hermsii DAH	5979
B. hermsii DAH	29740
B. hermsii DAH	29676
B. hermsii DAH	22443
B. hermsii DAH	16581
B. hermsii DAH	29788
B. hermsii DAH	4717
B. hermsii DAH	13205
B. hermsii DAH	19457
B. hermsii DAH	14254
B. hermsii DAH	9833
B. hermsii DAH	4929
B. hermsii DAH	6071
B. hermsii DAH	21943
B. hermsii DAH	8697
B. hermsii DAH	8019
B. hermsii DAH	29805
B. hermsii DAH	29776
B. hermsii DAH	10933
B. hermsii DAH	29751
B. hermsii DAH	24985
B. hermsii DAH	29743
B. hermsii DAH	29560
B. hermsii DAH	10647
B. hermsii DAH	17103
B. hermsii DAH	29727
B. hermsii DAH	13036
B. hermsii DAH	1999
B. hermsii DAH	29465
B. hermsii DAH	23645
B. hermsii DAH	6231
B. hermsii DAH	29771
B. hermsii DAH	2969
B. hermsii DAH	29733
B. hermsii DAH	12698
B. hermsii DAH	10431
B. hermsii DAH	4183
B. hermsii DAH	29342
B. hermsii DAH	5684
B. hermsii DAH	6216
B. hermsii DAH	29303
B. hermsii DAH	28122
B. hermsii DAH	2962
B. hermsii DAH	29760
B. hermsii DAH	2384
B. hermsii DAH	8077
B. hermsii DAH	1881
B. hermsii DAH	29689
B. hermsii DAH	7315
B. hermsii DAH	21652
B. hermsii DAH	29786
B. hermsii DAH	5585
B. hermsii DAH	13634
B. hermsii DAH	29743
B. hermsii DAH	3664
B. hermsii DAH	8196
B. hermsii DAH	8107
B. hermsii DAH	7747
B. hermsii DAH	20984
B. hermsii DAH	1457
B. hermsii DAH	14535
B. hermsii DAH	12234
B. hermsii DAH	29790
B. hermsii DAH	13303
B. hermsii DAH	6292
B. hermsii DAH	28507
B. hermsii DAH	21967
B. hermsii DAH	29691
B. hermsii DAH	9575
B. hermsii DAH	29726
B. hermsii DAH	3267
B. hermsii DAH	25421
B. hermsii DAH	29715
B. hermsii DAH	29414
B. hermsii DAH	29821
B. hermsii DAH	7426
B. hermsii DAH	3154
B. hermsii DAH	5575
B. hermsii DAH	29623
B. hermsii DAH	29522
B. hermsii DAH	29729
B. hermsii DAH	3583
B. hermsii DAH	29569
B. hermsii DAH	6768
B. hermsii DAH	29819
B. hermsii DAH	29653
B. hermsii DAH	4213
B. hermsii DAH	7871
B. hermsii DAH	1638
B. hermsii DAH	29800
B. hermsii DAH	24439
B. hermsii DAH	22342
B. hermsii DAH	5301
B. hermsii DAH	1017
B. hermsii DAH	20055
B. hermsii DAH	29762
B. hermsii DAH	4352
B. hermsii DAH	15645
B. hermsii DAH	27013
B. hermsii DAH	11535
B. hermsii DAH	8094
B. hermsii DAH	8436
B. hermsii DAH	23715
B. hermsii DAH	29783
B. hermsii DAH	23244
B. hermsii DAH	4336
B. hermsii DAH	11195
B. hermsii DAH	3830
B. hermsii DAH	5746
B. hermsii DAH	7363
B. hermsii DAH	9061
B. hermsii DAH	18092
B. hermsii DAH	5232
B. hermsii DAH	29440
B. hermsii DAH	28948
B. hermsii DAH	11564
B. hermsii DAH	8283
B. hermsii DAH	18112
B. hermsii DAH	2293
B. hermsii DAH	12057
B. hermsii DAH	5921
B. hermsii DAH	3684
B. hermsii DAH	7687
B. hermsii DAH	10261
B. hermsii DAH	27486
B. hermsii DAH	6787
B. hermsii DAH	2580
B. hermsii DAH	22206
B. hermsii DAH	2607
B. hermsii DAH	3418
B. hermsii DAH	1607
B. hermsii DAH	11536
B. hermsii DAH	13150
B. hermsii DAH	7725
B. hermsii DAH	17518
B. hermsii DAH	2015
B. hermsii DAH	2151
B. hermsii DAH	12919
B. hermsii DAH	9243
B. hermsii DAH	8334
B. hermsii DAH	24854
B. hermsii DAH	5302
B. hermsii DAH	2214
B. hermsii DAH	26967
B. hermsii DAH	26253
B. hermsii DAH	19822
B. hermsii DAH	7997
B. hermsii DAH	13706
B. hermsii DAH	2924
B. hermsii DAH	6895
B. hermsii DAH	15184
B. hermsii DAH	5838
B. hermsii DAH	7842
B. hermsii DAH	2580
B. hermsii DAH	2804
B. hermsii DAH	14389
B. hermsii DAH	7394
B. hermsii DAH	8859
B. hermsii DAH	17773
B. hermsii DAH	1946
B. hermsii DAH	4800
B. hermsii DAH	11577
B. hermsii DAH	4285
B. hermsii DAH	1131
B. hermsii DAH	10047
B. hermsii DAH	4173
B. hermsii DAH	7776
B. hermsii DAH	10698
B. hermsii DAH	12600
B. hermsii DAH	4078
B. hermsii DAH	7060
B. hermsii DAH	9751
B. hermsii DAH	11800
B. hermsii DAH	7803
B. hermsii DAH	13806
B. hermsii DAH	7483
B. hermsii DAH	6961
B. hermsii DAH	29491
B. hermsii DAH	24917
B. hermsii DAH	4951
B. hermsii DAH	23180
B. hermsii DAH	3224
B. hermsii DAH	11905
B. hermsii DAH	4079
B. hermsii DAH	16923
B. hermsii DAH	29518
B. hermsii DAH	28903
B. hermsii DAH	29315
B. hermsii DAH	26411
B. hermsii DAH	3239
B. hermsii DAH	29399
B. hermsii DAH	16869
B. hermsii DAH	5927
B. hermsii DAH	9560
B. hermsii DAH	5962
B. hermsii DAH	16304
B. hermsii DAH	15177
B. hermsii DAH	15522
B. hermsii DAH	11550
B. hermsii DAH	18600
B. hermsii DAH	3669
B. hermsii DAH	1113
B. hermsii DAH	10477
B. hermsii DAH	12834
B. hermsii DAH	29419
B. hermsii DAH	29211
B. hermsii DAH	29353
B. hermsii DAH	14132
B. hermsii DAH	4079
B. hermsii DAH	7861
B. hermsii DAH	29108
B. hermsii DAH	7294
B. hermsii DAH	29442
B. hermsii DAH	8682
B. hermsii DAH	11869
B. hermsii DAH	28984
B. hermsii DAH	29435
B. hermsii DAH	29355
B. hermsii DAH	3432
B. hermsii DAH	6095
B. hermsii DAH	8810
B. hermsii DAH	14027
B. hermsii DAH	15577
B. hermsii DAH	26153
B. hermsii DAH	29004
B. hermsii DAH	24498
B. hermsii DAH	21154
B. hermsii DAH	29440
B. hermsii DAH	29248
B. hermsii DAH	9262
B. hermsii DAH	18562
B. hermsii DAH	29386
B. hermsii DAH	22640
B. hermsii DAH	29365
B. hermsii DAH	29494
B. hermsii DAH	21961
B. hermsii DAH	11737
B. hermsii DAH	18092
B. hermsii DAH	13697
B. hermsii DAH	13450
B. hermsii DAH	13733
B. hermsii DAH	22733
B. hermsii DAH	14831
B. hermsii DAH	28873
B. hermsii DAH	20225
B. hermsii DAH	29282
B. hermsii DAH	13865
B. hermsii DAH	14395
B. hermsii DAH	13182
B. hermsii DAH	22154
B. hermsii DAH	21996
B. hermsii DAH	24699
B. hermsii DAH	13475
B. hermsii DAH	18067
B. hermsii DAH	18928
B. hermsii DAH	16041
B. hermsii DAH	12728
B. hermsii DAH	18425
B. hermsii DAH	10794
B. hermsii DAH	11761
B. hermsii DAH	14220
B. hermsii DAH	11623
B. hermsii DAH	19394
B. hermsii DAH	13115
B. hermsii DAH	11650
B. hermsii DAH	10951
B. hermsii DAH	17012
B. hermsii DAH	12180
B. hermsii DAH	12449
B. hermsii DAH	8705
B. hermsii DAH	15827
B. hermsii DAH	10500
B. hermsii DAH	19425
B. hermsii DAH	14004
B. hermsii DAH	16808
B. hermsii DAH	9784
B. hermsii DAH	16992
B. hermsii DAH	5882
B. hermsii DAH	18260
B. hermsii DAH	17583
B. hermsii DAH	5320
B. hermsii DAH	11792
B. hermsii DAH	10494
B. hermsii DAH	10103
B. hermsii DAH	6270
B. hermsii DAH	13787
B. hermsii DAH	16944
B. hermsii DAH	15620
B. hermsii DAH	16312
B. hermsii DAH	12119
B. hermsii DAH	17585
B. hermsii DAH	7309
B. hermsii DAH	15803
B. hermsii DAH	13149
B. hermsii DAH	11998
B. hermsii DAH	15883
B. hermsii DAH	6339
B. hermsii DAH	16670
B. hermsii DAH	8132
B. hermsii DAH	9302
B. hermsii DAH	4059
B. hermsii DAH	16422
B. hermsii DAH	9999
B. hermsii DAH	4084
B. hermsii DAH	8166
B. hermsii DAH	8739
B. hermsii DAH	6174
B. hermsii DAH	11187
B. hermsii DAH	10857
B. hermsii DAH	14517
B. hermsii DAH	12892
B. hermsii DAH	9046
B. hermsii DAH	16118
B. hermsii DAH	12710
B. hermsii DAH	10784
B. hermsii DAH	14370
B. hermsii DAH	6146
B. hermsii DAH	8367
B. hermsii DAH	10443
B. hermsii DAH	9762
B. hermsii DAH	13921
B. hermsii DAH	14578
B. hermsii DAH	4631
B. hermsii DAH	7805
B. hermsii DAH	8108
B. hermsii DAH	10648
B. hermsii DAH	5207
B. hermsii DAH	6385
B. hermsii DAH	5564
B. hermsii DAH	4690
B. hermsii DAH	9169
B. hermsii DAH	7003
B. hermsii DAH	5837
B. hermsii DAH	4988
B. hermsii DAH	8851
B. hermsii DAH	4585
B. hermsii DAH	7537
B. hermsii DAH	4765
B. hermsii DAH	4586
B. hermsii DAH	10518
B. hermsii DAH	8374
B. hermsii DAH	10216
B. hermsii DAH	10338
B. hermsii DAH	4650
B. hermsii DAH	11180
B. hermsii DAH	9361
B. hermsii DAH	8197
B. hermsii DAH	9276
B. hermsii DAH	7389
B. hermsii DAH	6843
B. hermsii DAH	4829
B. hermsii DAH	6743
B. hermsii DAH	6888
B. hermsii DAH	6336
B. hermsii DAH	10441
B. hermsii DAH	5060
B. hermsii DAH	2747
B. hermsii DAH	5948
B. hermsii DAH	7724
B. hermsii DAH	7959
B. hermsii DAH	11079
B. hermsii DAH	6804
B. hermsii DAH	4994
B. hermsii DAH	6856
B. hermsii DAH	8292
B. hermsii DAH	4000
B. hermsii DAH	6652
B. hermsii DAH	7138
B. hermsii DAH	7750
B. hermsii DAH	8419
B. hermsii DAH	5066
B. hermsii DAH	6296
B. hermsii DAH	3799
B. hermsii DAH	6690
B. hermsii DAH	6733
B. hermsii DAH	6380
B. hermsii DAH	7285
B. hermsii DAH	4321
B. hermsii DAH	2905
B. hermsii DAH	3693
B. hermsii DAH	3808
B. hermsii DAH	2772
B. hermsii DAH	6599
B. hermsii DAH	2926
B. hermsii DAH	2513
B. hermsii DAH	4942
B. hermsii DAH	3262
B. hermsii DAH	3369
B. hermsii DAH	4482
B. hermsii DAH	3350
B. hermsii DAH	1247
B. hermsii DAH	1669
B. hermsii DAH	4100
B. hermsii DAH	2607
B. hermsii DAH	3465
B. hermsii DAH	1487
B. hermsii DAH	2232
B. hermsii YOR	18625
B. hermsii YOR	29675
B. hermsii YOR	30442
B. hermsii YOR	30348
B. hermsii YOR	5367
B. hermsii YOR	19157
B. hermsii YOR	6322
B. hermsii YOR	30280
B. hermsii YOR	30318
B. hermsii YOR	30303
B. hermsii YOR	24651
B. hermsii YOR	21369
B. hermsii YOR	23882
B. hermsii YOR	29993
B. hermsii YOR	29818
B. hermsii YOR	29915
B. hermsii YOR	30170
B. hermsii YOR	29834
B. hermsii YOR	6162
B. hermsii YOR	15849
B. hermsii YOR	29895
B. hermsii YOR	29495
B. hermsii YOR	17191
B. hermsii YOR	30394
B. hermsii YOR	29887
B. hermsii YOR	20416
B. hermsii YOR	14449
B. hermsii YOR	30631
B. hermsii YOR	13886
B. hermsii YOR	30395
B. hermsii YOR	23757
B. hermsii YOR	28397
B. hermsii YOR	30418
B. hermsii YOR	28427
B. hermsii YOR	30002
B. hermsii YOR	23631
B. hermsii YOR	30301
B. hermsii YOR	8183
B. hermsii YOR	30299
B. hermsii YOR	30381
B. hermsii YOR	30338
B. hermsii YOR	30344
B. hermsii YOR	30344
B. hermsii YOR	29656
B. hermsii YOR	30112
B. hermsii YOR	60530
B. hermsii YOR	30320
B. hermsii YOR	28539
B. hermsii YOR	49113
B. hermsii YOR	10230
B. hermsii YOR	29813
B. hermsii YOR	29373
B. hermsii YOR	29783
B. hermsii YOR	29515
B. hermsii YOR	29440
B. hermsii YOR	22174
B. hermsii YOR	29398
B. hermsii YOR	30210
B. hermsii YOR	21232
B. hermsii YOR	11338
B. hermsii YOR	26037
B. hermsii YOR	29816
B. hermsii YOR	29141
B. hermsii YOR	29774
B. hermsii YOR	30109
B. hermsii YOR	29702
B. hermsii YOR	1459
B. hermsii YOR	19707
B. hermsii YOR	4593
B. hermsii YOR	1063
B. hermsii YOR	9323
B. hermsii YOR	10403
B. hermsii YOR	21450
B. hermsii YOR	29887
B. hermsii YOR	29915
B. hermsii YOR	14703
B. hermsii YOR	29995
B. hermsii YOR	30273
B. hermsii YOR	2365
B. hermsii YOR	10504
B. hermsii YOR	3011
B. hermsii YOR	19900
B. hermsii YOR	13485
B. hermsii YOR	3256
B. hermsii YOR	12174
B. hermsii YOR	13498
B. hermsii YOR	15287
B. hermsii YOR	9519
B. hermsii YOR	28556
B. hermsii YOR	10259
B. hermsii YOR	13951
B. hermsii YOR	5668
B. hermsii YOR	4508
B. hermsii YOR	29862
B. hermsii YOR	11407
B. hermsii YOR	9476
B. hermsii YOR	15678
B. hermsii YOR	28799
B. hermsii YOR	17033
B. hermsii YOR	6147
B. hermsii YOR	12009
B. hermsii YOR	4608
B. hermsii YOR	2555
B. hermsii YOR	26139
B. hermsii YOR	9510
B. hermsii YOR	30389
B. hermsii YOR	30285
B. hermsii YOR	4737
B. hermsii YOR	10848
B. hermsii YOR	29507
B. hermsii YOR	7710
B. hermsii YOR	13848
B. hermsii YOR	12082
B. hermsii YOR	10268
B. hermsii YOR	2502
B. hermsii YOR	19804
B. hermsii YOR	20253
B. hermsii YOR	18344
B. hermsii YOR	30368
B. hermsii YOR	7365
B. hermsii YOR	14038
B. hermsii YOR	8147
B. hermsii YOR	8121
B. hermsii YOR	21672
B. hermsii YOR	13789
B. hermsii YOR	12067
B. hermsii YOR	29913
B. hermsii YOR	1262
B. hermsii YOR	7926
B. hermsii YOR	3456
B. hermsii YOR	20608
B. hermsii YOR	29822
B. hermsii YOR	28997
B. hermsii YOR	30286
B. hermsii YOR	29737
B. hermsii YOR	27719
B. hermsii YOR	3965
B. hermsii YOR	13997
B. hermsii YOR	13275
B. hermsii YOR	30258
B. hermsii YOR	10973
B. hermsii YOR	10828
B. hermsii YOR	7239
B. hermsii YOR	28506
B. hermsii YOR	5938
B. hermsii YOR	7454
B. hermsii YOR	3441
B. hermsii YOR	4672
B. hermsii YOR	4329
B. hermsii YOR	29844
B. hermsii YOR	14170
B. hermsii YOR	4525
B. hermsii YOR	30375
B. hermsii YOR	29909
B. hermsii YOR	22365
B. hermsii YOR	11727
B. hermsii YOR	29801
B. hermsii YOR	29909
B. hermsii YOR	10579
B. hermsii YOR	8863
B. hermsii YOR	20219
B. hermsii YOR	4043
B. hermsii YOR	9990
B. hermsii YOR	15410
B. hermsii YOR	29924
B. hermsii YOR	2969
B. hermsii YOR	14170
[truncated: 11,949 more rows]

## Sheet: F27 Digest Read Counts
	Adaptive Sampling Reads ≥700 bases				Primary Mapped Reads to F27 Plasmid
Isolate	Untreated	S1 Nuclease	Restriction Enzyme	S1 Nuclease + Restriction Enzyme	Untreated	S1 Nuclease	Restriction Enzyme	S1 Nuclease + Restriction Enzyme
B. anserina BA2	2298	16043	144969	161208	112	1626	10733	13788
B. hermsii DAH	3837	41697	96168	109965	110	3619	25988	5997
B. hermsii YOR	4158	11667	79503	138744	170	678	3656	7046
B. coriaceae Co53_lib1	52	14066	170691	258156	1	148	1714	2157
B. coriaceae Co53_lib3	327	10551	7298	119470	8	363	73	4650
B. puertoricensis SUM	7885	24924	64742	137642	157	1176	1602	5844
B. parkeri SLO	1089	22482	312625	249647	10	1153	5445	6800
B. venezuelensis RMA01	4062	43715	36514	152810	108	3147	1005	7192
B. turicatae 91E135	1549	16683	81393	117220	48	819	3219	5185
B. turicatae BTE5EL	9962	77131	180534	350222	150	2973	2999	9318

## Sheet: baBA2_f27_digests_read_lengths
Condition	Read_length
Untreated	2007
Untreated	6934
Untreated	10383
Untreated	3509
Untreated	20162
Untreated	7191
Untreated	10110
Untreated	2984
Untreated	20517
Untreated	2027
Untreated	13048
Untreated	3758
Untreated	3536
Untreated	7081
Untreated	10169
Untreated	1033
Untreated	8842
Untreated	8849
Untreated	7238
Untreated	3157
Untreated	5783
Untreated	20424
Untreated	2052
Untreated	5863
Untreated	4355
Untreated	5691
Untreated	8163
Untreated	3066
Untreated	3249
Untreated	13337
Untreated	6754
Untreated	5946
Untreated	20642
Untreated	17842
Untreated	5253
Untreated	9702
Untreated	12460
Untreated	30043
Untreated	4080
Untreated	1995
Untreated	3037
Untreated	1092
Untreated	2473
Untreated	2559
Untreated	10136
Untreated	2189
Untreated	2530
Untreated	2114
Untreated	2590
Untreated	2412
Untreated	12469
Untreated	967
Untreated	9170
Untreated	3474
Untreated	1360
Untreated	5663
Untreated	1672
Untreated	982
Untreated	8240
Untreated	8138
Untreated	4677
Untreated	942
Untreated	5494
Untreated	11874
Untreated	852
Untreated	836
Untreated	1699
Untreated	1946
Untreated	1162
Untreated	3083
Untreated	1404
Untreated	1713
Untreated	783
Untreated	2315
Untreated	3152
Untreated	4734
Untreated	7296
Untreated	2551
Untreated	3500
Untreated	1026
Untreated	14488
Untreated	6858
Untreated	6699
Untreated	4293
Untreated	6047
Untreated	9114
Untreated	3626
Untreated	6751
Untreated	1363
Untreated	700
Untreated	865
Untreated	5031
Untreated	1667
Untreated	4134
Untreated	4720
Untreated	902
Untreated	1038
Untreated	938
Untreated	1179
Untreated	980
Untreated	1159
Untreated	1080
Untreated	756
Untreated	6334
Untreated	1429
Untreated	3034
Untreated	1595
Untreated	3014
Untreated	1011
Untreated	2211
Untreated	10442
Untreated	2172
S1	743
S1	1500
S1	10314
S1	3235
S1	5418
S1	1311
S1	3080
S1	4921
S1	3426
S1	5019
S1	2207
S1	1131
S1	813
S1	21628
S1	1033
S1	2609
S1	4978
S1	3652
S1	3119
S1	3222
S1	3640
S1	3273
S1	1058
S1	2401
S1	1186
S1	1817
S1	4874
S1	20060
S1	20163
S1	3946
S1	3007
S1	3525
S1	1305
S1	5858
S1	2840
S1	1687
S1	5579
S1	1504
S1	2281
S1	1388
S1	5065
S1	8422
S1	2754
S1	1459
S1	5627
S1	10160
S1	2259
S1	1579
S1	727
S1	1926
S1	1941
S1	1246
S1	1207
S1	10458
S1	1764
S1	785
S1	6705
S1	2482
S1	9396
S1	1987
S1	1851
S1	979
S1	738
S1	5509
S1	745
S1	10066
S1	8844
S1	1821
S1	2119
S1	6506
S1	6893
S1	1961
S1	3400
S1	880
S1	2945
S1	3176
S1	3629
S1	1374
S1	2792
S1	5092
S1	4314
S1	2220
S1	9097
S1	4279
S1	6180
S1	779
S1	915
S1	4587
S1	2322
S1	1191
S1	5964
S1	1252
S1	1981
S1	1027
S1	4884
S1	5229
S1	899
S1	4891
S1	9851
S1	5050
S1	6053
S1	2453
S1	2490
S1	1320
S1	1221
S1	3926
S1	1566
S1	2811
S1	1192
S1	9119
S1	2504
S1	1207
S1	5479
S1	1055
S1	3504
S1	5733
S1	9475
S1	3798
S1	3488
S1	3096
S1	8857
S1	19958
S1	6126
S1	12554
S1	2317
S1	20147
S1	2680
S1	768
S1	1698
S1	1959
S1	1069
S1	3637
S1	2460
S1	9752
S1	3878
S1	16080
S1	1372
S1	933
S1	2246
S1	2588
S1	12676
S1	7566
S1	2827
S1	1010
S1	5970
S1	20094
S1	1052
S1	1615
S1	2395
S1	10004
S1	1215
S1	3396
S1	5404
S1	10649
S1	4311
S1	848
S1	1275
S1	1899
S1	2190
S1	2310
S1	4853
S1	2914
S1	9359
S1	2600
S1	20057
S1	4244
S1	871
S1	2451
S1	822
S1	1029
S1	6266
S1	1795
S1	839
S1	2030
S1	3025
S1	2166
S1	1497
S1	3477
S1	1085
S1	1384
S1	4875
S1	7584
S1	1763
S1	936
S1	1300
S1	6014
S1	732
S1	3128
S1	3019
S1	5700
S1	2527
S1	12641
S1	1809
S1	1626
S1	2563
S1	1853
S1	2787
S1	8998
S1	2028
S1	747
S1	7702
S1	9257
S1	1765
S1	2514
S1	9401
S1	3783
S1	6868
S1	3571
S1	4018
S1	16708
S1	12430
S1	9858
S1	3583
S1	5290
S1	9770
S1	2172
S1	3521
S1	2631
S1	17846
S1	3194
S1	817
S1	10032
S1	5565
S1	3842
S1	10152
S1	1187
S1	5153
S1	1099
S1	7502
S1	1979
S1	888
S1	10147
S1	7764
S1	9026
S1	5309
S1	18075
S1	4610
S1	20154
S1	5268
S1	2247
S1	3786
S1	2230
S1	3757
S1	1836
S1	3807
S1	14224
S1	2592
S1	3039
S1	3148
S1	3594
S1	1169
S1	5114
S1	2006
S1	7134
S1	4728
S1	2703
S1	2428
S1	4704
S1	6123
S1	1078
S1	6172
S1	6385
S1	16685
S1	6705
S1	855
S1	1258
S1	3594
S1	17083
S1	3443
S1	9192
S1	2034
S1	6076
S1	17582
S1	1095
S1	5777
S1	2172
S1	3091
S1	1203
S1	1813
S1	1788
S1	3189
S1	3205
S1	7600
S1	2182
S1	4568
S1	1973
S1	2172
S1	10041
S1	941
S1	5800
S1	5990
S1	884
S1	1595
S1	2211
S1	5037
S1	5061
S1	2508
S1	5009
S1	2357
S1	3160
S1	782
S1	1280
S1	3358
S1	3006
S1	3111
S1	2470
S1	1328
S1	2457
S1	1532
S1	1131
S1	11906
S1	10256
S1	9818
S1	20238
S1	19132
S1	872
S1	2020
S1	9894
S1	15450
S1	1954
S1	2117
S1	9707
S1	3407
S1	3990
S1	8656
S1	3483
S1	703
S1	4105
S1	5810
S1	2787
S1	3547
S1	3060
S1	1713
S1	12949
S1	2963
S1	1357
S1	5368
S1	1572
S1	1754
S1	1405
S1	1427
S1	2874
S1	1809
S1	6378
S1	5322
S1	5651
S1	1772
S1	1093
S1	1191
S1	7290
S1	2615
S1	2496
S1	9405
S1	2106
S1	1752
S1	3009
S1	1012
S1	9155
S1	1347
S1	7459
S1	2463
S1	5591
S1	4781
S1	2448
S1	2187
S1	10153
S1	754
S1	4702
S1	6587
S1	1426
S1	5664
S1	3306
S1	3520
S1	2592
S1	4113
S1	3041
S1	1018
S1	7167
S1	2404
S1	5255
S1	1336
S1	2215
S1	9594
S1	2225
S1	3086
S1	1771
S1	5098
S1	2234
S1	3130
S1	7031
S1	2139
S1	2800
S1	6323
S1	5761
S1	3555
S1	4760
S1	4869
S1	2887
S1	2355
S1	9122
S1	3187
S1	5763
S1	7561
S1	2606
S1	1703
S1	1221
S1	3558
S1	2171
S1	1000
S1	6922
S1	6651
S1	1442
S1	3311
S1	820
S1	841
S1	9428
S1	1904
S1	2964
S1	2990
S1	2319
S1	1444
S1	1235
S1	1243
S1	4924
S1	8084
S1	3720
S1	6521
S1	2371
S1	1246
S1	2277
S1	5470
S1	7005
S1	2175
S1	1166
S1	1444
S1	6822
S1	1207
S1	1031
S1	1150
S1	2148
S1	1260
S1	1156
S1	8393
S1	5444
S1	1041
S1	4690
S1	2850
S1	2549
S1	2927
S1	2938
S1	5811
S1	15048
S1	2226
S1	2570
S1	2862
S1	4181
S1	6729
S1	912
S1	1291
S1	1267
S1	1304
S1	2332
S1	2448
S1	2631
S1	5886
S1	2315
S1	6728
S1	2239
S1	8288
S1	1529
S1	1437
S1	4075
S1	2042
S1	898
S1	4509
S1	1443
S1	5733
S1	5386
S1	10017
S1	823
S1	975
S1	4576
S1	6570
S1	1759
S1	4678
S1	3538
S1	7284
S1	1626
S1	1169
S1	2507
S1	2184
S1	1724
S1	3347
S1	774
S1	3203
S1	4177
S1	4509
S1	757
S1	2421
S1	884
S1	1303
S1	2452
S1	2298
S1	7184
S1	4779
S1	933
S1	8702
S1	995
S1	4020
S1	951
S1	3422
S1	10096
S1	1512
S1	2236
S1	2812
S1	2158
S1	1669
S1	2306
S1	9835
S1	4891
S1	3853
S1	4597
S1	1922
S1	3342
S1	1583
S1	1764
S1	1092
S1	3830
S1	7460
S1	10114
S1	2282
S1	1920
S1	4001
S1	2601
S1	970
S1	1873
S1	3144
S1	870
S1	3661
S1	824
S1	10097
S1	711
S1	1543
S1	2056
S1	4825
S1	4965
S1	1452
S1	1217
S1	10099
S1	4155
S1	2354
S1	946
S1	3719
S1	8364
S1	3217
S1	958
S1	3901
S1	2210
S1	6836
S1	1246
S1	3123
S1	4290
S1	3978
S1	906
S1	3306
S1	4558
S1	1449
S1	1301
S1	1025
S1	4007
S1	3169
S1	1293
S1	10131
S1	2908
S1	2341
S1	1326
S1	4036
S1	4038
S1	5293
S1	914
S1	4112
S1	1388
S1	4617
S1	1211
S1	1236
S1	1147
S1	3079
S1	1751
S1	1827
S1	1140
S1	1085
S1	2145
S1	14762
S1	1366
S1	8161
S1	5022
S1	3877
S1	6467
S1	874
S1	4101
S1	11236
S1	907
S1	1232
S1	2402
S1	2922
S1	3296
S1	1046
S1	2752
S1	12573
S1	883
S1	10098
S1	721
S1	9970
S1	981
S1	2708
S1	2570
S1	1209
S1	2186
S1	778
S1	3143
S1	926
S1	1612
S1	1538
S1	1947
S1	1998
S1	6060
S1	882
S1	1656
S1	3770
S1	1232
S1	985
S1	1916
S1	8931
S1	4223
S1	4860
S1	4923
S1	1113
S1	1150
S1	2727
S1	2041
S1	3930
S1	4082
S1	3445
S1	3368
S1	8585
S1	792
S1	2056
S1	6485
S1	1153
S1	1254
S1	857
S1	2584
S1	4752
S1	1538
S1	2926
S1	3157
S1	3586
S1	1230
S1	2957
S1	938
S1	1341
S1	2001
S1	1566
S1	2744
S1	2697
S1	878
S1	1102
S1	20548
S1	1599
S1	928
S1	5414
S1	19939
S1	6509
S1	860
S1	2616
S1	1250
S1	3483
S1	6620
S1	2757
S1	6482
S1	3516
S1	6485
S1	3063
S1	6101
S1	1970
S1	2218
S1	1576
S1	5042
S1	1333
S1	2710
S1	3859
S1	3081
S1	2076
S1	5951
S1	5231
S1	1586
S1	8933
S1	7469
S1	720
S1	3377
S1	2020
S1	6686
S1	2347
S1	953
S1	1870
S1	2401
S1	3898
S1	4850
S1	2938
S1	4343
S1	3070
S1	2113
S1	4906
S1	2831
S1	1327
S1	5028
S1	18877
S1	9467
S1	2970
S1	5630
S1	1940
S1	1017
S1	774
S1	6003
S1	6090
S1	2663
S1	3319
S1	1469
S1	3801
S1	4009
S1	1028
S1	9372
S1	2901
S1	2603
S1	1362
S1	2371
S1	2269
S1	3710
S1	9449
S1	2185
S1	1721
S1	1886
S1	2328
S1	2423
S1	4813
S1	2361
S1	1551
S1	1055
S1	1398
S1	970
S1	3663
S1	1436
S1	1656
S1	6274
S1	4486
S1	2308
S1	3382
S1	3710
S1	9269
S1	1497
S1	4482
S1	1062
S1	858
S1	4429
S1	4431
S1	1268
S1	9132
S1	5453
S1	2015
S1	4127
S1	848
S1	2892
S1	1698
S1	3774
S1	5270
S1	7983
S1	1208
S1	2632
S1	5571
S1	862
S1	2753
S1	2149
S1	1663
S1	9082
S1	1715
S1	1698
S1	11897
S1	847
S1	5624
S1	1413
S1	3937
S1	2327
S1	2122
S1	991
S1	2093
S1	1126
S1	1943
S1	8630
S1	17910
S1	3765
S1	1101
S1	1235
S1	1839
S1	3999
S1	2209
S1	6040
S1	2917
S1	4727
S1	4112
S1	2295
S1	882
S1	5751
S1	827
S1	1722
S1	2807
S1	4853
S1	1042
S1	4953
S1	7665
S1	2557
S1	1594
S1	1374
S1	1902
S1	1160
S1	1581
S1	5921
S1	1238
S1	8834
S1	1918
S1	8919
S1	1857
S1	1923
S1	1501
S1	1155
S1	3422
S1	1044
S1	816
S1	1808
S1	1085
S1	5016
S1	3776
S1	1097
S1	871
S1	5889
S1	8702
S1	5025
S1	5074
S1	8681
S1	1014
S1	984
S1	1104
S1	1372
S1	7800
S1	1827
S1	1603
S1	1029
S1	6057
S1	1002
S1	6050
S1	5837
S1	2397
S1	1626
S1	2878
S1	1597
S1	17399
S1	862
S1	1152
S1	1512
S1	741
S1	743
S1	2333
S1	6875
S1	848
S1	1148
S1	8875
S1	8768
S1	1690
S1	3180
S1	2866
S1	8578
S1	8557
S1	2084
S1	5127
S1	1547
S1	873
S1	757
S1	2560
S1	1901
S1	4379
S1	5160
S1	1610
S1	3769
S1	2367
S1	2079
S1	1375
S1	816
S1	1377
S1	2135
S1	849
S1	1795
S1	7790
S1	1507
S1	5932
S1	1650
S1	8295
S1	4795
S1	4178
S1	1476
S1	1162
S1	6459
S1	4228
S1	8215
S1	6358
S1	6631
S1	5085
S1	4467
S1	1351
S1	4057
S1	1120
S1	1081
S1	7618
S1	1025
S1	1128
S1	1097
S1	788
S1	784
S1	6875
S1	702
S1	875
S1	5081
S1	5368
S1	2973
S1	1296
S1	3514
S1	762
S1	2350
S1	1101
S1	7943
S1	4790
S1	7973
S1	711
S1	801
S1	1314
S1	4848
S1	5634
S1	6183
S1	888
S1	4957
S1	4895
S1	864
S1	2865
S1	6264
S1	755
S1	3903
S1	5203
S1	3409
S1	7772
S1	945
S1	4783
S1	7510
S1	4506
S1	6267
S1	723
S1	1718
S1	4262
S1	4386
S1	7623
S1	785
S1	717
S1	6433
S1	5018
S1	5631
S1	910
S1	6796
S1	3560
S1	6222
S1	714
S1	4328
S1	3803
S1	3429
S1	7415
S1	2941
S1	2798
S1	3430
S1	7333
S1	4653
S1	5081
S1	3445
S1	4545
S1	837
S1	7614
S1	16357
S1	4284
S1	4233
S1	3128
S1	2545
S1	7220
S1	7237
S1	1102
S1	3734
S1	4625
S1	3072
S1	2874
S1	7168
S1	3278
S1	3618
S1	3007
S1	3807
S1	4959
S1	8541
S1	5827
S1	2355
S1	3718
S1	6697
S1	5258
S1	7044
S1	5398
S1	2960
S1	7039
S1	5184
S1	7042
S1	3594
S1	3899
S1	8257
S1	3791
S1	5802
S1	6952
S1	3374
S1	5138
S1	4260
S1	1458
S1	5028
S1	3291
S1	2179
S1	7514
S1	13775
S1	3489
S1	3828
S1	6903
S1	5260
S1	6858
S1	5994
S1	5463
S1	1926
S1	1894
S1	2197
S1	6727
S1	2903
S1	2927
S1	13182
S1	4516
S1	1963
S1	3236
S1	5868
S1	1364
S1	13360
S1	2436
S1	4814
S1	1209
S1	1573
S1	4043
S1	859
S1	1461
S1	1520
S1	2001
S1	923
S1	6463
S1	773
S1	1826
S1	2431
S1	937
S1	13099
S1	2176
S1	3570
S1	5909
S1	2668
S1	1545
S1	2900
S1	1476
S1	6497
S1	766
S1	5844
S1	2101
S1	2130
S1	6493
S1	973
S1	1495
S1	12717
S1	2444
S1	2341
S1	1286
S1	7765
S1	944
S1	6408
S1	6350
S1	2528
S1	2227
S1	995
S1	2964
S1	4692
S1	1171
S1	1494
S1	12636
S1	1170
S1	2810
S1	3765
S1	955
S1	1972
S1	3879
S1	2633
S1	2388
S1	1160
S1	1623
S1	2946
S1	3782
S1	1534
S1	12340
S1	872
S1	1544
S1	5919
S1	2156
S1	1016
S1	2874
S1	1669
S1	2261
S1	5097
S1	2907
S1	9370
S1	3059
S1	6161
S1	6102
S1	6191
S1	6157
S1	1637
S1	1143
S1	2693
S1	2717
S1	978
S1	6248
S1	2928
S1	6103
S1	963
S1	1389
S1	924
S1	1145
S1	1348
S1	974
S1	6080
S1	2355
S1	768
S1	920
S1	6061
S1	1475
S1	920
S1	6049
S1	1414
S1	5751
S1	3258
S1	2457
S1	5919
S1	1721
S1	3668
S1	3057
S1	5884
S1	11627
S1	5899
S1	3643
S1	3249
S1	1466
S1	4688
S1	1617
S1	5807
S1	708
S1	1640
S1	3781
S1	3809
S1	11477
S1	3205
S1	2602
S1	1250
S1	1306
S1	2514
S1	1095
S1	1070
S1	1553
S1	2216
S1	2327
S1	5696
S1	1850
S1	2515
S1	4561
S1	2243
S1	964
S1	1898
S1	1002
S1	3869
S1	1889
S1	1128
S1	1106
S1	1125
S1	1126
S1	4463
S1	9226
S1	2886
S1	4942
S1	11115
S1	833
S1	5669
S1	977
S1	775
S1	8126
S1	3364
S1	5541
S1	2252
S1	1092
S1	4145
S1	2754
S1	2086
S1	3643
S1	4242
S1	10732
S1	2559
S1	1921
S1	10830
S1	779
S1	5475
S1	5438
S1	4042
S1	5373
S1	1932
S1	5429
S1	3697
S1	959
S1	1102
S1	3811
S1	5425
S1	5364
S1	3861
S1	3032
S1	1327
S1	3238
S1	5311
S1	3945
S1	5447
S1	3308
S1	5321
S1	2350
S1	4609
S1	2202
S1	4109
S1	5254
S1	2904
S1	865
S1	1276
S1	3271
S1	1773
S1	2194
S1	1737
S1	1715
S1	1404
S1	1723
S1	5164
S1	1341
S1	2305
S1	3004
S1	826
S1	5143
S1	3073
S1	5351
S1	3668
S1	916
S1	5100
S1	4785
S1	905
S1	798
S1	10088
S1	8166
S1	2766
S1	784
S1	2751
S1	1333
S1	5072
S1	1904
S1	1169
S1	1093
S1	1377
S1	2727
S1	884
S1	1817
S1	908
S1	2249
S1	2834
S1	5051
S1	1272
S1	2424
S1	895
S1	2412
S1	5151
S1	1262
S1	2908
S1	1031
S1	762
S1	1577
S1	4644
S1	2239
S1	3181
S1	1787
S1	1800
S1	2261
S1	2033
S1	3258
S1	1715
S1	4932
S1	2509
S1	2930
S1	1322
S1	2641
S1	2093
S1	2592
S1	3217
S1	1866
S1	1786
S1	4760
S1	1179
S1	1303
S1	1347
S1	1441
S1	849
S1	4982
S1	1786
S1	2677
S1	1443
S1	4720
S1	4685
S1	976
S1	795
S1	2629
S1	4665
S1	2652
S1	807
S1	907
S1	2096
S1	728
S1	1544
S1	1656
S1	1925
S1	808
S1	2742
S1	1575
S1	753
S1	2507
S1	1221
S1	1876
S1	1793
S1	1067
S1	2354
S1	944
S1	946
S1	1558
S1	985
S1	2045
S1	2560
S1	2439
S1	2045
S1	2208
S1	2241
S1	750
S1	1014
S1	1290
S1	1547
S1	1554
S1	4586
S1	1339
S1	1762
S1	1647
S1	1148
S1	908
S1	907
S1	4389
S1	1484
S1	1805
S1	810
S1	4319
S1	805
S1	1313
S1	1194
S1	1494
S1	2012
S1	3147
S1	958
S1	1960
S1	1870
S1	1361
S1	1521
S1	3661
S1	2199
S1	1413
S1	871
S1	1299
S1	4602
S1	8206
S1	4208
S1	4218
S1	4522
S1	1665
S1	2116
S1	806
S1	1328
S1	4123
S1	2645
S1	4096
S1	4371
S1	1375
S1	1828
S1	768
S1	2673
S1	1092
S1	1244
S1	1050
S1	1561
S1	4100
S1	2058
S1	747
S1	3019
S1	1408
S1	1118
S1	1345
S1	2075
S1	2154
S1	1921
S1	1288
S1	2024
S1	2642
S1	1703
S1	837
S1	2263
S1	3903
S1	1745
S1	3875
S1	1179
S1	3915
S1	930
S1	3811
S1	1981
S1	3824
S1	6542
S1	1565
S1	3839
S1	1581
S1	771
S1	975
S1	1318
S1	3003
S1	1406
S1	936
S1	3120
S1	1413
S1	2289
S1	3789
S1	1233
S1	3771
S1	1853
S1	2093
S1	1822
S1	1416
S1	3160
S1	3745
S1	908
S1	1243
S1	1007
S1	1020
S1	3693
S1	2863
S1	1085
S1	2382
S1	1938
S1	1093
S1	2134
S1	2408
S1	1480
S1	4059
S1	9557
S1	1058
S1	1322
S1	872
S1	1511
S1	829
S1	1547
S1	1035
S1	907
S1	1113
S1	3519
S1	1443
S1	941
S1	973
S1	930
S1	3500
S1	1046
S1	2114
S1	904
S1	1586
S1	1579
S1	2442
S1	728
S1	1441
S1	718
S1	1741
S1	2061
S1	887
S1	1654
S1	1043
S1	767
S1	898
S1	830
S1	890
S1	1458
S1	987
S1	754
S1	1200
S1	3228
S1	3156
S1	1437
S1	770
S1	1009
S1	2209
S1	892
S1	1016
S1	1145
S1	3046
S1	4668
S1	1274
S1	815
S1	1489
S1	794
S1	2160
S1	2054
S1	1552
S1	2384
S1	1118
S1	710
S1	2271
S1	986
S1	1410
S1	722
S1	1810
S1	2794
S1	1179
S1	812
S1	1608
S1	1434
S1	2373
S1	2388
S1	1161
S1	1304
S1	1303
S1	1321
S1	1766
S1	956
S1	1104
S1	2270
S1	2413
S1	722
S1	1043
S1	740
S1	1602
S1	773
S1	4923
S1	2467
S1	707
S1	2009
S1	797
S1	2417
S1	1569
S1	892
S1	752
S1	2264
S1	2222
S1	2216
S1	1050
S1	875
S1	830
S1	1227
S1	1571
S1	768
S1	1656
S1	2148
S1	2131
S1	1078
S1	950
S1	1099
S1	841
S1	2106
S1	1913
S1	1644
S1	962
S1	1079
S1	3398
S1	1670
S1	942
S1	1096
S1	912
S1	739
S1	817
S1	1509
S1	1501
S1	1830
S1	808
S1	855
S1	967
S1	1377
S1	1334
S1	812
S1	2257
S1	1156
S1	1124
S1	1964
S1	852
S1	2048
S1	759
S1	924
S1	944
S1	818
S1	771
S1	754
S1	725
S1	1223
RE	3070
RE	4006
RE	4566
RE	2715
RE	1413
RE	4560
RE	1826
RE	4879
RE	4876
RE	721
RE	4563
RE	4559
RE	4541
RE	8934
RE	4566
RE	3754
RE	4710
RE	4662
RE	4613
RE	4804
RE	3295
RE	4604
RE	2420
RE	4645
RE	4868
RE	851
RE	4770
RE	4866
RE	4543
RE	5620
RE	4540
RE	4568
RE	3722
RE	6306
RE	4553
RE	4541
RE	4724
RE	4777
RE	3048
RE	4568
RE	4546
RE	4575
RE	4528
RE	4565
RE	4536
RE	1144
RE	4492
RE	4691
RE	4542
RE	4851
RE	4567
RE	4871
RE	4559
RE	1341
RE	4567
RE	4692
RE	4542
RE	3382
RE	3112
RE	4900
RE	3442
RE	2868
RE	4556
RE	4651
RE	4567
RE	5738
RE	4576
RE	4558
RE	3344
RE	3342
RE	9345
RE	4361
RE	2540
RE	4546
RE	4691
RE	3397
RE	4919
RE	3358
RE	4573
RE	4571
RE	6698
RE	9071
RE	8673
RE	9021
RE	7160
RE	9059
RE	4562
RE	9013
RE	8925
RE	3418
RE	9089
RE	4773
RE	7208
RE	7266
RE	8979
RE	4551
RE	9074
RE	4703
RE	9045
RE	9111
RE	9085
RE	8923
RE	8980
RE	8887
RE	4567
RE	9027
RE	7720
RE	4895
RE	9002
RE	9073
RE	9014
RE	4554
RE	9101
RE	7269
RE	9059
RE	4561
RE	4955
RE	4944
RE	8861
RE	8973
RE	4568
RE	1795
RE	7207
RE	9345
RE	7371
RE	4576
RE	7397
RE	9183
RE	5998
RE	9066
RE	7540
RE	9016
RE	8966
RE	8988
RE	9066
RE	6987
RE	9091
RE	4833
RE	4856
RE	8978
RE	8285
RE	4557
RE	7462
RE	9256
RE	4754
RE	9003
RE	8990
RE	8983
RE	7568
RE	9043
RE	8963
RE	4700
RE	5873
RE	7536
RE	4595
RE	9042
RE	8983
RE	8943
RE	9671
RE	6438
RE	8953
RE	8912
RE	7354
RE	6778
RE	9031
RE	8459
RE	8688
RE	9033
RE	9037
RE	4585
RE	1133
RE	8662
RE	7292
RE	9030
RE	8947
RE	8905
RE	6962
RE	4686
RE	9094
RE	4571
RE	4586
RE	7196
RE	8940
RE	9013
RE	8735
RE	9057
RE	9025
RE	6035
RE	5751
RE	8587
RE	9050
RE	7529
RE	8329
RE	4729
RE	4099
RE	8989
RE	8981
RE	9045
RE	9053
RE	9066
RE	8916
RE	8896
RE	9003
RE	5285
RE	9041
RE	8943
RE	7137
RE	8994
RE	9094
RE	8998
RE	9004
RE	9010
RE	8877
RE	8985
RE	5359
RE	4568
RE	4881
RE	8723
RE	4607
RE	5880
RE	6117
RE	9172
RE	8719
RE	5296
RE	9067
RE	7598
RE	7386
RE	4558
RE	9942
RE	9010
RE	4786
RE	8914
RE	4715
RE	8904
RE	8911
RE	4571
RE	9853
RE	9045
RE	8993
RE	8905
RE	8993
RE	6497
RE	6207
RE	9064
RE	8951
RE	6686
RE	4936
RE	9032
RE	9001
RE	8997
RE	9048
RE	9269
RE	9025
RE	4622
RE	6891
RE	8991
RE	4696
RE	4561
RE	6971
RE	9014
RE	8933
[truncated: 24,260 more rows]

## Sheet: bhDAH_f27_digest_read_lengths
Condition	Read_length
Untreated	2646
Untreated	1393
Untreated	3906
Untreated	4800
Untreated	4116
Untreated	16443
Untreated	5584
Untreated	7619
Untreated	7537
Untreated	6950
Untreated	4043
Untreated	713
Untreated	11239
Untreated	4961
Untreated	24616
Untreated	5133
Untreated	995
Untreated	20944
Untreated	4590
Untreated	1497
Untreated	2589
Untreated	3589
Untreated	1092
Untreated	14433
Untreated	721
Untreated	2381
Untreated	832
Untreated	1312
Untreated	1394
Untreated	1839
Untreated	770
Untreated	2150
Untreated	1162
Untreated	11724
Untreated	5673
Untreated	3631
Untreated	2592
Untreated	1198
Untreated	1462
Untreated	1304
Untreated	714
Untreated	2190
Untreated	780
Untreated	1021
Untreated	2382
Untreated	1238
Untreated	964
Untreated	8692
Untreated	743
Untreated	784
Untreated	1355
Untreated	1881
Untreated	2397
Untreated	2291
Untreated	1172
Untreated	2049
Untreated	4112
Untreated	700
Untreated	789
Untreated	1540
Untreated	3202
Untreated	2549
Untreated	1103
Untreated	1449
Untreated	1763
Untreated	908
Untreated	1504
Untreated	1403
Untreated	974
Untreated	957
Untreated	947
Untreated	3188
Untreated	4496
Untreated	1044
Untreated	1061
Untreated	977
Untreated	1389
Untreated	2087
Untreated	1124
Untreated	1007
Untreated	2186
Untreated	1407
Untreated	2903
Untreated	900
Untreated	903
Untreated	753
Untreated	700
Untreated	1194
Untreated	3307
Untreated	2164
Untreated	901
Untreated	1493
Untreated	848
Untreated	792
Untreated	739
Untreated	1185
Untreated	743
Untreated	728
Untreated	936
Untreated	903
Untreated	847
Untreated	1938
Untreated	862
Untreated	3050
Untreated	2558
Untreated	2240
Untreated	2145
Untreated	709
Untreated	837
Untreated	787
S1	1531
S1	2817
S1	2019
S1	12096
S1	5044
S1	2937
S1	8783
S1	1534
S1	3705
S1	3793
S1	13848
S1	760
S1	1604
S1	11651
S1	1583
S1	8730
S1	2627
S1	6572
S1	2893
S1	2000
S1	6365
S1	17732
S1	750
S1	2368
S1	4154
S1	3248
S1	2994
S1	9956
S1	1491
S1	12631
S1	5829
S1	6365
S1	12229
S1	12369
S1	13053
S1	4056
S1	1405
S1	6157
S1	1958
S1	7352
S1	9455
S1	744
S1	5716
S1	2335
S1	2042
S1	4972
S1	1325
S1	10466
S1	2332
S1	1982
S1	2448
S1	5374
S1	5886
S1	763
S1	2986
S1	7242
S1	3413
S1	4530
S1	2347
S1	4801
S1	12130
S1	6028
S1	3600
S1	5109
S1	1450
S1	2930
S1	1640
S1	3396
S1	2835
S1	6706
S1	3960
S1	12230
S1	846
S1	12287
S1	7185
S1	742
S1	2117
S1	3136
S1	2890
S1	5221
S1	2812
S1	2639
S1	4834
S1	3823
S1	1230
S1	3362
S1	1063
S1	5059
S1	3528
S1	1089
S1	1631
S1	4694
S1	2057
S1	2632
S1	4035
S1	8277
S1	3413
S1	905
S1	3213
S1	3453
S1	6873
S1	844
S1	5505
S1	3123
S1	3551
S1	1790
S1	9011
S1	2792
S1	3542
S1	2697
S1	1216
S1	1620
S1	874
S1	2317
S1	2828
S1	766
S1	2384
S1	1799
S1	763
S1	1512
S1	3286
S1	2080
S1	2317
S1	4711
S1	746
S1	1356
S1	1788
S1	10525
S1	850
S1	1383
S1	1843
S1	2406
S1	4754
S1	5847
S1	3957
S1	1183
S1	4664
S1	4517
S1	3335
S1	3204
S1	3706
S1	6435
S1	3895
S1	1041
S1	3233
S1	12259
S1	5554
S1	1157
S1	3913
S1	2323
S1	1469
S1	921
S1	4882
S1	12223
S1	10191
S1	3783
S1	1909
S1	4086
S1	1267
S1	3214
S1	1267
S1	2593
S1	3465
S1	5749
S1	9130
S1	1668
S1	1648
S1	11622
S1	3194
S1	5787
S1	2002
S1	1092
S1	2932
S1	8206
S1	6038
S1	2324
S1	3294
S1	5454
S1	1371
S1	12204
S1	4959
S1	1100
S1	5210
S1	2851
S1	2646
S1	2276
S1	11611
S1	5429
S1	2385
S1	3677
S1	2024
S1	5251
S1	1795
S1	6286
S1	5012
S1	2396
S1	3119
S1	3463
S1	3210
S1	2012
S1	9455
S1	3037
S1	12262
S1	9239
S1	12253
S1	1209
S1	2939
S1	3449
S1	3321
S1	3616
S1	2949
S1	1877
S1	3268
S1	2679
S1	3007
S1	4019
S1	2745
S1	2810
S1	8483
S1	1631
S1	869
S1	7675
S1	6790
S1	1308
S1	1132
S1	2836
S1	7104
S1	12106
S1	962
S1	3185
S1	3660
S1	5487
S1	1714
S1	4041
S1	2578
S1	853
S1	5258
S1	2284
S1	3163
S1	3524
S1	1872
S1	1634
S1	5311
S1	1146
S1	1248
S1	5515
S1	1252
S1	1855
S1	2766
S1	2175
S1	4317
S1	5012
S1	5354
S1	2079
S1	1303
S1	2949
S1	5748
S1	1894
S1	1887
S1	7631
S1	5085
S1	2885
S1	2634
S1	3885
S1	2510
S1	4921
S1	1201
S1	1744
S1	1241
S1	4660
S1	3958
S1	2618
S1	1515
S1	1133
S1	4217
S1	1304
S1	6861
S1	2895
S1	2657
S1	12094
S1	2605
S1	2476
S1	2703
S1	4091
S1	2868
S1	7276
S1	819
S1	4005
S1	3170
S1	12093
S1	6747
S1	3681
S1	5633
S1	4800
S1	2540
S1	2635
S1	12256
S1	1688
S1	12163
S1	11329
S1	911
S1	1741
S1	987
S1	12060
S1	7554
S1	1097
S1	4997
S1	3353
S1	4918
S1	4855
S1	3765
S1	4223
S1	1457
S1	2740
S1	1463
S1	1870
S1	3558
S1	5406
S1	3327
S1	1784
S1	4646
S1	8785
S1	8060
S1	8149
S1	2574
S1	1375
S1	6361
S1	1125
S1	3153
S1	2901
S1	3540
S1	8677
S1	7845
S1	3811
S1	3957
S1	4495
S1	8730
S1	3037
S1	2132
S1	968
S1	7381
S1	824
S1	3980
S1	1205
S1	6802
S1	1453
S1	861
S1	6440
S1	2258
S1	2402
S1	2169
S1	5224
S1	5018
S1	4448
S1	2234
S1	12112
S1	6201
S1	6989
S1	4907
S1	1786
S1	1883
S1	5438
S1	2749
S1	2912
S1	1876
S1	4261
S1	2746
S1	2523
S1	9690
S1	1096
S1	3577
S1	1568
S1	1155
S1	2287
S1	998
S1	2936
S1	1557
S1	4277
S1	4713
S1	7578
S1	756
S1	4557
S1	2960
S1	1065
S1	7651
S1	2270
S1	3876
S1	4695
S1	1456
S1	2254
S1	3897
S1	5573
S1	9731
S1	10940
S1	4220
S1	2230
S1	781
S1	4263
S1	6712
S1	2933
S1	9393
S1	1322
S1	741
S1	6465
S1	2152
S1	2233
S1	1973
S1	3904
S1	5498
S1	1634
S1	5523
S1	4063
S1	1768
S1	1029
S1	5792
S1	5646
S1	5218
S1	5023
S1	2484
S1	5242
S1	745
S1	8068
S1	1443
S1	11118
S1	3032
S1	765
S1	1388
S1	9121
S1	11993
S1	4919
S1	6554
S1	10531
S1	1339
S1	3213
S1	4909
S1	5188
S1	7309
S1	2939
S1	3150
S1	2290
S1	1115
S1	3250
S1	12245
S1	1507
S1	3004
S1	2659
S1	2511
S1	5007
S1	1185
S1	2339
S1	10476
S1	4106
S1	3490
S1	2301
S1	3983
S1	1442
S1	4081
S1	987
S1	2893
S1	4620
S1	4308
S1	2173
S1	969
S1	4623
S1	1303
S1	2718
S1	2672
S1	1759
S1	1273
S1	3542
S1	2478
S1	991
S1	7812
S1	4415
S1	12265
S1	2657
S1	1633
S1	2124
S1	8311
S1	2080
S1	6072
S1	4162
S1	1088
S1	5869
S1	6745
S1	1035
S1	12110
S1	12207
S1	2476
S1	1138
S1	1786
S1	3051
S1	2995
S1	4772
S1	9854
S1	3962
S1	1638
S1	920
S1	2657
S1	3216
S1	2801
S1	2447
S1	3344
S1	2741
S1	3785
S1	8318
S1	12222
S1	2937
S1	4659
S1	1454
S1	12294
S1	4739
S1	1094
S1	5388
S1	7395
S1	4658
S1	3544
S1	912
S1	1797
S1	3708
S1	1608
S1	4798
S1	3841
S1	4809
S1	1507
S1	3753
S1	2450
S1	1814
S1	2235
S1	3928
S1	1212
S1	7615
S1	4260
S1	3352
S1	1154
S1	2416
S1	1118
S1	3618
S1	5928
S1	10209
S1	1332
S1	787
S1	1065
S1	7853
S1	7076
S1	3664
S1	7674
S1	3323
S1	3223
S1	980
S1	2581
S1	4732
S1	10840
S1	3168
S1	2932
S1	1451
S1	2257
S1	1513
S1	5682
S1	889
S1	4868
S1	2903
S1	5637
S1	10642
S1	2756
S1	7662
S1	1702
S1	1840
S1	6025
S1	2211
S1	2736
S1	801
S1	1723
S1	792
S1	4574
S1	4069
S1	3656
S1	1234
S1	3250
S1	5984
S1	5609
S1	963
S1	2799
S1	11005
S1	5764
S1	4125
S1	7080
S1	3927
S1	1265
S1	2566
S1	2528
S1	3549
S1	1177
S1	3227
S1	5132
S1	4930
S1	6319
S1	3712
S1	5743
S1	2327
S1	11666
S1	8229
S1	3097
S1	5289
S1	3592
S1	4324
S1	3306
S1	4514
S1	1131
S1	6880
S1	6380
S1	2311
S1	3726
S1	5689
S1	12219
S1	6317
S1	1560
S1	2570
S1	1219
S1	2019
S1	2264
S1	4465
S1	4342
S1	3189
S1	5292
S1	857
S1	2283
S1	3288
S1	828
S1	1900
S1	2329
S1	2407
S1	2459
S1	3321
S1	1902
S1	1689
S1	3033
S1	2718
S1	2743
S1	3849
S1	4667
S1	5348
S1	5766
S1	3329
S1	5159
S1	925
S1	2768
S1	1830
S1	3014
S1	995
S1	1118
S1	1257
S1	1825
S1	1907
S1	2479
S1	2461
S1	8914
S1	2689
S1	4471
S1	1058
S1	3400
S1	2800
S1	3269
S1	7227
S1	5115
S1	8112
S1	4093
S1	4073
S1	3931
S1	9859
S1	2710
S1	2547
S1	4404
S1	3764
S1	1012
S1	1132
S1	4957
S1	2415
S1	1338
S1	1109
S1	8114
S1	2057
S1	8556
S1	12211
S1	5918
S1	1786
S1	3673
S1	5205
S1	12293
S1	4190
S1	1658
S1	4112
S1	4372
S1	1195
S1	2291
S1	4189
S1	3355
S1	886
S1	1366
S1	1148
S1	1114
S1	12280
S1	1030
S1	1468
S1	6051
S1	1270
S1	3918
S1	4369
S1	3565
S1	2752
S1	3749
S1	6122
S1	12182
S1	3203
S1	2995
S1	12276
S1	4455
S1	1094
S1	1592
S1	5387
S1	3329
S1	1718
S1	941
S1	12225
S1	12242
S1	2196
S1	4867
S1	5925
S1	1337
S1	12282
S1	1376
S1	12165
S1	8740
S1	2214
S1	1286
S1	6763
S1	9125
S1	1345
S1	2890
S1	3461
S1	4187
S1	3490
S1	1172
S1	9252
S1	3930
S1	2926
S1	804
S1	4454
S1	4459
S1	11584
S1	4269
S1	3935
S1	1706
S1	1678
S1	1633
S1	2248
S1	1250
S1	8139
S1	3259
S1	1733
S1	2281
S1	5992
S1	8087
S1	899
S1	1033
S1	5154
S1	1078
S1	4446
S1	816
S1	2982
S1	5052
S1	3144
S1	852
S1	3908
S1	1075
S1	1262
S1	4394
S1	3149
S1	1858
S1	1367
S1	6126
S1	1174
S1	735
S1	7425
S1	3301
S1	2735
S1	3206
S1	3353
S1	732
S1	2305
S1	2517
S1	2964
S1	5449
S1	6212
S1	2531
S1	6091
S1	4973
S1	4776
S1	12276
S1	2370
S1	973
S1	3734
S1	4514
S1	1243
S1	4156
S1	1436
S1	1654
S1	1235
S1	24306
S1	4188
S1	12203
S1	12318
S1	6633
S1	3929
S1	1370
S1	1471
S1	3318
S1	3130
S1	2932
S1	2958
S1	4332
S1	1111
S1	3393
S1	2172
S1	3391
S1	7296
S1	5873
S1	4544
S1	10203
S1	2726
S1	892
S1	5605
S1	3617
S1	2441
S1	2441
S1	8126
S1	10670
S1	1677
S1	4413
S1	2999
S1	3511
S1	2116
S1	4444
S1	2517
S1	1819
S1	2324
S1	3736
S1	4142
S1	3923
S1	12264
S1	3960
S1	4036
S1	2493
S1	7685
S1	4832
S1	6285
S1	3951
S1	4698
S1	2732
S1	1337
S1	4951
S1	1739
S1	2250
S1	2034
S1	2415
S1	4636
S1	8052
S1	6614
S1	3404
S1	3320
S1	3529
S1	5920
S1	2335
S1	1795
S1	2816
S1	1682
S1	1829
S1	2273
S1	9818
S1	1612
S1	4179
S1	3138
S1	2910
S1	2279
S1	9052
S1	3745
S1	7077
S1	939
S1	2372
S1	1817
S1	4840
S1	12200
S1	7521
S1	5522
S1	4474
S1	4731
S1	2055
S1	2799
S1	3325
S1	2968
S1	1612
S1	1051
S1	5363
S1	4465
S1	843
S1	1645
S1	4083
S1	9507
S1	4506
S1	1624
S1	1843
S1	2115
S1	5385
S1	3800
S1	2444
S1	3289
S1	1697
S1	799
S1	1649
S1	7395
S1	2205
S1	1257
S1	3226
S1	959
S1	4632
S1	2568
S1	3834
S1	1587
S1	3943
S1	4194
S1	1767
S1	12213
S1	4171
S1	5450
S1	1266
S1	3529
S1	1159
S1	2235
S1	727
S1	1122
S1	7059
S1	1909
S1	1424
S1	3027
S1	1227
S1	3908
S1	3311
S1	2753
S1	1946
S1	7864
S1	6438
S1	828
S1	3582
S1	12420
S1	2776
S1	4525
S1	7867
S1	772
S1	5143
S1	5348
S1	3427
S1	1878
S1	9338
S1	6248
S1	3991
S1	1934
S1	1398
S1	1044
S1	5132
S1	962
S1	9341
S1	719
S1	13297
S1	6681
S1	1941
S1	2392
S1	2281
S1	1015
S1	5284
S1	1973
S1	3769
S1	1525
S1	2186
S1	5383
S1	12052
S1	1791
S1	8167
S1	931
S1	1007
S1	3160
S1	5049
S1	703
S1	1258
S1	12109
S1	1383
S1	1510
S1	5215
S1	12253
S1	7761
S1	1229
S1	4328
S1	12266
S1	12154
S1	1523
S1	5178
S1	4833
S1	5941
S1	7964
S1	2396
S1	3685
S1	2826
S1	721
S1	2445
S1	6745
S1	2227
S1	10149
S1	12289
S1	1198
S1	10625
S1	2936
S1	1092
S1	4032
S1	4293
S1	3193
S1	3660
S1	12148
S1	8376
S1	2192
S1	846
S1	4048
S1	5317
S1	4776
S1	1049
S1	7105
S1	12227
S1	3497
S1	3556
S1	3556
S1	1249
S1	1475
S1	2953
S1	1876
S1	5042
S1	1723
S1	2128
S1	2562
S1	3489
S1	1310
S1	1722
S1	3332
S1	1732
S1	4140
S1	968
S1	12118
S1	8612
S1	7373
S1	3117
S1	3263
S1	2644
S1	2597
S1	5436
S1	9423
S1	5486
S1	731
S1	1438
S1	6951
S1	6381
S1	1201
S1	2615
S1	5924
S1	8215
S1	3941
S1	1680
S1	758
S1	1329
S1	1412
S1	893
S1	9312
S1	2246
S1	6612
S1	3304
S1	817
S1	822
S1	3502
S1	1692
S1	9605
S1	12229
S1	3326
S1	3690
S1	6949
S1	12174
S1	2142
S1	770
S1	2870
S1	12155
S1	1016
S1	9133
S1	6908
S1	6301
S1	4709
S1	3140
S1	4125
S1	11107
S1	1748
S1	804
S1	2311
S1	2792
S1	7066
S1	2065
S1	3488
S1	2597
S1	5308
S1	7005
S1	8517
S1	2558
S1	1805
S1	4445
S1	5550
S1	5467
S1	3438
S1	3525
S1	12194
S1	994
S1	8800
S1	1927
S1	12162
S1	1062
S1	3216
S1	740
S1	1178
S1	3102
S1	1714
S1	1481
S1	5096
S1	4705
S1	11916
S1	2957
S1	3490
S1	7118
S1	4949
S1	1342
S1	4805
S1	3248
S1	4647
S1	5132
S1	4192
S1	3589
S1	5067
S1	9179
S1	1431
S1	10114
S1	2334
S1	1260
S1	4640
S1	4706
S1	1302
S1	2933
S1	7240
S1	12258
S1	1595
S1	4217
S1	4711
S1	4405
S1	3465
S1	2427
S1	4826
S1	5763
S1	10042
S1	1581
S1	3621
S1	3070
S1	5223
S1	1001
S1	8410
S1	2222
S1	12228
S1	3646
S1	5169
S1	1210
S1	3548
S1	6451
S1	3760
S1	6556
S1	9056
S1	5906
S1	2017
S1	12196
S1	777
S1	1189
S1	738
S1	7592
S1	1149
S1	728
S1	1735
S1	7770
S1	865
S1	8359
S1	9390
S1	12234
S1	2785
S1	12935
S1	2156
S1	4925
S1	1641
S1	1160
S1	1566
S1	7899
S1	851
S1	1133
S1	5186
S1	5479
S1	10154
S1	5726
S1	12182
S1	9169
S1	3707
S1	1490
S1	2244
S1	2883
S1	1940
S1	4358
S1	4979
S1	1692
S1	5934
S1	2885
S1	5783
S1	4470
S1	4170
S1	896
S1	4136
S1	9339
S1	1114
S1	5085
S1	7471
S1	12255
S1	5370
S1	1433
S1	3642
S1	818
S1	811
S1	2347
S1	2646
S1	7114
S1	4827
S1	9565
S1	5834
S1	8216
S1	4171
S1	6079
S1	9331
S1	719
S1	2683
S1	3334
S1	1566
S1	5998
S1	1110
S1	2621
S1	914
S1	10610
S1	4402
S1	6371
S1	2869
S1	10216
S1	3611
S1	6307
S1	2849
S1	3640
S1	2332
S1	1317
S1	1049
S1	3361
S1	810
S1	5859
S1	797
S1	2730
S1	1123
S1	2053
S1	792
S1	8036
S1	950
S1	2728
S1	3682
S1	8757
S1	3482
S1	1266
S1	3012
S1	2976
S1	6531
S1	1396
S1	2287
S1	7918
S1	4948
S1	1566
S1	2658
S1	1544
S1	4300
S1	4214
S1	3737
S1	872
S1	828
S1	3108
S1	3357
S1	6003
S1	4605
S1	5490
S1	4266
S1	2074
S1	5232
S1	12253
S1	5418
S1	2344
S1	7611
S1	1655
S1	8946
S1	1481
S1	2174
S1	10459
S1	4737
S1	12240
S1	5089
S1	709
S1	836
S1	1218
S1	882
S1	5546
S1	4233
S1	1514
S1	12209
S1	5435
S1	1723
S1	5134
S1	1266
S1	12202
S1	4051
S1	5608
S1	3961
S1	1244
S1	7567
S1	4583
S1	5594
S1	3798
S1	3537
S1	5405
S1	8527
S1	3689
S1	11319
S1	1239
S1	1118
S1	3738
S1	1688
S1	3104
S1	2029
S1	7028
S1	4873
S1	2121
S1	6276
S1	3253
S1	3078
S1	4988
S1	987
S1	1436
S1	3414
S1	4875
S1	1052
S1	5382
S1	2428
S1	2409
S1	8323
S1	2543
S1	2507
S1	1505
S1	2214
S1	3352
S1	1854
S1	8745
S1	6503
S1	5028
S1	2607
S1	5231
S1	3166
S1	2221
S1	3294
S1	1027
S1	3061
S1	2289
S1	1737
S1	4442
S1	5121
S1	5036
S1	10402
S1	1028
S1	1793
S1	2194
S1	8842
S1	2253
S1	4591
S1	11349
S1	2275
S1	4580
S1	3137
S1	11879
S1	3933
S1	3421
S1	981
S1	10021
S1	4029
S1	2268
S1	2257
S1	1031
S1	3353
S1	11972
S1	2180
S1	7491
S1	2863
S1	1417
S1	812
S1	6190
S1	2916
S1	3222
S1	1169
S1	1995
S1	1432
S1	3047
S1	3742
S1	1865
S1	7624
S1	2352
S1	921
S1	1252
S1	11914
S1	10241
S1	9041
S1	5251
S1	2346
S1	4938
S1	1347
S1	2505
S1	1227
S1	11839
S1	4940
S1	2571
S1	3580
S1	1595
S1	1039
S1	5524
S1	11752
S1	2975
S1	4245
S1	3261
S1	3458
S1	4166
S1	4406
S1	4480
S1	2389
S1	1084
S1	850
S1	700
S1	990
S1	1983
S1	3210
S1	896
S1	1935
S1	1376
S1	5496
S1	1261
S1	1732
S1	971
S1	4002
S1	3286
S1	3285
S1	5090
S1	4069
S1	1749
S1	790
S1	7668
S1	2418
S1	2082
S1	2130
S1	1039
S1	1810
S1	2953
S1	3535
S1	3871
S1	1511
S1	2389
S1	3648
S1	5645
S1	2767
S1	4529
S1	1604
S1	1416
S1	1994
S1	1610
S1	2200
S1	3584
S1	11716
S1	5397
S1	2500
S1	2113
S1	1665
S1	3423
S1	2979
S1	923
S1	5195
S1	3326
S1	5289
S1	3132
S1	1880
S1	2425
S1	1661
S1	6576
S1	11519
S1	4342
S1	2622
S1	1932
S1	1105
S1	4483
S1	4505
S1	6526
S1	3222
S1	3767
S1	2770
S1	2187
S1	2932
S1	1648
S1	2671
S1	3187
S1	4075
S1	8290
S1	5156
S1	22834
S1	3922
S1	2255
S1	4500
S1	4245
S1	6688
S1	3643
S1	8746
S1	2140
S1	1549
S1	4396
S1	1579
S1	5741
S1	5001
S1	1951
S1	2815
S1	4181
S1	2448
S1	2163
S1	1257
S1	2214
S1	4371
S1	11295
S1	4837
S1	2320
S1	1714
S1	2237
S1	4544
S1	2059
S1	1262
S1	1348
S1	1554
S1	1440
S1	2323
S1	4596
S1	4007
S1	1107
S1	1904
S1	8074
S1	3447
S1	8445
S1	11360
S1	5340
S1	7296
S1	730
S1	3140
S1	1838
S1	1650
S1	706
S1	1473
S1	8604
S1	1254
S1	2154
S1	1397
S1	1222
S1	7618
S1	7703
S1	3330
S1	2163
S1	2911
S1	2126
S1	9450
S1	3094
S1	2377
S1	4368
S1	3343
S1	5504
S1	1747
S1	3235
S1	1469
S1	3941
S1	1232
S1	6465
S1	11118
S1	2139
S1	4138
S1	1753
S1	3516
S1	2286
S1	4174
S1	1369
S1	11108
S1	2674
S1	10833
S1	2016
S1	2084
S1	5878
S1	1218
S1	8673
S1	3500
S1	3950
S1	921
S1	9589
S1	948
S1	3110
S1	1450
S1	3172
S1	1480
S1	4142
S1	5190
S1	4305
S1	4842
S1	1539
S1	2408
S1	2482
S1	5448
S1	2063
S1	3209
S1	2343
S1	5041
S1	5173
S1	1451
S1	1878
S1	3139
S1	5506
S1	1878
S1	5881
S1	3390
S1	1276
S1	3438
S1	3132
S1	1339
S1	4078
S1	1051
S1	1631
S1	4246
S1	4717
S1	5529
S1	6223
S1	1335
S1	6314
S1	8534
S1	1462
S1	1029
S1	5398
S1	4481
S1	2256
S1	3831
S1	3147
S1	3574
S1	1272
S1	2778
S1	1636
S1	4254
S1	4613
S1	6729
S1	2589
S1	5837
S1	5413
S1	1099
S1	2467
S1	710
S1	4071
S1	1020
S1	883
S1	2897
S1	3434
S1	1555
S1	3571
S1	761
S1	1190
S1	7199
S1	6796
S1	3242
S1	995
S1	1134
S1	850
S1	3479
S1	2449
S1	6884
S1	10670
S1	2122
S1	1222
S1	1455
S1	1005
S1	1940
S1	2884
S1	9552
S1	4514
S1	3347
S1	809
S1	833
S1	3827
S1	1882
S1	1950
S1	3135
S1	2895
S1	756
S1	2886
S1	966
S1	2781
S1	822
S1	2144
S1	2077
S1	4727
S1	1548
S1	4027
S1	9776
S1	6320
S1	6263
S1	1353
S1	4531
S1	959
S1	4459
S1	1583
S1	2020
S1	1452
S1	2147
S1	2731
S1	2119
S1	2333
S1	5024
S1	10669
S1	1323
S1	1036
S1	967
S1	10562
S1	877
S1	2251
S1	961
S1	10580
S1	1603
S1	1531
S1	916
S1	1100
S1	10519
S1	4168
S1	1108
S1	2632
S1	3683
S1	4455
S1	2684
S1	764
S1	1486
S1	2892
S1	3842
S1	4014
S1	4543
S1	1785
S1	3794
S1	4079
S1	1968
S1	2344
S1	2880
S1	1497
S1	975
S1	3170
S1	2517
S1	1584
S1	1270
S1	2401
S1	1977
S1	1412
S1	3739
S1	824
S1	860
S1	2324
S1	2758
S1	3517
S1	1229
S1	2724
S1	10457
S1	3997
S1	10321
S1	6804
S1	724
S1	3455
S1	2282
S1	4689
S1	1096
S1	1311
S1	4969
S1	984
S1	1169
S1	2549
S1	959
S1	3289
S1	911
S1	1440
S1	2467
S1	1111
S1	1692
S1	4592
S1	929
S1	5989
S1	1606
S1	10436
S1	714
S1	10321
S1	1062
S1	991
S1	986
S1	3592
S1	1372
S1	923
S1	1880
S1	3567
S1	10350
S1	2703
S1	702
S1	1044
S1	6293
S1	904
S1	10306
S1	1600
S1	5001
S1	10367
S1	1693
S1	717
S1	2681
S1	819
S1	3519
S1	2366
S1	2115
S1	4369
S1	2950
S1	2693
S1	1041
S1	6040
S1	2214
S1	819
S1	954
S1	3005
S1	1803
S1	10232
S1	1059
S1	4796
S1	1881
S1	2730
S1	2757
S1	1431
S1	1723
S1	8291
S1	743
S1	2036
S1	1912
S1	2342
S1	3747
S1	1818
S1	4432
S1	964
S1	1831
S1	725
S1	1658
S1	1204
S1	3012
S1	3998
S1	786
S1	4525
S1	1756
S1	737
S1	1293
S1	1549
S1	3728
S1	1057
S1	972
S1	6167
S1	941
S1	1714
[truncated: 10,325 more rows]

## Sheet: bhYOR_f27_digest_read_lengths
Condition	Read_length
Untreated	4737
Untreated	772
Untreated	2143
Untreated	17146
Untreated	3093
Untreated	11240
Untreated	1455
Untreated	5053
Untreated	2556
Untreated	20554
Untreated	2174
Untreated	2417
Untreated	4631
Untreated	966
Untreated	1789
Untreated	3290
Untreated	6661
Untreated	6466
Untreated	14921
Untreated	17899
Untreated	4104
Untreated	4354
Untreated	941
Untreated	1043
Untreated	2120
Untreated	14686
Untreated	5720
Untreated	932
Untreated	2055
Untreated	803
Untreated	1958
Untreated	16450
Untreated	2899
Untreated	825
Untreated	7382
Untreated	17291
Untreated	7899
Untreated	1048
Untreated	22638
Untreated	11452
Untreated	7340
Untreated	3132
Untreated	9164
Untreated	10163
Untreated	2963
Untreated	919
Untreated	913
Untreated	928
Untreated	719
Untreated	1622
Untreated	1365
Untreated	2115
Untreated	2961
Untreated	2875
Untreated	5701
Untreated	1229
Untreated	4017
Untreated	1632
Untreated	715
Untreated	3050
Untreated	1768
Untreated	2121
Untreated	3951
Untreated	1797
Untreated	907
Untreated	1761
Untreated	2721
Untreated	2247
Untreated	1492
Untreated	7859
Untreated	4891
Untreated	1216
Untreated	986
Untreated	853
Untreated	2560
Untreated	822
Untreated	1098
Untreated	1207
Untreated	933
Untreated	727
Untreated	1206
Untreated	2542
Untreated	947
Untreated	891
Untreated	859
Untreated	722
Untreated	944
Untreated	1033
Untreated	5026
Untreated	1405
Untreated	794
Untreated	753
Untreated	1192
Untreated	4163
Untreated	776
Untreated	2258
Untreated	4653
Untreated	1843
Untreated	1158
Untreated	716
Untreated	1009
Untreated	946
Untreated	949
Untreated	1365
Untreated	928
Untreated	955
Untreated	2437
Untreated	7785
Untreated	2122
Untreated	1034
Untreated	705
Untreated	7691
Untreated	1774
Untreated	1056
Untreated	805
Untreated	778
Untreated	1186
Untreated	707
Untreated	800
Untreated	1393
Untreated	855
Untreated	3477
Untreated	13130
Untreated	1604
Untreated	1923
Untreated	1859
Untreated	3283
Untreated	4102
Untreated	818
Untreated	4373
Untreated	1650
Untreated	11645
Untreated	829
Untreated	1575
Untreated	3348
Untreated	1350
Untreated	1143
Untreated	1359
Untreated	1173
Untreated	1630
Untreated	991
Untreated	1419
Untreated	842
Untreated	782
Untreated	1092
Untreated	1745
Untreated	5738
Untreated	1504
Untreated	880
Untreated	2040
Untreated	896
Untreated	827
Untreated	1851
Untreated	941
Untreated	953
Untreated	1967
Untreated	1116
Untreated	866
Untreated	1297
Untreated	1044
Untreated	980
Untreated	826
Untreated	706
Untreated	840
Untreated	1208
Untreated	1328
Untreated	1120
Untreated	754
Untreated	784
Untreated	752
S1	2821
S1	2963
S1	1366
S1	996
S1	4808
S1	22681
S1	1036
S1	2581
S1	5714
S1	2095
S1	927
S1	11572
S1	11788
S1	4605
S1	3775
S1	11031
S1	7939
S1	8762
S1	1357
S1	8098
S1	1193
S1	11009
S1	1285
S1	2255
S1	22699
S1	1055
S1	7221
S1	1556
S1	19036
S1	2133
S1	8281
S1	9555
S1	4687
S1	9102
S1	8544
S1	1913
S1	9675
S1	8589
S1	1366
S1	6259
S1	794
S1	4803
S1	6492
S1	1047
S1	4523
S1	3432
S1	2430
S1	776
S1	1361
S1	2343
S1	749
S1	2386
S1	11351
S1	3761
S1	6596
S1	18708
S1	2348
S1	8364
S1	7116
S1	2330
S1	2009
S1	1869
S1	6114
S1	1909
S1	1261
S1	11129
S1	1754
S1	926
S1	6414
S1	3033
S1	2854
S1	832
S1	4158
S1	9732
S1	1248
S1	1250
S1	17739
S1	14802
S1	3530
S1	2525
S1	8948
S1	961
S1	7160
S1	5531
S1	5396
S1	824
S1	4267
S1	3740
S1	1827
S1	5102
S1	7030
S1	6184
S1	2832
S1	6986
S1	11755
S1	9818
S1	14397
S1	3488
S1	2725
S1	1377
S1	4815
S1	1657
S1	2923
S1	15086
S1	1182
S1	1215
S1	5436
S1	2828
S1	1021
S1	2250
S1	1328
S1	5100
S1	15484
S1	4674
S1	6014
S1	3279
S1	4147
S1	5413
S1	1469
S1	3674
S1	2644
S1	5911
S1	7058
S1	4709
S1	828
S1	895
S1	5359
S1	11229
S1	1275
S1	4928
S1	2665
S1	883
S1	2939
S1	2653
S1	2394
S1	2802
S1	1112
S1	2994
S1	4937
S1	1917
S1	1915
S1	11380
S1	3218
S1	10979
S1	2987
S1	2283
S1	886
S1	1839
S1	3118
S1	3171
S1	3840
S1	12190
S1	1317
S1	1377
S1	17327
S1	1223
S1	3347
S1	4743
S1	2578
S1	4758
S1	9268
S1	886
S1	1372
S1	7794
S1	2947
S1	2219
S1	3482
S1	1207
S1	3942
S1	793
S1	4287
S1	4765
S1	4953
S1	3457
S1	1045
S1	1547
S1	2445
S1	5188
S1	2667
S1	1178
S1	1390
S1	8110
S1	1900
S1	9289
S1	6733
S1	1244
S1	2290
S1	2316
S1	1309
S1	3220
S1	1229
S1	4713
S1	1656
S1	5135
S1	2774
S1	4153
S1	2628
S1	6519
S1	11404
S1	2506
S1	1329
S1	9274
S1	6475
S1	9662
S1	2421
S1	3700
S1	1222
S1	4352
S1	1179
S1	1595
S1	869
S1	1462
S1	5235
S1	3978
S1	1123
S1	2008
S1	1096
S1	3156
S1	1077
S1	6165
S1	11205
S1	2419
S1	4933
S1	1978
S1	4498
S1	7743
S1	982
S1	11353
S1	3292
S1	1171
S1	1545
S1	4057
S1	2022
S1	1652
S1	951
S1	2768
S1	1172
S1	2478
S1	1415
S1	7893
S1	9269
S1	1710
S1	2794
S1	3509
S1	4385
S1	796
S1	1176
S1	2808
S1	11021
S1	5599
S1	878
S1	790
S1	10910
S1	735
S1	2179
S1	728
S1	2116
S1	7904
S1	3280
S1	1167
S1	3662
S1	2801
S1	4044
S1	1017
S1	854
S1	16818
S1	2709
S1	4614
S1	4815
S1	3103
S1	3564
S1	1922
S1	5018
S1	4058
S1	10510
S1	9091
S1	5162
S1	1203
S1	1463
S1	5557
S1	7160
S1	3714
S1	1818
S1	2741
S1	3395
S1	4766
S1	2570
S1	1187
S1	1166
S1	3733
S1	2880
S1	3819
S1	2257
S1	5505
S1	1122
S1	5140
S1	4296
S1	1066
S1	1991
S1	3158
S1	1568
S1	10043
S1	3181
S1	1251
S1	4310
S1	973
S1	1091
S1	2129
S1	3874
S1	1605
S1	1022
S1	2469
S1	2373
S1	2910
S1	1774
S1	4437
S1	9246
S1	2173
S1	1343
S1	1378
S1	3623
S1	731
S1	10099
S1	1228
S1	4855
S1	970
S1	872
S1	4622
S1	3105
S1	7356
S1	2990
S1	2195
S1	2225
S1	803
S1	858
S1	973
S1	786
S1	1116
S1	1546
S1	2159
S1	1045
S1	1729
S1	9398
S1	3675
S1	1456
S1	2581
S1	2046
S1	3313
S1	6724
S1	921
S1	1367
S1	2332
S1	1226
S1	1922
S1	881
S1	1499
S1	3478
S1	1242
S1	2388
S1	2058
S1	8388
S1	1568
S1	2312
S1	1301
S1	4277
S1	9196
S1	927
S1	4938
S1	753
S1	2069
S1	3000
S1	1340
S1	6656
S1	2038
S1	4383
S1	1582
S1	2387
S1	2642
S1	6982
S1	1948
S1	1764
S1	2977
S1	753
S1	2542
S1	1514
S1	17382
S1	1388
S1	2209
S1	1438
S1	1082
S1	1059
S1	2319
S1	1689
S1	3810
S1	1971
S1	893
S1	890
S1	1020
S1	5757
S1	1343
S1	4999
S1	979
S1	1128
S1	1448
S1	5015
S1	8692
S1	8541
S1	1177
S1	1254
S1	885
S1	795
S1	2793
S1	1329
S1	1088
S1	4051
S1	2342
S1	4240
S1	2471
S1	2238
S1	867
S1	2371
S1	1238
S1	768
S1	1010
S1	846
S1	1286
S1	2122
S1	1197
S1	7775
S1	5747
S1	855
S1	774
S1	1386
S1	8303
S1	873
S1	1252
S1	974
S1	1229
S1	2761
S1	8069
S1	2601
S1	10370
S1	6296
S1	2353
S1	857
S1	2872
S1	7054
S1	1040
S1	3277
S1	1046
S1	6083
S1	1369
S1	3471
S1	712
S1	4878
S1	7680
S1	7634
S1	4770
S1	15215
S1	1179
S1	7171
S1	1349
S1	4930
S1	1297
S1	5170
S1	7752
S1	932
S1	973
S1	4173
S1	4843
S1	4420
S1	7398
S1	2103
S1	5787
S1	822
S1	1774
S1	4002
S1	3997
S1	868
S1	1055
S1	6828
S1	794
S1	1033
S1	1274
S1	7212
S1	1082
S1	8455
S1	1675
S1	822
S1	1374
S1	1115
S1	1140
S1	834
S1	1761
S1	5540
S1	4115
S1	972
S1	4713
S1	4719
S1	3456
S1	5232
S1	724
S1	885
S1	1006
S1	13311
S1	1372
S1	935
S1	13037
S1	6747
S1	1075
S1	4693
S1	1051
S1	5362
S1	1831
S1	1404
S1	727
S1	3094
S1	7226
S1	840
S1	1870
S1	2246
S1	1102
S1	700
S1	1236
S1	928
S1	1805
S1	1806
S1	880
S1	1350
S1	791
S1	1203
S1	6298
S1	4537
S1	6205
S1	4263
S1	3730
S1	3351
S1	6198
S1	4993
S1	3737
S1	3542
S1	4662
S1	797
S1	863
S1	3085
S1	1186
S1	1818
S1	4146
S1	11276
S1	1143
S1	746
S1	747
S1	2147
S1	1709
S1	1309
S1	1142
S1	3694
S1	1253
S1	1968
S1	942
S1	1558
S1	1980
S1	753
S1	811
S1	1083
S1	4534
S1	1539
S1	1641
S1	4084
S1	939
S1	1026
S1	1492
S1	1298
S1	725
S1	980
S1	1645
S1	731
S1	1480
S1	812
S1	921
S1	931
S1	1100
S1	889
S1	1436
S1	797
S1	3820
S1	833
S1	3818
S1	919
S1	878
S1	805
S1	3375
S1	3861
S1	869
S1	5999
S1	883
S1	2730
S1	4045
S1	1656
S1	870
S1	728
S1	1653
S1	856
S1	3156
S1	3101
S1	968
S1	965
S1	2422
S1	1989
S1	2949
S1	768
S1	1525
S1	5529
S1	858
S1	2128
S1	1943
S1	1958
S1	1329
S1	1638
S1	1219
S1	1659
S1	1643
S1	1456
S1	1130
S1	2441
S1	2447
S1	1068
S1	1003
S1	1990
S1	997
S1	2326
S1	2368
S1	1257
S1	2292
S1	2288
S1	1205
S1	1028
S1	1026
S1	801
S1	1426
S1	2159
S1	759
S1	2205
S1	2130
S1	2117
S1	2115
S1	874
S1	1458
S1	1856
S1	1459
S1	1885
S1	1605
S1	1618
S1	1850
S1	1718
S1	767
S1	1624
S1	2451
S1	1023
S1	1247
S1	1682
S1	1664
S1	1645
S1	1616
S1	1181
S1	1616
S1	1306
S1	895
S1	903
S1	1437
S1	714
S1	830
S1	931
S1	1054
S1	995
S1	909
S1	775
S1	973
RE	6711
RE	2926
RE	5321
RE	5041
RE	2583
RE	4981
RE	4843
RE	3758
RE	4848
RE	4904
RE	4860
RE	1348
RE	4328
RE	3132
RE	5001
RE	4889
RE	4892
RE	4837
RE	4833
RE	4989
RE	7123
RE	5809
RE	4122
RE	5114
RE	2385
RE	2837
RE	4958
RE	4858
RE	5251
RE	4102
RE	4047
RE	4915
RE	4836
RE	4770
RE	4837
RE	4831
RE	5081
RE	4861
RE	4841
RE	2524
RE	5347
RE	4986
RE	4865
RE	2685
RE	4821
RE	9675
RE	9543
RE	9640
RE	9660
RE	9495
RE	9600
RE	9571
RE	9545
RE	9888
RE	4910
RE	9568
RE	930
RE	6102
RE	4829
RE	4806
RE	10937
RE	9653
RE	7941
RE	6373
RE	9536
RE	7706
RE	5937
RE	7649
RE	9644
RE	9570
RE	9543
RE	9620
RE	9608
RE	9460
RE	9375
RE	9647
RE	7584
RE	7293
RE	9610
RE	9565
RE	9274
RE	9587
RE	9576
RE	9525
RE	9441
RE	9601
RE	9577
RE	9570
RE	9550
RE	9541
RE	9611
RE	8318
RE	9612
RE	9451
RE	1721
RE	9538
RE	9650
RE	9557
RE	4844
RE	9613
RE	9622
RE	7549
RE	9574
RE	7933
RE	10437
RE	9620
RE	9539
RE	6276
RE	6174
RE	9626
RE	9565
RE	9662
RE	1044
RE	4853
RE	9779
RE	4847
RE	7244
RE	9602
RE	9654
RE	9613
RE	4894
RE	6063
RE	9603
RE	4847
RE	10011
RE	9581
RE	9592
RE	4821
RE	9719
RE	9601
RE	9533
RE	6663
RE	7562
RE	5100
RE	9580
RE	9548
RE	9423
RE	7512
RE	9564
RE	9675
RE	9596
RE	9666
RE	9531
RE	1072
RE	6389
RE	9585
RE	9665
RE	6334
RE	5544
RE	9654
RE	8373
RE	4943
RE	9532
RE	9551
RE	4847
RE	9565
RE	9571
RE	9608
RE	9581
RE	1912
RE	4832
RE	9633
RE	7822
RE	4847
RE	9474
RE	6807
RE	9640
RE	9044
RE	9561
RE	9595
RE	4892
RE	9829
RE	7312
RE	3058
RE	6602
RE	9634
RE	7197
RE	7104
RE	9574
RE	4905
RE	5132
RE	9335
RE	9485
RE	9563
RE	4838
RE	9447
RE	5262
RE	7722
RE	4862
RE	9535
RE	7873
RE	9592
RE	9665
RE	5860
RE	9665
RE	5205
RE	9172
RE	9622
RE	12267
RE	9482
RE	9317
RE	9664
RE	5282
RE	9492
RE	9557
RE	9587
RE	1567
RE	9528
RE	9598
RE	9594
RE	4817
RE	1072
RE	4813
RE	9549
RE	4817
RE	5114
RE	4983
RE	4749
RE	5089
RE	4645
RE	1128
RE	4681
RE	4547
RE	4552
RE	4538
RE	705
RE	4416
RE	4418
RE	1373
RE	4257
RE	4170
RE	4108
RE	4144
RE	4119
RE	4128
RE	8120
RE	4164
RE	4061
RE	4045
RE	3354
RE	3922
RE	7838
RE	2105
RE	1035
RE	3988
RE	3975
RE	3853
RE	3854
RE	3818
RE	3725
RE	3713
RE	1324
RE	3646
RE	4229
RE	3587
RE	3575
RE	3564
RE	3533
RE	3590
RE	3499
RE	3597
RE	879
RE	897
RE	1899
RE	3483
RE	3392
RE	2821
RE	3363
RE	813
RE	1474
RE	3216
RE	3167
RE	1002
RE	3171
RE	3239
RE	3136
RE	754
RE	2472
RE	3028
RE	1929
RE	3551
RE	3383
RE	3035
RE	1350
RE	2946
RE	2848
RE	2855
RE	2847
RE	2825
RE	2851
RE	2827
RE	3185
RE	2683
RE	2824
RE	2634
RE	2608
RE	2583
RE	2580
RE	2574
RE	2556
RE	2518
RE	2163
RE	2490
RE	2522
RE	2456
RE	1823
RE	1454
RE	949
RE	2565
RE	983
RE	2314
RE	2329
RE	2317
RE	2318
RE	2313
RE	1941
RE	2289
RE	2232
RE	2215
RE	2213
RE	2210
RE	1022
RE	1599
RE	1730
RE	2172
RE	2130
RE	2129
RE	2119
RE	2130
RE	2109
RE	2094
RE	2072
RE	2093
RE	1408
RE	2036
RE	1983
RE	1972
RE	1965
RE	908
RE	1963
RE	1958
RE	1947
RE	1921
RE	1956
RE	1917
RE	1873
RE	1876
RE	1886
RE	1831
RE	1193
RE	768
RE	1246
RE	1764
RE	1757
RE	1150
RE	1717
RE	1725
RE	1764
RE	1690
RE	1702
RE	1679
RE	1657
RE	1662
RE	1651
RE	1622
RE	1628
RE	1597
RE	1587
RE	1582
RE	1573
RE	1475
RE	1015
RE	1492
RE	1407
RE	1383
RE	1376
RE	1291
RE	1282
RE	1256
RE	1228
RE	1510
RE	1158
RE	1151
RE	1146
RE	1138
RE	1133
RE	1106
RE	1101
RE	1065
RE	1050
RE	943
RE	889
RE	863
RE	825
RE	785
RE	769
RE	741
RE	730
RE	869
RE	2028
RE	3285
RE	1774
RE	1822
RE	1777
RE	1757
RE	1808
RE	1759
RE	1736
RE	1763
RE	1746
RE	1768
RE	1751
RE	1748
RE	1779
RE	1788
RE	1815
RE	1752
RE	1717
RE	1779
RE	1728
RE	1813
RE	1732
RE	1769
RE	1771
RE	1815
RE	1775
RE	1730
RE	1776
RE	1775
RE	1393
RE	1731
RE	1740
RE	1744
RE	1726
RE	725
RE	1738
RE	1821
RE	1770
RE	1205
RE	1726
RE	1494
RE	1204
RE	1739
RE	1684
RE	1425
RE	1712
RE	1797
RE	1739
RE	1805
RE	1745
RE	887
RE	1796
RE	1764
RE	1787
RE	1743
RE	1598
RE	1768
RE	730
RE	1730
RE	1777
RE	1741
RE	880
RE	1749
RE	1778
RE	1730
RE	1774
RE	1775
RE	1809
RE	1810
RE	1808
RE	1785
RE	1766
RE	1742
RE	1775
RE	1735
RE	1766
RE	1749
RE	1762
RE	1783
RE	1726
RE	1812
RE	1767
RE	1462
RE	1771
RE	1620
RE	1812
RE	1738
RE	1782
RE	1727
RE	1750
RE	1810
RE	1805
RE	1824
RE	1754
RE	1819
RE	1768
RE	1783
RE	1723
RE	1772
RE	1817
RE	1800
RE	1695
RE	1784
RE	1821
RE	1754
RE	1762
RE	1476
RE	943
RE	1730
RE	1765
RE	1813
RE	1678
RE	1799
RE	1783
RE	1777
RE	1746
RE	1733
RE	1743
RE	1735
RE	1746
RE	1779
RE	1730
RE	1749
RE	1747
RE	1728
RE	1744
RE	1741
RE	1787
RE	1728
RE	1783
RE	1713
RE	1737
RE	1742
RE	1748
RE	1734
RE	1727
RE	1738
RE	1765
RE	1729
RE	1775
RE	1779
RE	1769
RE	1764
RE	1739
RE	1798
RE	1733
RE	1730
RE	1691
RE	1726
RE	1743
RE	1784
RE	1747
RE	1790
RE	1738
RE	1734
RE	1735
RE	1796
RE	1750
RE	1722
RE	1743
RE	1717
RE	1760
RE	1746
RE	1732
RE	1627
RE	1737
RE	1733
RE	1805
RE	1788
RE	1773
RE	1738
RE	1699
RE	1751
RE	1685
RE	1697
RE	1731
RE	1745
RE	1764
RE	1730
RE	1740
RE	1773
RE	1767
RE	1777
RE	1786
RE	1732
RE	1741
RE	1733
RE	1792
RE	1724
RE	1750
RE	1736
RE	1746
RE	1732
RE	1745
RE	1739
RE	1724
RE	1728
RE	1747
RE	1807
RE	1720
RE	1744
RE	1709
RE	1745
RE	1772
RE	1792
RE	1773
RE	1735
RE	1733
RE	1741
RE	1750
RE	1785
RE	1787
RE	1771
RE	1732
RE	1760
RE	1752
RE	1785
RE	1747
RE	1805
RE	1754
RE	1741
RE	1782
RE	1780
RE	1747
RE	1744
RE	1732
RE	1735
RE	1740
RE	1742
RE	1750
RE	1765
RE	1747
RE	1736
RE	1778
RE	1516
RE	1795
RE	1741
RE	1747
RE	1828
RE	1788
RE	1749
RE	1743
RE	1737
RE	1797
RE	1784
RE	1738
RE	1789
RE	1713
RE	1740
RE	1751
RE	1739
RE	1784
RE	1778
RE	1782
RE	1746
RE	1748
RE	1728
RE	1786
RE	1723
RE	1707
RE	1699
RE	1785
RE	1758
RE	1773
RE	1785
RE	1746
RE	1735
RE	1738
RE	1727
RE	1743
RE	1792
RE	1749
RE	1709
RE	1734
RE	1741
RE	1727
RE	1728
RE	1736
RE	1798
RE	1731
RE	1749
RE	1711
RE	1192
RE	1787
RE	1786
RE	1647
RE	1749
RE	1740
RE	1739
RE	1745
RE	1718
RE	1736
RE	1744
RE	1750
RE	1790
RE	1743
RE	1751
RE	1808
RE	1738
RE	1731
RE	1724
RE	1710
RE	1737
RE	1744
RE	1778
RE	1767
RE	1738
RE	1739
RE	1746
RE	1789
RE	1746
RE	1734
RE	1729
RE	1748
RE	1781
RE	1736
RE	1777
RE	1735
RE	1761
RE	1734
RE	1748
RE	955
RE	1710
RE	1719
RE	1738
RE	1728
RE	1792
RE	1790
RE	1777
RE	1791
RE	1805
RE	1786
RE	1794
RE	1803
RE	1742
RE	1792
RE	1732
RE	1738
RE	1699
RE	1748
RE	1732
RE	1743
RE	1775
RE	1750
RE	1742
RE	1722
RE	1801
RE	1731
RE	1736
RE	1702
RE	1795
RE	1760
RE	1788
RE	1787
RE	1778
RE	1732
RE	1751
RE	1745
RE	1728
RE	1726
RE	1743
RE	1792
RE	1744
RE	1739
RE	1738
RE	1745
RE	1750
RE	1746
RE	1686
RE	1729
RE	1739
RE	1787
RE	1752
RE	1717
RE	1741
RE	1787
RE	1780
RE	1743
RE	1732
RE	1783
RE	1797
RE	1747
RE	1799
RE	1778
RE	1728
RE	1749
RE	1739
RE	2099
RE	1771
RE	1728
RE	1731
RE	1734
RE	1785
RE	1766
RE	1776
RE	1749
RE	1742
RE	1733
RE	1744
RE	1785
RE	1747
RE	1746
RE	1736
RE	1800
RE	1803
RE	1737
RE	1731
RE	1744
RE	1743
RE	1713
RE	1798
RE	1730
RE	1774
RE	1743
RE	1746
RE	1767
RE	1734
RE	1750
RE	1741
RE	1778
RE	1715
RE	1690
RE	1747
RE	1738
RE	1754
RE	1743
RE	1750
RE	1728
RE	1743
RE	1788
RE	1734
RE	1737
RE	1724
RE	1780
RE	1788
RE	1777
RE	1715
RE	1747
RE	1736
RE	1741
RE	1735
RE	1716
RE	1729
RE	1735
RE	1731
RE	1795
RE	1780
RE	2293
RE	1733
RE	1734
RE	1741
RE	1742
RE	1739
RE	1779
RE	1760
RE	1752
RE	1768
RE	1743
RE	1709
RE	1728
RE	1779
RE	1741
RE	1735
RE	1781
RE	1774
RE	1754
RE	1751
RE	1753
RE	1725
RE	1768
RE	1773
RE	1735
RE	1742
RE	2303
RE	1709
RE	1792
RE	1726
RE	1752
RE	1761
RE	1711
RE	1721
RE	1743
RE	1704
RE	1732
RE	1738
RE	1731
RE	1778
RE	1749
RE	1735
RE	1743
RE	1799
RE	1737
RE	1735
RE	1737
RE	1747
RE	1745
RE	1784
RE	1778
RE	1744
RE	1750
RE	1765
RE	1752
RE	1744
RE	1763
RE	1726
RE	1776
RE	1781
RE	1737
RE	1756
RE	1750
RE	1721
RE	1754
RE	1725
RE	1746
RE	1727
RE	1763
RE	1764
RE	1749
RE	1716
RE	1442
RE	1788
RE	1783
RE	1733
RE	1727
RE	1742
RE	1733
RE	1733
RE	1800
RE	1737
RE	1770
RE	1607
RE	1744
RE	1739
RE	1727
RE	1736
RE	1780
RE	1749
RE	1780
RE	1745
RE	1733
RE	1738
RE	1737
RE	1768
RE	1722
RE	1737
RE	1731
RE	1744
RE	1741
RE	1744
RE	1752
RE	1726
RE	1741
RE	1730
RE	1742
RE	1785
RE	1743
RE	1751
RE	1735
RE	1771
RE	1759
RE	1751
RE	1729
RE	1794
RE	1734
RE	1742
RE	1749
RE	1737
RE	1745
RE	1736
RE	1742
RE	1742
RE	1736
RE	1740
RE	1736
RE	1798
RE	1675
RE	1776
RE	1708
RE	1714
RE	1742
RE	1745
RE	1752
RE	1793
RE	1735
RE	1781
RE	1748
RE	1720
RE	1730
RE	1741
RE	1746
RE	1737
RE	1746
RE	1789
RE	1780
RE	1706
RE	1722
RE	1748
RE	1764
RE	1788
RE	1691
RE	1746
RE	1787
RE	1748
RE	1759
RE	1783
RE	1726
RE	1786
RE	1791
RE	1743
RE	1750
RE	1732
RE	1823
RE	1736
RE	1710
RE	1742
RE	1928
RE	1729
RE	1797
RE	1763
RE	1768
RE	1699
RE	1756
RE	1716
RE	1788
RE	1729
RE	1750
RE	1750
RE	1780
RE	1749
RE	1783
RE	1740
RE	1652
RE	1761
RE	1796
RE	1729
RE	1744
RE	1748
RE	1750
RE	1743
RE	1750
RE	1778
RE	1731
RE	1723
RE	1750
RE	1751
RE	1744
RE	1740
RE	1737
RE	1749
RE	1787
RE	1750
RE	1779
RE	1744
RE	1748
RE	1721
RE	1730
RE	1745
RE	1750
RE	1800
RE	1771
RE	1725
RE	1750
RE	1780
RE	1782
RE	1751
RE	1772
RE	2006
RE	1727
RE	1774
RE	1743
RE	1740
RE	1747
RE	1734
RE	1721
RE	1744
RE	1780
RE	1771
RE	1758
RE	1708
RE	925
RE	1727
RE	1744
RE	1730
RE	1732
RE	1746
RE	1738
RE	1800
RE	1750
RE	1722
RE	1798
RE	1779
RE	1777
RE	1738
RE	1761
RE	1745
RE	1716
RE	1769
RE	1746
RE	1781
RE	1715
RE	1727
RE	1741
RE	1815
RE	1786
RE	1740
RE	1767
RE	1792
RE	1734
RE	1719
RE	1751
RE	1739
RE	1737
RE	1745
RE	1741
RE	1775
RE	1691
RE	1733
RE	1735
RE	1723
RE	1747
RE	1777
RE	1733
RE	1807
RE	1740
RE	1749
RE	1738
RE	1736
RE	1771
RE	1807
RE	1747
RE	1720
RE	1748
RE	1730
RE	1742
RE	1783
RE	1746
RE	1737
RE	1765
RE	1789
RE	1745
RE	1795
RE	1729
RE	1778
RE	1741
RE	1741
RE	1793
RE	1799
RE	1736
RE	1795
RE	1731
RE	1758
[truncated: 9,551 more rows]

## Sheet: bcCo53_digest_read_lengths
Condition	Read_length
Untreated	4349
Untreated	825
Untreated	1830
Untreated	703
Untreated	2156
Untreated	1731
Untreated	1105
Untreated	1206
S1	2058
S1	956
S1	6989
S1	1836
S1	1817
S1	2099
S1	1517
S1	8295
S1	3391
S1	2829
S1	2908
S1	4157
S1	3483
S1	5849
S1	738
S1	1796
S1	1090
S1	3220
S1	835
S1	3511
S1	18330
S1	2324
S1	9989
S1	944
S1	10189
S1	10605
S1	5604
S1	853
S1	11208
S1	1492
S1	19231
S1	1043
S1	4182
S1	1699
S1	825
S1	1517
S1	815
S1	3344
S1	2140
S1	4889
S1	1513
S1	1153
S1	1033
S1	3983
S1	2058
S1	3276
S1	1181
S1	1308
S1	4320
S1	856
S1	1118
S1	1307
S1	3283
S1	10491
S1	4709
S1	7108
S1	4319
S1	1645
S1	17452
S1	2311
S1	1265
S1	2114
S1	1209
S1	1541
S1	10574
S1	8262
S1	1468
S1	10787
S1	1554
S1	4009
S1	838
S1	1308
S1	842
S1	1130
S1	4128
S1	3159
S1	6945
S1	4744
S1	7659
S1	1438
S1	3665
S1	3209
S1	1429
S1	8644
S1	2817
S1	5367
S1	3743
S1	789
S1	3602
S1	4377
S1	2032
S1	4390
S1	1428
S1	10451
S1	3346
S1	5051
S1	763
S1	2449
S1	1673
S1	4241
S1	1034
S1	1928
S1	17210
S1	2401
S1	2167
S1	1820
S1	2493
S1	3646
S1	10434
S1	1088
S1	5273
S1	2896
S1	8923
S1	1542
S1	15940
S1	4461
S1	2141
S1	936
S1	2598
S1	1257
S1	1312
S1	7500
S1	1344
S1	3562
S1	4956
S1	5208
S1	1603
S1	5541
S1	2271
S1	2438
S1	1680
S1	2816
S1	3505
S1	802
S1	4557
S1	4691
S1	4533
S1	4432
S1	1728
S1	5566
S1	2381
S1	4535
S1	1115
S1	938
S1	1987
S1	739
S1	6359
S1	727
S1	2276
S1	1796
S1	1935
S1	2607
S1	1308
S1	1535
S1	1055
S1	10336
S1	3228
S1	1417
S1	2299
S1	10039
S1	4081
S1	2346
S1	1737
S1	3121
S1	1493
S1	1224
S1	2481
S1	2316
S1	1255
S1	1056
S1	4394
S1	3765
S1	9426
S1	2989
S1	8739
S1	7942
S1	3076
S1	1369
S1	1361
S1	754
S1	3009
S1	1815
S1	1213
S1	961
S1	1044
S1	1590
S1	2470
S1	3102
S1	2498
S1	1222
S1	1654
S1	1698
S1	1841
S1	1050
S1	1111
S1	1630
S1	8888
S1	1674
S1	2466
S1	713
S1	1499
S1	2027
S1	871
S1	780
S1	801
S1	3400
S1	9144
S1	2017
S1	3291
S1	1397
S1	5431
S1	6043
S1	2213
S1	8467
S1	984
S1	1397
S1	1299
S1	5793
S1	2140
S1	2744
S1	960
S1	8133
S1	884
S1	3728
S1	3209
S1	7883
S1	754
S1	980
S1	1222
S1	5656
S1	1794
S1	1128
S1	4087
S1	15410
S1	779
S1	743
S1	3619
S1	3809
S1	5505
S1	1033
S1	14860
S1	793
S1	790
S1	4011
S1	4633
S1	763
S1	1957
S1	1457
S1	828
S1	1709
S1	1709
S1	2430
S1	7146
S1	2269
S1	831
S1	873
S1	4570
S1	969
S1	2267
S1	754
S1	3611
S1	5616
S1	1430
S1	4358
S1	2143
S1	6728
S1	5448
S1	10699
S1	1110
S1	1332
S1	825
S1	702
S1	6525
S1	2307
S1	2013
S1	6644
S1	1546
S1	4954
S1	2800
S1	1786
S1	1629
S1	2334
S1	1096
S1	1247
S1	744
S1	1466
S1	1108
S1	3156
S1	3497
S1	3397
S1	12422
S1	4416
S1	6224
S1	1993
S1	6448
S1	4375
S1	1103
S1	1020
S1	1736
S1	1195
S1	1102
S1	1092
S1	1123
S1	1069
S1	1951
S1	5252
S1	3942
S1	869
S1	3907
S1	2011
S1	966
S1	2928
S1	1822
S1	5479
S1	3305
S1	1351
S1	1210
S1	4115
S1	4214
S1	1133
S1	710
S1	1051
S1	1395
S1	3968
S1	848
S1	722
S1	4140
S1	1962
S1	3319
S1	3004
S1	901
S1	990
S1	1321
S1	1912
S1	1556
S1	959
S1	1554
S1	749
S1	1517
S1	864
S1	714
S1	1503
S1	1745
S1	1788
S1	1481
S1	1504
S1	3314
S1	732
S1	767
S1	1632
S1	1231
S1	2678
S1	715
S1	1991
S1	2764
S1	1267
S1	1693
S1	1296
S1	750
S1	1133
S1	1055
S1	1147
S1	708
RE	4221
RE	4652
RE	4438
RE	4610
RE	15023
RE	3820
RE	6934
RE	12582
RE	6349
RE	8470
RE	3667
RE	4626
RE	8582
RE	4638
RE	1167
RE	1847
RE	6386
RE	8479
RE	5213
RE	6726
RE	4710
RE	6404
RE	11873
RE	3030
RE	9135
RE	5885
RE	2640
RE	926
RE	3088
RE	740
RE	746
RE	729
RE	2494
RE	1465
RE	900
RE	1189
RE	2613
RE	723
RE	1180
RE	1817
RE	1394
RE	812
RE	907
RE	992
RE	2268
RE	2777
RE	1393
RE	767
RE	1813
RE	905
RE	4367
RE	2269
RE	1143
RE	1060
RE	710
RE	1297
RE	8657
RE	1406
RE	1444
RE	1439
RE	2098
RE	2520
RE	766
RE	2837
RE	1883
RE	1333
RE	828
RE	1886
RE	739
RE	1018
RE	701
RE	838
RE	970
S1+RE	4650
S1+RE	3866
S1+RE	4644
S1+RE	3430
S1+RE	4928
S1+RE	2168
S1+RE	3005
S1+RE	4617
S1+RE	4633
S1+RE	4389
S1+RE	4631
S1+RE	2888
S1+RE	4680
S1+RE	4649
S1+RE	4633
S1+RE	4592
S1+RE	2714
S1+RE	4639
S1+RE	5855
S1+RE	4972
S1+RE	926
S1+RE	4646
S1+RE	4696
S1+RE	4672
S1+RE	4964
S1+RE	1846
S1+RE	4642
S1+RE	4627
S1+RE	3770
S1+RE	2779
S1+RE	4882
S1+RE	4655
S1+RE	4654
S1+RE	9239
S1+RE	4607
S1+RE	9116
S1+RE	9218
S1+RE	4633
S1+RE	8943
S1+RE	9140
S1+RE	4604
S1+RE	9117
S1+RE	5894
S1+RE	9179
S1+RE	8411
S1+RE	7324
S1+RE	9228
S1+RE	9185
S1+RE	4864
S1+RE	9204
S1+RE	4670
S1+RE	9097
S1+RE	9175
S1+RE	9088
S1+RE	7607
S1+RE	9188
S1+RE	9157
S1+RE	9196
S1+RE	9175
S1+RE	4595
S1+RE	9146
S1+RE	8205
S1+RE	3271
S1+RE	9016
S1+RE	8331
S1+RE	894
S1+RE	7016
S1+RE	3467
S1+RE	9144
S1+RE	9299
S1+RE	9105
S1+RE	4793
S1+RE	2561
S1+RE	4606
S1+RE	1398
S1+RE	9170
S1+RE	9200
S1+RE	9183
S1+RE	4594
S1+RE	9172
S1+RE	4718
S1+RE	1707
S1+RE	756
S1+RE	4620
S1+RE	9202
S1+RE	6492
S1+RE	4626
S1+RE	4620
S1+RE	4772
S1+RE	7778
S1+RE	1035
S1+RE	4624
S1+RE	7507
S1+RE	4628
S1+RE	9137
S1+RE	7121
S1+RE	9079
S1+RE	6146
S1+RE	9197
S1+RE	4649
S1+RE	6526
S1+RE	9261
S1+RE	9130
S1+RE	6235
S1+RE	9094
S1+RE	9168
S1+RE	4681
S1+RE	9165
S1+RE	8929
S1+RE	1133
S1+RE	4719
S1+RE	4625
S1+RE	9143
S1+RE	4597
S1+RE	1691
S1+RE	2153
S1+RE	4727
S1+RE	5499
S1+RE	8531
S1+RE	4631
S1+RE	4621
S1+RE	9210
S1+RE	4624
S1+RE	9132
S1+RE	6105
S1+RE	9128
S1+RE	7817
S1+RE	9663
S1+RE	4640
S1+RE	9145
S1+RE	1521
S1+RE	9145
S1+RE	9233
S1+RE	9231
S1+RE	7713
S1+RE	9202
S1+RE	6175
S1+RE	9118
S1+RE	9059
S1+RE	4166
S1+RE	4608
S1+RE	9203
S1+RE	4321
S1+RE	9183
S1+RE	9202
S1+RE	4609
S1+RE	4603
S1+RE	7243
S1+RE	9152
S1+RE	4619
S1+RE	6628
S1+RE	7160
S1+RE	9161
S1+RE	7641
S1+RE	9067
S1+RE	4615
S1+RE	9147
S1+RE	20284
S1+RE	9156
S1+RE	962
S1+RE	8882
S1+RE	5464
S1+RE	3796
S1+RE	9104
S1+RE	8775
S1+RE	7866
S1+RE	9142
S1+RE	9362
S1+RE	9181
S1+RE	796
S1+RE	4613
S1+RE	6096
S1+RE	885
S1+RE	4627
S1+RE	9057
S1+RE	5060
S1+RE	9559
S1+RE	9092
S1+RE	9089
S1+RE	1781
S1+RE	9132
S1+RE	4614
S1+RE	9124
S1+RE	1719
S1+RE	9099
S1+RE	9141
S1+RE	8936
S1+RE	9182
S1+RE	712
S1+RE	9175
S1+RE	9211
S1+RE	6475
S1+RE	9218
S1+RE	8486
S1+RE	1939
S1+RE	9056
S1+RE	4625
S1+RE	9141
S1+RE	4633
S1+RE	4615
S1+RE	4772
S1+RE	4626
S1+RE	9204
S1+RE	9169
S1+RE	5610
S1+RE	4631
S1+RE	9159
S1+RE	9167
S1+RE	5153
S1+RE	4621
S1+RE	6105
S1+RE	4634
S1+RE	9123
S1+RE	4621
S1+RE	7036
S1+RE	9136
S1+RE	4630
S1+RE	9224
S1+RE	9190
S1+RE	9111
S1+RE	1751
S1+RE	9165
S1+RE	4631
S1+RE	4628
S1+RE	9187
S1+RE	4662
S1+RE	8194
S1+RE	9129
S1+RE	4551
S1+RE	8715
S1+RE	7394
S1+RE	4639
S1+RE	4627
S1+RE	9288
S1+RE	9186
S1+RE	4593
S1+RE	821
S1+RE	9191
S1+RE	7981
S1+RE	9147
S1+RE	5090
S1+RE	8937
S1+RE	4415
S1+RE	9155
S1+RE	1608
S1+RE	9148
S1+RE	4628
S1+RE	9099
S1+RE	5109
S1+RE	4611
S1+RE	9167
S1+RE	7613
S1+RE	3808
S1+RE	9112
S1+RE	9192
S1+RE	964
S1+RE	1385
S1+RE	4680
S1+RE	2641
S1+RE	1870
S1+RE	4618
S1+RE	4623
S1+RE	3021
S1+RE	4623
S1+RE	3303
S1+RE	4601
S1+RE	4626
S1+RE	4614
S1+RE	2897
S1+RE	4619
S1+RE	4612
S1+RE	4613
S1+RE	4628
S1+RE	1270
S1+RE	1257
S1+RE	4600
S1+RE	4633
S1+RE	4608
S1+RE	4632
S1+RE	2410
S1+RE	2404
S1+RE	4630
S1+RE	4600
S1+RE	4627
S1+RE	3896
S1+RE	1399
S1+RE	4622
S1+RE	3921
S1+RE	4623
S1+RE	4609
S1+RE	4625
S1+RE	4622
S1+RE	4624
S1+RE	4626
S1+RE	4630
S1+RE	3827
S1+RE	4624
S1+RE	4606
S1+RE	3695
S1+RE	4615
S1+RE	4626
S1+RE	4607
S1+RE	888
S1+RE	4643
S1+RE	3962
S1+RE	4631
S1+RE	8986
S1+RE	9170
S1+RE	1372
S1+RE	4623
S1+RE	4630
S1+RE	732
S1+RE	4624
S1+RE	4613
S1+RE	4632
S1+RE	4599
S1+RE	3825
S1+RE	1964
S1+RE	4617
S1+RE	4637
S1+RE	4678
S1+RE	4625
S1+RE	4619
S1+RE	4625
S1+RE	4617
S1+RE	4621
S1+RE	4623
S1+RE	4620
S1+RE	1179
S1+RE	4606
S1+RE	4619
S1+RE	2405
S1+RE	4627
S1+RE	4653
S1+RE	4611
S1+RE	2911
S1+RE	4612
S1+RE	1012
S1+RE	4629
S1+RE	3245
S1+RE	4612
S1+RE	3746
S1+RE	4612
S1+RE	4635
S1+RE	4625
S1+RE	4586
S1+RE	4630
S1+RE	4618
S1+RE	1777
S1+RE	4601
S1+RE	4623
S1+RE	4614
S1+RE	4613
S1+RE	4628
S1+RE	1769
S1+RE	4615
S1+RE	4603
S1+RE	4619
S1+RE	1154
S1+RE	4854
S1+RE	885
S1+RE	2075
S1+RE	4581
S1+RE	4640
S1+RE	1584
S1+RE	4626
S1+RE	4623
S1+RE	4591
S1+RE	4594
S1+RE	3287
S1+RE	4612
S1+RE	4609
S1+RE	3212
S1+RE	4685
S1+RE	3843
S1+RE	4634
S1+RE	4635
S1+RE	4605
S1+RE	4615
S1+RE	4618
S1+RE	4871
S1+RE	4623
S1+RE	4581
S1+RE	4629
S1+RE	4589
S1+RE	4600
S1+RE	4631
S1+RE	4606
S1+RE	4600
S1+RE	4606
S1+RE	4611
S1+RE	4606
S1+RE	3521
S1+RE	4621
S1+RE	4622
S1+RE	2137
S1+RE	4614
S1+RE	736
S1+RE	4614
S1+RE	4617
S1+RE	4609
S1+RE	4575
S1+RE	4617
S1+RE	4627
S1+RE	4614
S1+RE	4622
S1+RE	4622
S1+RE	4594
S1+RE	4598
S1+RE	1356
S1+RE	4619
S1+RE	4593
S1+RE	4609
S1+RE	4651
S1+RE	4622
S1+RE	4622
S1+RE	4601
S1+RE	4618
S1+RE	4627
S1+RE	1480
S1+RE	1706
S1+RE	4606
S1+RE	1592
S1+RE	4620
S1+RE	4628
S1+RE	3959
S1+RE	4612
S1+RE	4611
S1+RE	2610
S1+RE	1809
S1+RE	4630
S1+RE	4632
S1+RE	4695
S1+RE	3226
S1+RE	1352
S1+RE	4649
S1+RE	4602
S1+RE	4597
S1+RE	4589
S1+RE	5562
S1+RE	3709
S1+RE	4664
S1+RE	4592
S1+RE	4562
S1+RE	1852
S1+RE	4612
S1+RE	742
S1+RE	1055
S1+RE	2021
S1+RE	4591
S1+RE	4395
S1+RE	4625
S1+RE	9228
S1+RE	1356
S1+RE	930
S1+RE	4629
S1+RE	5215
S1+RE	4628
S1+RE	9172
S1+RE	4620
S1+RE	4649
S1+RE	4620
S1+RE	3859
S1+RE	4597
S1+RE	4773
S1+RE	4616
S1+RE	763
S1+RE	4128
S1+RE	4624
S1+RE	9261
S1+RE	2582
S1+RE	3609
S1+RE	4584
S1+RE	4582
S1+RE	8945
S1+RE	3323
S1+RE	1088
S1+RE	4602
S1+RE	4599
S1+RE	1611
S1+RE	4553
S1+RE	4547
S1+RE	4555
S1+RE	4514
S1+RE	1921
S1+RE	1261
S1+RE	3787
S1+RE	9300
S1+RE	5758
S1+RE	2558
S1+RE	4473
S1+RE	4509
S1+RE	4624
S1+RE	4648
S1+RE	4500
S1+RE	4455
S1+RE	4460
S1+RE	1478
S1+RE	4463
S1+RE	4466
S1+RE	4466
S1+RE	4463
S1+RE	3767
S1+RE	4461
S1+RE	4440
S1+RE	4445
S1+RE	3739
S1+RE	4411
S1+RE	5990
S1+RE	4400
S1+RE	4396
S1+RE	4920
S1+RE	4416
S1+RE	3092
S1+RE	4350
S1+RE	1277
S1+RE	2654
S1+RE	5195
S1+RE	1193
S1+RE	4506
S1+RE	4284
S1+RE	4302
S1+RE	1678
S1+RE	4322
S1+RE	1707
S1+RE	4279
S1+RE	4801
S1+RE	4278
S1+RE	2734
S1+RE	1193
S1+RE	4213
S1+RE	4175
S1+RE	4447
S1+RE	4188
S1+RE	4201
S1+RE	4181
S1+RE	4109
S1+RE	2953
S1+RE	4167
S1+RE	1348
S1+RE	1291
S1+RE	4130
S1+RE	4143
S1+RE	1587
S1+RE	4281
S1+RE	4103
S1+RE	4085
S1+RE	4098
S1+RE	4071
S1+RE	4168
S1+RE	4039
S1+RE	4095
S1+RE	4035
S1+RE	766
S1+RE	3982
S1+RE	4012
S1+RE	715
S1+RE	3998
S1+RE	4002
S1+RE	3981
S1+RE	7827
S1+RE	2420
S1+RE	3940
S1+RE	3765
S1+RE	2155
S1+RE	3880
S1+RE	3881
S1+RE	3878
S1+RE	3868
S1+RE	3856
S1+RE	875
S1+RE	3808
S1+RE	3777
S1+RE	2622
S1+RE	945
S1+RE	3737
S1+RE	3683
S1+RE	1460
S1+RE	2226
S1+RE	3633
S1+RE	3612
S1+RE	2421
S1+RE	3630
S1+RE	3614
S1+RE	3599
S1+RE	3607
S1+RE	3570
S1+RE	3580
S1+RE	2604
S1+RE	3462
S1+RE	3497
S1+RE	1376
S1+RE	2057
S1+RE	3438
S1+RE	3509
S1+RE	3440
S1+RE	3893
S1+RE	3403
S1+RE	2181
S1+RE	3400
S1+RE	3385
S1+RE	3375
S1+RE	2486
S1+RE	3340
S1+RE	3690
S1+RE	3348
S1+RE	3340
S1+RE	3003
S1+RE	3333
S1+RE	3340
S1+RE	3329
S1+RE	3322
S1+RE	3312
S1+RE	2760
S1+RE	3297
S1+RE	797
S1+RE	3292
S1+RE	3273
S1+RE	3896
S1+RE	3265
S1+RE	3065
S1+RE	3250
S1+RE	3242
S1+RE	3231
S1+RE	3309
S1+RE	1992
S1+RE	3253
S1+RE	3204
S1+RE	938
S1+RE	3199
S1+RE	3182
S1+RE	3167
S1+RE	3153
S1+RE	3158
S1+RE	3156
S1+RE	3132
S1+RE	3133
S1+RE	3133
S1+RE	3117
S1+RE	3098
S1+RE	3094
S1+RE	3091
S1+RE	2675
S1+RE	3054
S1+RE	3044
S1+RE	3029
S1+RE	2994
S1+RE	1755
S1+RE	3010
S1+RE	2990
S1+RE	2989
S1+RE	2958
S1+RE	2954
S1+RE	2957
S1+RE	2954
S1+RE	2941
S1+RE	2924
S1+RE	2913
S1+RE	2951
S1+RE	2889
S1+RE	2913
S1+RE	2905
S1+RE	2453
S1+RE	1167
S1+RE	2861
S1+RE	2843
S1+RE	2796
S1+RE	2423
S1+RE	2776
S1+RE	2103
S1+RE	2798
S1+RE	2796
S1+RE	804
S1+RE	2749
S1+RE	2723
S1+RE	2718
S1+RE	1874
S1+RE	2336
S1+RE	2673
S1+RE	2667
S1+RE	2669
S1+RE	2633
S1+RE	2215
S1+RE	2613
S1+RE	2564
S1+RE	2579
S1+RE	1614
S1+RE	2542
S1+RE	1322
S1+RE	2549
S1+RE	2482
S1+RE	2468
S1+RE	2433
S1+RE	2422
S1+RE	2211
S1+RE	2391
S1+RE	2390
S1+RE	1755
S1+RE	2350
S1+RE	2359
S1+RE	2339
S1+RE	2320
S1+RE	2313
S1+RE	2297
S1+RE	2287
S1+RE	799
S1+RE	2242
S1+RE	2231
S1+RE	2227
S1+RE	2244
S1+RE	1093
S1+RE	2227
S1+RE	2174
S1+RE	2166
S1+RE	2125
S1+RE	2111
S1+RE	2089
S1+RE	2107
S1+RE	2160
S1+RE	2074
S1+RE	739
S1+RE	2031
S1+RE	2012
S1+RE	1990
S1+RE	1995
S1+RE	1966
S1+RE	1983
S1+RE	1972
S1+RE	1955
S1+RE	1968
S1+RE	1958
S1+RE	1958
S1+RE	1950
S1+RE	1946
S1+RE	1935
S1+RE	1934
S1+RE	1924
S1+RE	1905
S1+RE	1892
S1+RE	1012
S1+RE	1884
S1+RE	1877
S1+RE	1848
S1+RE	1829
S1+RE	1808
S1+RE	1807
S1+RE	1803
S1+RE	1813
S1+RE	1795
S1+RE	1811
S1+RE	1814
S1+RE	1861
S1+RE	1237
S1+RE	1786
S1+RE	1769
S1+RE	1728
S1+RE	1724
S1+RE	1724
S1+RE	1903
S1+RE	1675
S1+RE	1676
S1+RE	1712
S1+RE	3117
S1+RE	1611
S1+RE	1608
S1+RE	1614
S1+RE	1608
S1+RE	1600
S1+RE	861
S1+RE	1598
S1+RE	1581
S1+RE	1560
S1+RE	1526
S1+RE	1510
S1+RE	1512
S1+RE	1504
S1+RE	1500
S1+RE	1280
S1+RE	1472
S1+RE	745
S1+RE	1464
S1+RE	1438
S1+RE	973
S1+RE	1427
S1+RE	1425
S1+RE	1427
S1+RE	1426
S1+RE	1403
S1+RE	1383
S1+RE	1380
S1+RE	1362
S1+RE	1352
S1+RE	1370
S1+RE	1305
S1+RE	1321
S1+RE	1342
S1+RE	1310
S1+RE	1318
S1+RE	1330
S1+RE	1289
S1+RE	1300
S1+RE	1292
S1+RE	1287
S1+RE	1278
S1+RE	1256
S1+RE	1237
S1+RE	1241
S1+RE	1219
S1+RE	1210
S1+RE	1208
S1+RE	1205
S1+RE	1203
S1+RE	1194
S1+RE	1191
S1+RE	1188
S1+RE	1181
S1+RE	1186
S1+RE	1160
S1+RE	1151
S1+RE	1157
S1+RE	1157
S1+RE	1148
S1+RE	1147
S1+RE	1147
S1+RE	1148
S1+RE	1151
S1+RE	1142
S1+RE	1129
S1+RE	1138
S1+RE	1104
S1+RE	1100
S1+RE	1091
S1+RE	1098
S1+RE	1064
S1+RE	1045
S1+RE	1045
S1+RE	1037
S1+RE	1022
S1+RE	1024
S1+RE	1003
S1+RE	1006
S1+RE	997
S1+RE	987
S1+RE	989
S1+RE	989
S1+RE	970
S1+RE	960
S1+RE	959
S1+RE	962
S1+RE	960
S1+RE	940
S1+RE	941
S1+RE	928
S1+RE	926
S1+RE	884
S1+RE	876
S1+RE	872
S1+RE	879
S1+RE	882
S1+RE	863
S1+RE	864
S1+RE	864
S1+RE	861
S1+RE	857
S1+RE	818
S1+RE	830
S1+RE	832
S1+RE	825
S1+RE	799
S1+RE	776
S1+RE	776
S1+RE	773
S1+RE	759
S1+RE	765
S1+RE	758
S1+RE	761
S1+RE	737
S1+RE	702
S1+RE	705
S1+RE	711
S1+RE	6707
S1+RE	824
S1+RE	1426
S1+RE	2090
S1+RE	1383
S1+RE	1370
S1+RE	1416
S1+RE	1403
S1+RE	1419
S1+RE	1420
S1+RE	1412
S1+RE	1372
S1+RE	1412
S1+RE	1391
S1+RE	1432
S1+RE	1423
S1+RE	1838
S1+RE	1107
S1+RE	1385
S1+RE	1372
S1+RE	1380
S1+RE	1431
S1+RE	1395
S1+RE	1375
S1+RE	1387
S1+RE	1441
S1+RE	1378
S1+RE	1453
S1+RE	1411
S1+RE	1418
S1+RE	1432
S1+RE	1379
S1+RE	1454
S1+RE	1387
S1+RE	1431
S1+RE	1436
S1+RE	1384
S1+RE	1177
S1+RE	1391
S1+RE	1453
S1+RE	2014
S1+RE	1474
S1+RE	1392
S1+RE	1368
S1+RE	1139
S1+RE	1443
S1+RE	1393
S1+RE	1408
S1+RE	1400
S1+RE	1355
S1+RE	1341
S1+RE	1373
S1+RE	1349
S1+RE	1297
S1+RE	1439
S1+RE	1430
S1+RE	1399
S1+RE	1375
S1+RE	1409
S1+RE	1472
S1+RE	1386
S1+RE	1298
S1+RE	1439
S1+RE	1316
S1+RE	1397
S1+RE	1392
S1+RE	1445
S1+RE	1404
S1+RE	1448
S1+RE	1418
S1+RE	1418
S1+RE	1329
S1+RE	1399
S1+RE	1382
S1+RE	1463
S1+RE	1400
S1+RE	1459
S1+RE	1384
S1+RE	1467
S1+RE	1438
S1+RE	1391
S1+RE	1368
S1+RE	1400
S1+RE	1380
S1+RE	1399
S1+RE	1414
S1+RE	1386
S1+RE	1377
S1+RE	1409
S1+RE	1418
S1+RE	1443
S1+RE	1396
S1+RE	1377
S1+RE	1432
S1+RE	1412
S1+RE	1385
S1+RE	1427
S1+RE	1402
S1+RE	1405
S1+RE	1399
S1+RE	1384
S1+RE	1444
S1+RE	1409
S1+RE	1428
S1+RE	1396
S1+RE	887
S1+RE	1359
S1+RE	1377
S1+RE	1113
S1+RE	1375
S1+RE	1377
S1+RE	1380
S1+RE	1419
S1+RE	1370
S1+RE	1398
S1+RE	1363
S1+RE	1427
S1+RE	1433
S1+RE	1426
S1+RE	1383
S1+RE	1386
S1+RE	1366
S1+RE	1367
S1+RE	1399
S1+RE	1444
S1+RE	1376
S1+RE	1433
S1+RE	1428
S1+RE	1182
S1+RE	1411
S1+RE	1415
S1+RE	1186
S1+RE	1403
S1+RE	1390
S1+RE	1452
S1+RE	1425
S1+RE	794
S1+RE	1180
S1+RE	1424
S1+RE	1442
S1+RE	1393
S1+RE	1476
S1+RE	1391
S1+RE	1419
S1+RE	1399
S1+RE	1383
S1+RE	1419
S1+RE	1450
S1+RE	894
S1+RE	1361
S1+RE	1399
S1+RE	1355
S1+RE	1367
S1+RE	1408
S1+RE	1432
S1+RE	1364
S1+RE	1372
S1+RE	1452
S1+RE	1386
S1+RE	1383
S1+RE	1368
S1+RE	1463
S1+RE	1461
S1+RE	1425
S1+RE	1434
S1+RE	1456
S1+RE	1376
S1+RE	1382
S1+RE	1085
S1+RE	1381
S1+RE	1377
S1+RE	1404
S1+RE	1395
S1+RE	1346
S1+RE	1364
S1+RE	1423
S1+RE	1441
S1+RE	1426
S1+RE	1378
S1+RE	1433
S1+RE	840
S1+RE	1432
S1+RE	1385
S1+RE	1433
S1+RE	1379
S1+RE	1380
S1+RE	1412
S1+RE	848
S1+RE	1267
S1+RE	1388
S1+RE	1375
S1+RE	1120
S1+RE	1361
S1+RE	1396
S1+RE	1421
S1+RE	1437
S1+RE	1310
S1+RE	1470
S1+RE	1413
S1+RE	1374
S1+RE	1357
S1+RE	1425
S1+RE	1412
S1+RE	1366
S1+RE	1398
S1+RE	1371
S1+RE	1441
S1+RE	1439
S1+RE	1373
S1+RE	1438
S1+RE	1412
S1+RE	1417
S1+RE	778
S1+RE	1429
S1+RE	1412
S1+RE	1436
S1+RE	1367
S1+RE	1416
S1+RE	1420
S1+RE	1390
S1+RE	1426
S1+RE	1292
S1+RE	1383
S1+RE	1365
S1+RE	1402
S1+RE	1416
S1+RE	1374
S1+RE	1421
S1+RE	1404
S1+RE	1382
S1+RE	1414
S1+RE	1437
S1+RE	1399
S1+RE	1385
S1+RE	1388
S1+RE	1381
S1+RE	1423
S1+RE	1415
S1+RE	1398
S1+RE	1387
S1+RE	1396
S1+RE	1377
S1+RE	1394
S1+RE	1383
S1+RE	1371
S1+RE	1383
S1+RE	1387
S1+RE	1382
S1+RE	1419
S1+RE	1431
S1+RE	1365
S1+RE	1382
S1+RE	1435
S1+RE	1357
S1+RE	997
S1+RE	1389
S1+RE	1380
S1+RE	1419
S1+RE	1441
S1+RE	1396
S1+RE	1412
S1+RE	1430
S1+RE	1374
S1+RE	1442
S1+RE	1361
S1+RE	1420
S1+RE	1402
S1+RE	1372
S1+RE	1382
S1+RE	1393
S1+RE	1371
S1+RE	1393
S1+RE	1380
S1+RE	1392
S1+RE	1375
S1+RE	1378
S1+RE	1415
S1+RE	1381
S1+RE	1384
S1+RE	1321
S1+RE	1382
S1+RE	1419
S1+RE	1381
S1+RE	1398
S1+RE	1415
S1+RE	1390
S1+RE	1424
S1+RE	1277
S1+RE	1389
S1+RE	1359
S1+RE	1344
S1+RE	1440
S1+RE	1387
S1+RE	1384
S1+RE	1382
S1+RE	1446
S1+RE	1398
S1+RE	1355
S1+RE	1365
S1+RE	1398
S1+RE	1440
S1+RE	1386
S1+RE	1368
S1+RE	1381
S1+RE	1401
S1+RE	1400
S1+RE	1387
S1+RE	1363
S1+RE	1389
S1+RE	1371
S1+RE	1375
S1+RE	1387
S1+RE	1448
S1+RE	1420
S1+RE	1392
S1+RE	1160
S1+RE	1430
S1+RE	1432
S1+RE	1414
S1+RE	1387
S1+RE	1377
S1+RE	1393
S1+RE	1390
S1+RE	1426
S1+RE	1383
S1+RE	1335
S1+RE	1427
S1+RE	1396
S1+RE	1413
S1+RE	1367
S1+RE	1387
S1+RE	1372
S1+RE	1386
S1+RE	1438
S1+RE	1369
S1+RE	1443
S1+RE	1389
S1+RE	1425
S1+RE	1428
S1+RE	1417
S1+RE	1374
S1+RE	1436
S1+RE	1382
S1+RE	1380
S1+RE	1373
S1+RE	1402
S1+RE	1390
S1+RE	772
S1+RE	1437
S1+RE	1379
S1+RE	1383
S1+RE	1353
S1+RE	1331
S1+RE	1360
S1+RE	1452
S1+RE	807
S1+RE	1377
S1+RE	1394
S1+RE	1409
S1+RE	1378
S1+RE	1402
S1+RE	1510
S1+RE	1367
S1+RE	1386
S1+RE	1382
S1+RE	1380
S1+RE	1405
S1+RE	1399
S1+RE	1387
S1+RE	1403
S1+RE	1387
S1+RE	1364
S1+RE	1406
S1+RE	1388
S1+RE	1400
S1+RE	1422
S1+RE	1370
S1+RE	1439
S1+RE	1387
S1+RE	1398
S1+RE	1451
S1+RE	1386
S1+RE	1395
S1+RE	1397
S1+RE	1385
S1+RE	1376
S1+RE	1351
S1+RE	1418
S1+RE	1380
S1+RE	1372
S1+RE	1413
S1+RE	1397
S1+RE	1412
S1+RE	1438
S1+RE	1406
S1+RE	1419
S1+RE	1362
S1+RE	1387
S1+RE	1393
S1+RE	1392
S1+RE	1397
S1+RE	1448
S1+RE	1390
S1+RE	1394
S1+RE	955
S1+RE	1378
S1+RE	1411
S1+RE	1374
S1+RE	1368
S1+RE	1384
S1+RE	1390
S1+RE	1394
S1+RE	1386
S1+RE	1373
S1+RE	1349
S1+RE	1385
S1+RE	1380
S1+RE	1373
S1+RE	1368
S1+RE	1418
S1+RE	1402
S1+RE	1378
S1+RE	1348
S1+RE	1395
S1+RE	1381
S1+RE	1393
S1+RE	1395
S1+RE	1372
S1+RE	1397
S1+RE	1393
S1+RE	1457
S1+RE	1462
S1+RE	1377
S1+RE	1375
S1+RE	1374
S1+RE	1367
S1+RE	1387
S1+RE	1391
S1+RE	1416
S1+RE	1377
S1+RE	1430
S1+RE	1314
S1+RE	1385
S1+RE	1406
S1+RE	1425
S1+RE	1382
S1+RE	1363
S1+RE	1365
S1+RE	1003
S1+RE	1391
S1+RE	1414
S1+RE	1426
S1+RE	1362
S1+RE	1377
S1+RE	1389
S1+RE	1337
S1+RE	2776
S1+RE	1386
S1+RE	1413
S1+RE	1429
S1+RE	1395
S1+RE	1383
S1+RE	1385
S1+RE	1420
S1+RE	1443
S1+RE	1423
S1+RE	1370
S1+RE	1392
S1+RE	1421
S1+RE	1372
S1+RE	1359
S1+RE	1380
S1+RE	1415
S1+RE	1389
S1+RE	1368
S1+RE	1386
S1+RE	1380
S1+RE	1370
S1+RE	1339
S1+RE	1373
S1+RE	1462
S1+RE	1380
S1+RE	1370
S1+RE	1368
S1+RE	1380
S1+RE	1422
S1+RE	1351
S1+RE	1438
S1+RE	1383
S1+RE	1393
S1+RE	1369
S1+RE	1390
S1+RE	1429
S1+RE	1601
S1+RE	1377
S1+RE	1438
S1+RE	1413
S1+RE	1446
S1+RE	1389
S1+RE	1374
S1+RE	1437
S1+RE	1396
S1+RE	1376
S1+RE	1386
S1+RE	1475
S1+RE	1398
S1+RE	1392
S1+RE	1430
S1+RE	1381
S1+RE	1386
S1+RE	1375
S1+RE	1399
S1+RE	1389
S1+RE	1432
S1+RE	1383
S1+RE	1384
S1+RE	1378
S1+RE	1369
S1+RE	1382
S1+RE	1368
S1+RE	1367
S1+RE	1391
S1+RE	1382
S1+RE	1392
S1+RE	1354
S1+RE	1375
S1+RE	1423
S1+RE	1369
S1+RE	1367
S1+RE	742
S1+RE	1430
S1+RE	1399
S1+RE	1390
S1+RE	1368
S1+RE	1433
S1+RE	1362
S1+RE	1372
S1+RE	1421
S1+RE	1377
S1+RE	1396
S1+RE	1446
S1+RE	1385
S1+RE	1412
S1+RE	1373
S1+RE	1387
S1+RE	1423
S1+RE	1370
S1+RE	1354
S1+RE	1381
S1+RE	1389
S1+RE	1390
S1+RE	1387
S1+RE	1412
S1+RE	1401
S1+RE	1110
S1+RE	1454
S1+RE	732
S1+RE	1382
S1+RE	1383
S1+RE	1371
S1+RE	1379
S1+RE	1396
S1+RE	1388
S1+RE	1385
S1+RE	1358
S1+RE	1003
S1+RE	1380
S1+RE	1360
S1+RE	1410
S1+RE	915
S1+RE	1409
S1+RE	1345
S1+RE	1385
S1+RE	1388
S1+RE	1360
S1+RE	1386
S1+RE	1394
S1+RE	1370
S1+RE	1433
S1+RE	1380
S1+RE	1399
S1+RE	1394
S1+RE	1397
S1+RE	1380
S1+RE	1409
S1+RE	1383
S1+RE	1364
S1+RE	1389
S1+RE	1459
S1+RE	1390
S1+RE	1413
S1+RE	1406
S1+RE	1411
S1+RE	1371
S1+RE	1379
S1+RE	1378
S1+RE	1433
S1+RE	1373
S1+RE	1373
S1+RE	1385
S1+RE	769
S1+RE	1397
S1+RE	1395
S1+RE	1431
S1+RE	1374
S1+RE	1432
S1+RE	1374
S1+RE	1389
S1+RE	1383
S1+RE	1444
S1+RE	1371
S1+RE	1393
S1+RE	1441
S1+RE	1409
S1+RE	1397
S1+RE	1369
S1+RE	1382
S1+RE	1376
S1+RE	1383
S1+RE	1393
S1+RE	1359
S1+RE	1425
S1+RE	1451
S1+RE	1379
S1+RE	1439
S1+RE	1393
S1+RE	1364
S1+RE	1420
S1+RE	1449
S1+RE	1386
S1+RE	1391
S1+RE	1349
S1+RE	1390
S1+RE	1433
S1+RE	1367
S1+RE	1371
S1+RE	1378
S1+RE	1367
S1+RE	1392
S1+RE	1356
S1+RE	1375
S1+RE	1385
S1+RE	1377
S1+RE	1396
S1+RE	1368
S1+RE	1377
S1+RE	1406
S1+RE	1449
S1+RE	1369
S1+RE	1360
S1+RE	1438
S1+RE	1388
S1+RE	1396
S1+RE	1398
S1+RE	1393
S1+RE	1418
S1+RE	1387
S1+RE	1377
S1+RE	1401
S1+RE	1409
S1+RE	1377
S1+RE	1390
S1+RE	1415
S1+RE	1395
S1+RE	1391
S1+RE	1384
S1+RE	1425
S1+RE	1383
S1+RE	885
S1+RE	1408
S1+RE	1378
S1+RE	6037
S1+RE	1389
S1+RE	1384
S1+RE	1403
[truncated: 7,115 more rows]

[truncated: 6 more sheets: bpuSUM_digest_read_lengths, bpSLO_digest_read_lengths, bvRMA01_digest_read_lengths, bt91E135_digest_read_lengths, btBTE5EL_digest_read_lengths, Read Counts_fragments]
